# Supplementary material for: DNA Methylome Changes of Muscle- and Neuronal-Related Processes Precede Bladder Cancer Invasiveness
Source: Cancers (Basel). 2022 Jan 19;14(3):487. doi: 10.3390/cancers14030487 (PMC8833512; doi:10.3390/cancers14030487)
Supplement: Supplementary file 1 [file cancers-14-00487-s001.zip]

Archive with 6 entries (4 files):
- cancers-1545106-supplementary/
- cancers-1545106-supplementary/Supplement_DNA methylome changes of muscle and neuronal related processes precede bladder cancer invasiveness FV/
- cancers-1545106-supplementary/Supplement_DNA methylome changes of muscle and neuronal related processes precede bladder cancer invasiveness FV/ Table S4.xlsx
- cancers-1545106-supplementary/Supplement_DNA methylome changes of muscle and neuronal related processes precede bladder cancer invasiveness FV/ Table S5.xlsx
- cancers-1545106-supplementary/Supplement_DNA methylome changes of muscle and neuronal related processes precede bladder cancer invasiveness FV/Supplment Figure S1-S4; Table S1-S2.pdf
- cancers-1545106-supplementary/Supplement_DNA methylome changes of muscle and neuronal related processes precede bladder cancer invasiveness FV/Table S3.xlsx
