# Supplementary material for: DNA Methylome Changes of Muscle- and Neuronal-Related Processes Precede Bladder Cancer Invasiveness
Source: Cancers (Basel). 2022 Jan 19;14(3):487. doi: 10.3390/cancers14030487 (PMC8833512; doi:10.3390/cancers14030487)
Supplement: Supplementary file 1 [file cancers-14-00487-s001.zip › cancers-1545106-supplementary/Supplement_DNA methylome changes of muscle and neuronal related processes precede bladder cancer invasiveness FV/ Table S4.xlsx]

## Sheet: NI vs CTRL (DEGs)
Gene	baseMean	log2FoldChange	lfcSE	P-value	Adjusted p-value	GeneSymbol
ENSMUSG00000050635	4575.9	7.58074	0.504229	2.39256e-52	4.96408e-48	Sprr2f
ENSMUSG00000027890	4200.77	-1.83045	0.158488	3.89962e-32	4.04547e-28	Gstm4
ENSMUSG00000022938	396.446	5.78567	0.536231	2.03288e-28	1.40594e-24	Fam3b
ENSMUSG00000046203	565.419	5.28319	0.533303	1.92034e-24	7.96863e-21	Sprr2g
ENSMUSG00000078706	227.215	3.63683	0.366325	1.7749e-24	7.96863e-21	Gm53
ENSMUSG00000033880	4722.76	1.13427	0.117862	4.28359e-23	1.48126e-19	Lgals3bp
ENSMUSG00000104554	142.228	3.3803	0.354049	7.71201e-23	2.28584e-19	Gm4610
ENSMUSG00000006731	1095.07	2.29762	0.245093	3.74699e-22	9.71781e-19	B4galnt1
ENSMUSG00000034394	376.645	2.63235	0.281464	4.48374e-22	1.03365e-18	Lif
ENSMUSG00000056632	457.72	6.0932	0.655924	8.22606e-22	1.70674e-18	Dsg3
ENSMUSG00000060380	201.935	-2.00639	0.223705	1.65814e-20	3.12755e-17	C030014I23Rik
ENSMUSG00000032487	1384.73	2.37817	0.273963	2.06534e-19	3.57098e-16	Ptgs2
ENSMUSG00000052776	270.666	3.67314	0.425398	3.05847e-19	4.88133e-16	Oas1a
ENSMUSG00000070407	213.681	3.27296	0.380159	3.9792e-19	5.89718e-16	Hs3st3b1
ENSMUSG00000044103	281.98	12.6903	3.1613	1.18963e-18	1.6455e-15	Il1f9
ENSMUSG00000035818	269.957	2.98733	0.355068	2.02043e-18	2.62e-15	Plekhs1
ENSMUSG00000020875	689.969	3.65985	0.439147	3.93179e-18	4.79864e-15	Hoxb9
ENSMUSG00000021594	4911.04	-1.73696	0.209346	5.94844e-18	6.85656e-15	Srd5a1
ENSMUSG00000025473	1015.04	2.76117	0.337099	1.31475e-17	1.43571e-14	Adam8
ENSMUSG00000025650	2396.72	3.69997	0.453632	1.79409e-17	1.77256e-14	Col7a1
novel.784	406.251	-3.23712	0.397388	1.78288e-17	1.77256e-14	-
ENSMUSG00000063354	425.804	2.85891	0.359512	9.26605e-17	8.73872e-14	Slc39a4
ENSMUSG00000033022	1662.97	1.23478	0.154963	1.05657e-16	9.18593e-14	Cdo1
ENSMUSG00000020649	315.757	2.22378	0.280113	1.06257e-16	9.18593e-14	Rrm2
ENSMUSG00000039648	3122.2	-1.28954	0.163201	1.33224e-16	1.10565e-13	Kyat1
ENSMUSG00000027737	672.063	2.38291	0.302922	1.88633e-16	1.50529e-13	Slc7a11
ENSMUSG00000038765	66.0166	-3.54634	0.456448	4.79681e-16	3.68608e-13	Lmx1b
ENSMUSG00000022178	2790.84	1.60159	0.207144	6.11315e-16	4.52984e-13	Ajuba
ENSMUSG00000039114	1295.65	-2.64043	0.343175	6.7721e-16	4.84509e-13	Nrn1
ENSMUSG00000052951	52.5676	-4.45298	0.573897	8.77589e-16	6.0694e-13	C130021I20Rik
ENSMUSG00000029377	737.6	2.65989	0.34781	1.01583e-15	6.79888e-13	Ereg
ENSMUSG00000033170	926.335	1.30884	0.170851	1.17989e-15	7.65011e-13	Card10
ENSMUSG00000036111	3383.51	-1.37918	0.180413	1.25432e-15	7.88624e-13	Lmo1
ENSMUSG00000070419	474.667	-1.75377	0.232733	2.59313e-15	1.53721e-12	Cyp3a57
ENSMUSG00000039217	437.368	2.77204	0.379107	1.30269e-14	7.50782e-12	Il18
ENSMUSG00000095127	141.986	11.5345	3.08993	1.85575e-14	1.04062e-11	Ighv1-82
ENSMUSG00000028488	7170.61	-1.50326	0.208113	2.86989e-14	1.56696e-11	Sh3gl2
ENSMUSG00000000386	302.682	4.13585	0.576038	3.34783e-14	1.78104e-11	Mx1
ENSMUSG00000032661	185.332	4.43758	0.619736	4.10253e-14	2.12798e-11	Oas3
ENSMUSG00000024810	4371.7	2.80816	0.392395	4.92335e-14	2.49146e-11	Il33
ENSMUSG00000042102	59.0663	-10.3274	2.9838	6.28821e-14	3.10638e-11	Dmgdh
ENSMUSG00000037860	338.74	2.58742	0.367927	1.03733e-13	5.00523e-11	Aim2
ENSMUSG00000025207	2401.18	-2.13737	0.306112	1.40213e-13	6.61167e-11	Sema4g
ENSMUSG00000041608	3134.59	-1.25536	0.179047	1.44757e-13	6.67426e-11	Entpd3
ENSMUSG00000024521	2064.15	2.57429	0.374463	2.97883e-13	1.34358e-10	Pmaip1
ENSMUSG00000087357	358.567	-2.09369	0.304495	3.05935e-13	1.35054e-10	Gm12498
ENSMUSG00000028909	5806.57	-1.42996	0.20907	3.88476e-13	1.67919e-10	Ptpru
ENSMUSG00000110266	52.6785	4.00971	0.584551	4.90794e-13	2.07816e-10	Gm32742
ENSMUSG00000037440	147.73	2.80973	0.413386	5.39307e-13	2.23791e-10	Vnn1
ENSMUSG00000016028	385.726	3.47384	0.514323	6.62999e-13	2.69724e-10	Celsr1
ENSMUSG00000029260	7776.39	-1.09399	0.161154	7.6409e-13	2.99119e-10	Ugt2b34
ENSMUSG00000036832	313.611	-1.85085	0.275228	9.07803e-13	3.48798e-10	Lpar3
ENSMUSG00000089728	72.9733	4.37946	0.652547	1.09998e-12	4.13126e-10	Clec2f
ENSMUSG00000035692	288.102	2.66133	0.400042	1.42141e-12	5.08473e-10	Isg15
ENSMUSG00000040613	768.899	1.10761	0.165261	1.40309e-12	5.08473e-10	Apobec1
ENSMUSG00000054793	1002.95	1.22663	0.183491	1.50793e-12	5.3028e-10	Cadm4
ENSMUSG00000044303	1044.33	6.28782	0.950954	1.57253e-12	5.43779e-10	Cdkn2a
ENSMUSG00000020159	524.012	7.77223	1.18037	2.03249e-12	6.91312e-10	Gabrp
novel.508	599.978	-1.89445	0.287774	2.3842e-12	7.97861e-10	-
ENSMUSG00000022754	407.287	1.56075	0.236842	2.49767e-12	8.22566e-10	Tmem45a
ENSMUSG00000049709	408.648	3.43139	0.526407	3.23698e-12	1.03325e-09	Nlrp10
ENSMUSG00000042429	363.579	-1.46671	0.223882	3.23528e-12	1.03325e-09	Adora1
ENSMUSG00000037370	1904.27	-1.09531	0.167343	3.96477e-12	1.24638e-09	Enpp1
ENSMUSG00000037621	699.556	-1.69855	0.263333	5.83815e-12	1.80791e-09	Atoh8
ENSMUSG00000003541	4761.68	1.41284	0.220627	8.91721e-12	2.68137e-09	Ier3
ENSMUSG00000048814	519.881	-1.57797	0.246907	8.87051e-12	2.68137e-09	Lonrf2
ENSMUSG00000092035	1928.79	1.98062	0.310426	9.36569e-12	2.77599e-09	Peg10
ENSMUSG00000085566	1271.79	-1.37591	0.218738	1.81996e-11	5.24452e-09	A730017L22Rik
ENSMUSG00000022587	14311	1.42431	0.228548	1.91306e-11	5.43728e-09	Ly6e
ENSMUSG00000045545	11505.6	7.28012	1.17722	2.39183e-11	6.70619e-09	Krt14
ENSMUSG00000001763	241.026	1.95437	0.314348	2.63686e-11	7.29461e-09	Tspan33
ENSMUSG00000028766	4093.35	-1.991	0.321126	2.76258e-11	7.54184e-09	Alpl
ENSMUSG00000006313	47556	-1.49184	0.240655	3.09017e-11	8.32662e-09	Upk1a
ENSMUSG00000001542	922.463	1.47346	0.238632	3.77524e-11	1.00421e-08	Ell2
ENSMUSG00000042589	358.094	-1.52528	0.248341	4.43919e-11	1.16588e-08	Cux2
ENSMUSG00000022037	24542.8	1.75782	0.286157	4.54924e-11	1.17984e-08	Clu
ENSMUSG00000026980	170.199	1.7068	0.28011	6.09024e-11	1.56e-08	Ly75
ENSMUSG00000043969	71.3613	6.0651	0.979148	6.61081e-11	1.6727e-08	Emx2
ENSMUSG00000042808	1850.42	1.51004	0.248319	6.71085e-11	1.67755e-08	Gpx2
ENSMUSG00000042842	954.465	2.14621	0.356091	7.90973e-11	1.93072e-08	Serpinb6b
ENSMUSG00000030724	206.942	5.58277	0.935418	1.03497e-10	2.49693e-08	Cd19
novel.521	182.656	-1.56585	0.260986	1.07426e-10	2.56193e-08	-
ENSMUSG00000024424	273.194	1.46682	0.244757	1.17558e-10	2.7717e-08	Ttc39c
ENSMUSG00000040432	113.433	5.05343	0.850081	1.32811e-10	3.09613e-08	Ltb4r2
ENSMUSG00000091618	1203.74	1.94888	0.331069	1.9949e-10	4.56707e-08	H60c
ENSMUSG00000014602	685.798	-1.27003	0.214824	2.0031e-10	4.56707e-08	Kif1a
ENSMUSG00000018920	1150.93	1.38737	0.237008	2.79143e-10	6.29529e-08	Cxcl16
ENSMUSG00000045349	132.811	3.00626	0.519907	3.37671e-10	7.53334e-08	Sh2d5
novel.130	1191.5	-1.85159	0.320236	3.62292e-10	7.99664e-08	-
ENSMUSG00000048251	252.393	2.4099	0.419677	4.46916e-10	9.76064e-08	Rit1
novel.317	4219.68	2.98686	0.521469	4.83426e-10	1.0448e-07	-
ENSMUSG00000032226	561.632	1.41865	0.247774	5.90342e-10	1.26272e-07	Gcnt3
ENSMUSG00000021553	100.899	4.0923	0.71925	6.02586e-10	1.27576e-07	Slc28a3
ENSMUSG00000020423	10499.4	1.37106	0.241673	6.64516e-10	1.39266e-07	Btg2
ENSMUSG00000029561	721.655	2.15188	0.380866	7.71503e-10	1.59767e-07	Oasl2
ENSMUSG00000047773	651.117	-2.1012	0.372239	7.77738e-10	1.59767e-07	Ankfn1
ENSMUSG00000020914	382.207	2.5417	0.450808	8.28627e-10	1.68552e-07	Top2a
ENSMUSG00000040998	468.355	1.59728	0.284186	1.0242e-09	2.02382e-07	Npnt
ENSMUSG00000019359	54.9146	3.83561	0.684413	1.12346e-09	2.19902e-07	Gdpd2
ENSMUSG00000019982	46.09	4.56311	0.81283	1.2995e-09	2.51981e-07	Myb
ENSMUSG00000041827	587.692	3.29422	0.598204	1.58099e-09	3.00939e-07	Oasl1
ENSMUSG00000024066	2252.6	1.33773	0.240677	1.60661e-09	3.03035e-07	Xdh
ENSMUSG00000022249	70.1395	-2.86915	0.521785	1.78126e-09	3.32952e-07	Ttc23l
ENSMUSG00000104614	72.7594	-3.64934	0.665702	1.96947e-09	3.61616e-07	Fbxw27
ENSMUSG00000000078	6231.51	1.14229	0.206383	2.01199e-09	3.62998e-07	Klf6
ENSMUSG00000113599	1124.16	-1.21778	0.221527	2.28185e-09	4.08136e-07	9530014B07Rik
ENSMUSG00000042514	326.635	-1.13609	0.207005	2.65609e-09	4.71014e-07	Klhl14
ENSMUSG00000090145	292.804	-2.07879	0.383402	2.76008e-09	4.85306e-07	Ugt1a6b
ENSMUSG00000028128	2959.55	1.47677	0.271611	2.80943e-09	4.89832e-07	F3
ENSMUSG00000028037	232.184	2.27738	0.421661	3.08518e-09	5.24683e-07	Ifi44
ENSMUSG00000038963	169.212	2.22886	0.412164	3.0673e-09	5.24683e-07	Slco4a1
ENSMUSG00000042251	557.169	-1.0179	0.186422	3.27865e-09	5.53052e-07	Pm20d1
ENSMUSG00000000938	2407.34	-1.1459	0.21093	3.47403e-09	5.76633e-07	Hoxa10
ENSMUSG00000074607	323.847	-2.35955	0.439008	3.45872e-09	5.76633e-07	Tox2
ENSMUSG00000022949	63.1799	3.95305	0.734355	3.72181e-09	6.12858e-07	Clic6
ENSMUSG00000068748	2611.06	-2.06817	0.387905	4.51774e-09	7.38064e-07	Ptprz1
ENSMUSG00000079410	74.133	-2.05947	0.387	5.12476e-09	8.30691e-07	Gm2897
ENSMUSG00000026011	86.1706	5.04001	0.95572	6.74478e-09	1.07647e-06	Ctla4
ENSMUSG00000022987	1320.79	-1.09712	0.206861	7.26473e-09	1.1506e-06	Zfp641
ENSMUSG00000070661	133.071	2.79933	0.537389	8.54922e-09	1.34378e-06	Rnf186
ENSMUSG00000054459	69.3457	4.20329	0.806791	8.685e-09	1.35486e-06	Vsnl1
ENSMUSG00000038151	220.906	1.808	0.346583	9.22494e-09	1.42835e-06	Prdm1
ENSMUSG00000042759	202.413	2.10404	0.40629	1.0797e-08	1.65937e-06	Apobr
ENSMUSG00000047797	126.077	4.93676	0.96558	1.26993e-08	1.92325e-06	Gjb1
ENSMUSG00000037762	386.259	-1.45506	0.282393	1.36889e-08	2.0581e-06	Slc16a9
ENSMUSG00000072109	62.0224	3.88994	0.760073	1.46065e-08	2.18025e-06	A530040E14Rik
ENSMUSG00000020486	959.58	-1.44468	0.282804	1.71927e-08	2.54796e-06	38231
ENSMUSG00000034765	1593.74	2.15139	0.425121	1.97158e-08	2.90116e-06	Dusp5
ENSMUSG00000087013	602.032	-1.14752	0.224829	2.02967e-08	2.96561e-06	2610027K06Rik
ENSMUSG00000039384	646.636	1.44232	0.283919	2.05842e-08	2.96585e-06	Dusp10
ENSMUSG00000034317	258.146	2.54323	0.504146	2.05768e-08	2.96585e-06	Trim59
ENSMUSG00000034159	88.1651	4.89441	0.977616	2.40453e-08	3.44063e-06	2310007B03Rik
ENSMUSG00000058135	248059	-1.39946	0.278638	2.69938e-08	3.83607e-06	Gstm1
ENSMUSG00000032369	660.665	2.13456	0.42782	2.83991e-08	4.00833e-06	Plscr1
ENSMUSG00000028613	155.15	1.53263	0.306644	3.11084e-08	4.36106e-06	Lrp8
ENSMUSG00000058354	1510.63	10.3127	2.13146	3.2832e-08	4.55886e-06	Krt6a
ENSMUSG00000026535	79.5641	6.07538	1.21342	3.29588e-08	4.55886e-06	Ifi202b
ENSMUSG00000076564	110.476	5.7221	1.15652	3.32628e-08	4.57044e-06	Igkv12-46
ENSMUSG00000002324	242.471	2.46867	0.498504	3.37016e-08	4.60027e-06	Rec8
ENSMUSG00000061086	3009.88	-1.56464	0.315919	3.58301e-08	4.82945e-06	Myl4
ENSMUSG00000112441	29.6524	5.03893	0.979614	3.58461e-08	4.82945e-06	Gm48898
ENSMUSG00000013523	318.823	-1.65062	0.334192	3.90062e-08	5.22129e-06	Bcas1
ENSMUSG00000035186	53.6334	4.73193	0.954657	3.93186e-08	5.22937e-06	Ubd
ENSMUSG00000041523	17693.5	-1.17401	0.237342	4.4731e-08	5.91133e-06	Upk2
ENSMUSG00000032373	1021.87	1.81444	0.370358	4.70944e-08	6.14537e-06	Car12
ENSMUSG00000027843	245.951	2.83187	0.581602	4.82488e-08	6.25667e-06	Ptpn22
ENSMUSG00000004885	127.867	2.39942	0.492177	4.95975e-08	6.36049e-06	Crabp2
novel.697	18.2597	8.0298	2.75052	4.96626e-08	6.36049e-06	-
ENSMUSG00000053166	187.937	-1.49741	0.306878	5.54416e-08	7.01404e-06	Cdh22
ENSMUSG00000096464	40.5596	9.24228	3.04496	7.00272e-08	8.8056e-06	Ighv2-2
novel.318	443.247	-2.10383	0.439645	7.56529e-08	9.39908e-06	-
ENSMUSG00000107369	4183.2	-1.27855	0.265074	7.83577e-08	9.61992e-06	Gstm2-ps1
ENSMUSG00000022090	863.095	1.39141	0.289039	8.29504e-08	1.01238e-05	Pdlim2
ENSMUSG00000035929	2706.66	1.30465	0.271327	8.80036e-08	1.05933e-05	H2-Q4
novel.768	73.9932	3.3844	0.711397	8.77195e-08	1.05933e-05	-
ENSMUSG00000103640	42.1363	-2.24823	0.470887	8.83287e-08	1.05933e-05	Gm31406
ENSMUSG00000053398	698.093	2.34734	0.493854	9.23443e-08	1.0902e-05	Phgdh
ENSMUSG00000094420	184.447	7.84279	1.64265	9.24786e-08	1.0902e-05	Igkv10-96
ENSMUSG00000037451	38.6464	-2.5458	0.535815	9.76126e-08	1.13836e-05	Slc22a20
ENSMUSG00000054545	773.056	-1.63695	0.346231	1.0997e-07	1.27378e-05	Ugt1a6a
ENSMUSG00000094694	46.6977	4.85992	1.02198	1.15361e-07	1.32239e-05	Ighv1-9
ENSMUSG00000049866	1384.72	1.33443	0.281256	1.16412e-07	1.3271e-05	Arl4c
ENSMUSG00000022221	329.419	1.88012	0.399724	1.21779e-07	1.37319e-05	Ripk3
ENSMUSG00000023031	1548.35	-1.25687	0.266102	1.29393e-07	1.45116e-05	Cela1
ENSMUSG00000085933	30.5943	2.90533	0.617229	1.36288e-07	1.52027e-05	Tmem61
ENSMUSG00000075217	281.944	5.98533	1.3002	1.37094e-07	1.52108e-05	4833423E24Rik
ENSMUSG00000021678	1063.41	1.28962	0.27532	1.58793e-07	1.75246e-05	F2rl1
ENSMUSG00000046718	1384.4	1.25382	0.267604	1.60466e-07	1.76156e-05	Bst2
ENSMUSG00000071226	274.931	-1.9656	0.425399	1.68995e-07	1.84542e-05	Cecr2
ENSMUSG00000010651	9259.86	-1.70006	0.368538	1.84114e-07	1.98958e-05	Acaa1b
ENSMUSG00000041046	150.342	2.03557	0.442476	1.93715e-07	2.06112e-05	Ramp3
ENSMUSG00000030017	487.866	3.11927	0.684539	2.1233e-07	2.22496e-05	Reg3g
ENSMUSG00000047810	389.911	1.81221	0.395807	2.24057e-07	2.33605e-05	Ccdc88b
ENSMUSG00000001403	133.201	3.30927	0.733427	2.35493e-07	2.43085e-05	Ube2c
ENSMUSG00000055748	288.464	3.58854	0.793971	2.38027e-07	2.44484e-05	Gsdmc4
ENSMUSG00000051076	443.278	1.90441	0.418114	2.48287e-07	2.53063e-05	Vtcn1
ENSMUSG00000037613	281.753	1.68889	0.370321	2.49573e-07	2.53063e-05	Tnfrsf23
ENSMUSG00000087541	81.4607	2.42836	0.534256	2.50038e-07	2.53063e-05	Hopxos
ENSMUSG00000062991	319.296	2.20303	0.485692	2.62446e-07	2.64332e-05	Nrg1
ENSMUSG00000048373	72.9511	5.08094	1.12684	2.80025e-07	2.80675e-05	Fgfbp1
ENSMUSG00000057346	95.7002	2.63958	0.585594	2.85261e-07	2.83187e-05	Apol9a
ENSMUSG00000030413	136.292	2.56202	0.569295	2.91038e-07	2.87545e-05	Pglyrp1
ENSMUSG00000015314	61.341	5.96516	1.30236	2.98986e-07	2.93998e-05	Slamf6
novel.119	247.498	-2.13168	0.474384	3.01261e-07	2.94838e-05	-
ENSMUSG00000070473	748.429	6.85383	1.56171	3.08128e-07	3.00143e-05	Cldn3
ENSMUSG00000041272	51.7808	2.13941	0.47449	3.17661e-07	3.0299e-05	Tox
ENSMUSG00000096336	44.1786	6.45862	1.35226	3.26696e-07	3.05328e-05	Igkv1-135
ENSMUSG00000094930	63.7944	4.92466	1.09561	3.26236e-07	3.05328e-05	Igkv6-25
ENSMUSG00000027377	668.112	2.83299	0.635971	3.46507e-07	3.22391e-05	Mall
ENSMUSG00000022218	209.952	3.30279	0.744145	3.55644e-07	3.29416e-05	Tgm1
ENSMUSG00000002265	3136.59	-1.78008	0.399646	3.81899e-07	3.49247e-05	Peg3
ENSMUSG00000070366	77.158	-2.80487	0.632336	3.82901e-07	3.49247e-05	Plpp4
ENSMUSG00000032496	4734.73	12.523	2.98935	3.96603e-07	3.59333e-05	Ltf
ENSMUSG00000029772	6705.07	-1.28288	0.286379	4.03957e-07	3.62826e-05	Ahcyl2
ENSMUSG00000039521	64.0021	3.53134	0.797965	4.03392e-07	3.62826e-05	Foxp3
ENSMUSG00000035506	281.206	-1.31183	0.293567	4.23232e-07	3.78501e-05	Slc12a8
ENSMUSG00000029371	233.574	11.7225	3.75077	4.64662e-07	4.10247e-05	Cxcl5
ENSMUSG00000020892	98.9556	1.46564	0.33003	4.76131e-07	4.18592e-05	Aloxe3
ENSMUSG00000033355	364.462	2.44934	0.558995	5.05952e-07	4.42932e-05	Rtp4
ENSMUSG00000071552	45.1283	3.37597	0.77068	5.41939e-07	4.72443e-05	Tigit
ENSMUSG00000063130	235.9	3.78928	0.874362	5.45387e-07	4.7346e-05	Calml3
ENSMUSG00000022240	745.964	-1.90362	0.435982	5.54413e-07	4.77589e-05	Ctnnd2
ENSMUSG00000076612	1970.59	6.71917	1.58384	5.79697e-07	4.97006e-05	Ighg2c
ENSMUSG00000073424	5692.33	-1.53302	0.350693	5.96033e-07	5.06823e-05	Cyp4f15
ENSMUSG00000104597	186.169	-1.04256	0.235187	5.94255e-07	5.06823e-05	B230334C09Rik
ENSMUSG00000021728	391.76	1.94086	0.447135	6.40616e-07	5.35948e-05	Emb
ENSMUSG00000051367	260.597	2.17079	0.500298	6.40083e-07	5.35948e-05	Six1
ENSMUSG00000028459	155.531	2.49401	0.576407	6.36307e-07	5.35948e-05	Cd72
ENSMUSG00000061132	709.329	1.08711	0.246925	6.65828e-07	5.46032e-05	Blnk
ENSMUSG00000034813	88.8096	3.00324	0.696287	6.63484e-07	5.46032e-05	Grip1
ENSMUSG00000052516	187.887	1.48833	0.341025	6.64119e-07	5.46032e-05	Robo2
ENSMUSG00000030559	171.307	1.84186	0.424603	6.69047e-07	5.46512e-05	Rab38
ENSMUSG00000030866	237.735	1.14473	0.260634	6.75416e-07	5.49551e-05	Ern2
ENSMUSG00000048764	168.766	1.36676	0.313136	6.86586e-07	5.56456e-05	Tmprss11f
ENSMUSG00000019850	708.833	1.53442	0.35376	7.19754e-07	5.81068e-05	Tnfaip3
ENSMUSG00000036611	1052.81	-1.15425	0.264426	7.32571e-07	5.86848e-05	Eepd1
ENSMUSG00000026080	650.473	-1.21685	0.279522	7.42338e-07	5.92386e-05	Chst10
ENSMUSG00000074896	504.206	1.57621	0.364694	7.61582e-07	6.0081e-05	Ifit3
ENSMUSG00000035020	36.9375	6.95654	1.65562	7.61084e-07	6.0081e-05	Epgn
ENSMUSG00000053414	242.295	-1.16651	0.267856	7.67611e-07	6.03272e-05	Hunk
ENSMUSG00000028519	197.808	-1.10213	0.252504	7.72773e-07	6.05037e-05	Dab1
ENSMUSG00000060487	265.19	1.31524	0.303203	7.84443e-07	6.11865e-05	Samd5
ENSMUSG00000032327	114.511	4.19517	0.987793	7.89102e-07	6.13194e-05	Stra6
ENSMUSG00000106648	13.0946	-7.53426	2.81218	8.05872e-07	6.23889e-05	Gm43176
ENSMUSG00000073409	1865.17	1.5796	0.365866	8.19664e-07	6.32208e-05	H2-Q6
ENSMUSG00000032322	429.396	1.20448	0.279063	9.10363e-07	6.93707e-05	Pstpip1
ENSMUSG00000068877	67.6614	-1.78217	0.417325	9.12772e-07	6.93707e-05	Selenbp2
ENSMUSG00000026358	231.244	1.62485	0.379926	9.25115e-07	6.97974e-05	Rgs1
ENSMUSG00000048992	262.994	3.12586	0.74355	1.0088e-06	7.58352e-05	Prss32
ENSMUSG00000101026	185.475	-1.17807	0.27525	1.06556e-06	7.96677e-05	D730001G18Rik
ENSMUSG00000031635	54.0924	5.42194	1.2755	1.06746e-06	7.96677e-05	Anxa10
ENSMUSG00000030867	269.804	1.23707	0.289355	1.0759e-06	8.00103e-05	Plk1
ENSMUSG00000030577	134.84	3.6993	0.884633	1.07999e-06	8.0027e-05	Cd22
ENSMUSG00000033498	62.8702	3.88199	0.930784	1.21346e-06	8.92799e-05	Strc
ENSMUSG00000026832	563.239	1.93697	0.460714	1.22269e-06	8.96409e-05	Cytip
ENSMUSG00000024190	6108.08	1.58359	0.37602	1.29773e-06	9.48077e-05	Dusp1
ENSMUSG00000024771	295.479	2.05838	0.492918	1.33524e-06	9.72057e-05	Lipk
ENSMUSG00000040592	173.643	3.87096	0.939319	1.36091e-06	9.87282e-05	Cd79b
ENSMUSG00000029120	81.4754	3.94197	0.95534	1.37888e-06	9.96828e-05	Ppp2r2c
ENSMUSG00000092572	56.0618	5.77157	1.36987	1.39446e-06	0.000100459	Serpinb10
ENSMUSG00000036067	124.54	1.66464	0.398159	1.40079e-06	0.000100566	Slc2a6
ENSMUSG00000034362	75.5359	4.20202	1.02047	1.44713e-06	0.000103534	Csta1
ENSMUSG00000027379	41.927	3.15213	0.76091	1.48973e-06	0.000106216	Bub1
novel.520	87.5524	-2.33022	0.56406	1.50302e-06	0.000106797	-
ENSMUSG00000108825	137.982	-1.24507	0.297076	1.51671e-06	0.000107402	Gm45838
ENSMUSG00000032257	59.6315	5.8221	1.39902	1.58475e-06	0.000111459	Ankk1
ENSMUSG00000032643	290.601	1.71961	0.416155	1.67619e-06	0.000117096	Fhl3
ENSMUSG00000022755	26.6282	8.41603	3.04431	1.706e-06	0.000118779	Adgrg7
ENSMUSG00000009092	197.219	3.22943	0.794605	1.7994e-06	0.000124447	Derl3
ENSMUSG00000076518	19.8719	7.97107	2.93284	1.82656e-06	0.000125906	Igkv2-112
ENSMUSG00000036395	1713.24	-1.04967	0.252076	1.85075e-06	0.00012715	Glb1l2
ENSMUSG00000037405	1306.88	1.15364	0.277061	1.87128e-06	0.000128136	Icam1
ENSMUSG00000036523	100.343	2.24096	0.549582	1.91358e-06	0.000130602	Greb1
ENSMUSG00000049699	40.5218	3.32845	0.815703	1.93709e-06	0.000131773	Ucn2
ENSMUSG00000049493	795.245	1.23529	0.299001	1.9501e-06	0.000132225	Pls1
ENSMUSG00000014030	74.6112	4.7587	1.17928	2.02457e-06	0.000136383	Pax5
ENSMUSG00000028718	39.1052	2.97446	0.730454	2.04321e-06	0.000137193	Stil
ENSMUSG00000020021	418.596	1.38007	0.336033	2.07635e-06	0.000138077	Fgd6
ENSMUSG00000023393	180.792	1.40833	0.342975	2.07188e-06	0.000138077	Slc17a9
ENSMUSG00000061815	54.0193	-2.02567	0.497622	2.10169e-06	0.000139316	Rufy4
ENSMUSG00000066861	95.8955	3.80781	0.951761	2.35101e-06	0.000154363	Oas1g
ENSMUSG00000025498	848.213	1.97394	0.487651	2.40286e-06	0.00015727	Irf7
novel.727	184.005	-2.15475	0.537357	2.47334e-06	0.000160397	-
ENSMUSG00000006567	126.963	-1.1246	0.274635	2.47382e-06	0.000160397	Atp7b
ENSMUSG00000050410	189.229	1.20921	0.296006	2.48732e-06	0.000160468	Tcf19
ENSMUSG00000025279	122.442	2.79128	0.697696	2.49183e-06	0.000160468	Dnase1l3
ENSMUSG00000094356	19.7864	7.94158	2.94921	2.49813e-06	0.000160468	Igkv8-28
ENSMUSG00000025185	330.104	1.81781	0.451832	2.52765e-06	0.000161863	Loxl4
ENSMUSG00000026167	280.204	1.80282	0.447201	2.56307e-06	0.000163626	Wnt10a
ENSMUSG00000037944	241.514	3.05838	0.768358	2.5839e-06	0.00016445	Ccr7
ENSMUSG00000030666	116.169	4.59214	1.16595	2.73127e-06	0.000172769	Calcb
ENSMUSG00000112129	126.863	-2.89457	0.7302	2.72479e-06	0.000172769	Pbld1
ENSMUSG00000039910	848.314	1.23744	0.306462	2.95205e-06	0.000185513	Cited2
ENSMUSG00000032735	409.577	1.48217	0.369464	2.95955e-06	0.000185513	Ablim3
ENSMUSG00000096422	165.122	11.0511	3.79817	2.95479e-06	0.000185513	Igkv12-44
ENSMUSG00000075602	8019.8	1.30249	0.328133	3.15219e-06	0.000195813	Ly6a
ENSMUSG00000022014	346.534	2.10394	0.531438	3.18531e-06	0.00019728	Epsti1
ENSMUSG00000064147	148.618	1.9968	0.504909	3.36086e-06	0.000205697	Rab44
ENSMUSG00000053560	3911.49	1.03032	0.254744	3.41954e-06	0.000208673	Ier2
ENSMUSG00000039252	338.39	1.78852	0.453553	3.48835e-06	0.000212247	Lgi2
ENSMUSG00000021701	2838.73	1.19861	0.299742	3.55585e-06	0.000214779	Plk2
ENSMUSG00000026126	422.094	1.17293	0.293074	3.56101e-06	0.000214779	Ptpn18
ENSMUSG00000014453	81.8669	3.55274	0.911093	3.58397e-06	0.000215537	Blk
ENSMUSG00000042474	91.5645	3.71688	0.954714	3.6272e-06	0.000217506	Fcmr
ENSMUSG00000022435	25422.6	-1.29313	0.324941	3.66064e-06	0.000218879	Upk3a
ENSMUSG00000020399	125.774	1.80127	0.457206	3.68553e-06	0.000219734	Havcr2
ENSMUSG00000095320	68.8371	1.81998	0.462243	3.7954e-06	0.00022435	Ccl21a
ENSMUSG00000027993	1048.34	1.84375	0.46998	3.86488e-06	0.000226521	Trim2
ENSMUSG00000090272	610.585	1.72566	0.440376	4.05901e-06	0.000235935	Mndal
ENSMUSG00000068105	36.4277	5.11079	1.28997	4.0596e-06	0.000235935	Tnfrsf13c
ENSMUSG00000085786	26.8516	2.72747	0.694267	4.13044e-06	0.000239381	Gm15987
ENSMUSG00000043219	74.7131	-1.63825	0.418304	4.14283e-06	0.00023943	Hoxa6
ENSMUSG00000035557	823.584	6.40926	1.71252	4.22697e-06	0.000243614	Krt17
ENSMUSG00000068617	140.61	-1.53559	0.39393	4.54622e-06	0.000261288	Efcab1
ENSMUSG00000099338	107.7	-1.57123	0.404	4.64225e-06	0.00026607	2810030D12Rik
ENSMUSG00000041219	249.381	1.50217	0.38514	4.66845e-06	0.000266835	Arhgap11a
ENSMUSG00000021187	1648.53	-1.40991	0.362543	4.84418e-06	0.000276118	Tc2n
ENSMUSG00000034023	301.633	-1.17771	0.300481	4.87268e-06	0.000276982	Fancd2
ENSMUSG00000079451	1340.1	4.25034	1.12426	4.95403e-06	0.000280836	Tmprss11g
ENSMUSG00000105547	236.698	6.2168	1.67021	5.07284e-06	0.000286009	Iglc3
ENSMUSG00000028699	911.048	6.26664	1.69766	5.13505e-06	0.000288732	Tspan1
ENSMUSG00000035112	1271.4	1.04545	0.266173	5.25873e-06	0.000294092	Wnk4
ENSMUSG00000029378	632.777	1.86098	0.484529	5.34059e-06	0.000297333	Mcub
ENSMUSG00000087095	17.6806	5.85763	1.53818	5.34534e-06	0.000297333	Emx2os
ENSMUSG00000034164	2092.86	-1.70277	0.444762	5.47079e-06	0.000302688	Emid1
ENSMUSG00000021390	5981.75	-1.02445	0.261908	5.54503e-06	0.00030598	Ogn
novel.111	117.517	-1.58249	0.411945	5.57745e-06	0.000306952	-
ENSMUSG00000095771	143.644	7.21607	1.92427	5.70796e-06	0.000312477	Igkv14-111
novel.763	124.335	1.94196	0.508655	5.81885e-06	0.000317709	-
ENSMUSG00000037321	1838.95	1.03196	0.264288	5.85044e-06	0.000318596	Tap1
ENSMUSG00000070942	490.543	1.07874	0.277391	6.00204e-06	0.000325145	Il1rl2
ENSMUSG00000031284	185.277	-1.08652	0.279704	5.98896e-06	0.000325145	Pak3
ENSMUSG00000031004	394.3	2.28184	0.602525	6.04388e-06	0.000326559	Mki67
ENSMUSG00000025909	22.7489	4.4603	1.14198	6.19032e-06	0.000332738	Sntg1
ENSMUSG00000104667	22.2592	-3.27699	0.858226	6.29505e-06	0.000337493	Gm4961
ENSMUSG00000076617	21218.2	4.47548	1.20287	6.46423e-06	0.00034567	Ighm
ENSMUSG00000022986	24.654	8.18737	3.10633	6.63101e-06	0.000353676	Krt75
ENSMUSG00000025905	33.4044	-3.953	1.05135	6.66633e-06	0.000354649	Oprk1
ENSMUSG00000030207	524.057	1.58073	0.417168	7.03753e-06	0.000370596	Fam234b
ENSMUSG00000035638	25.3252	4.30495	1.12859	7.565e-06	0.00039636	Muc20
novel.519	403.507	-1.26165	0.334368	8.24791e-06	0.000426752	-
ENSMUSG00000110151	106.282	-1.82044	0.488537	8.23258e-06	0.000426752	Gm38416
ENSMUSG00000043705	2685.58	1.13994	0.301131	8.64676e-06	0.000446276	Capn13
ENSMUSG00000028088	56143.3	-1.10808	0.293304	8.80266e-06	0.000452073	Fmo5
ENSMUSG00000020734	125.991	-1.99928	0.540879	8.7943e-06	0.000452073	Grin2c
ENSMUSG00000042118	22.2111	-4.23137	1.11858	8.88268e-06	0.000455056	Bhmt2
ENSMUSG00000026068	169.684	1.4579	0.390618	9.14563e-06	0.000466225	Il18rap
ENSMUSG00000039364	22.0621	7.98853	3.08626	9.28026e-06	0.000471928	Sectm1b
ENSMUSG00000000739	112.142	1.57545	0.423875	9.40094e-06	0.000476897	Sult5a1
novel.106	22.7207	-2.71895	0.733799	9.42639e-06	0.000477022	-
ENSMUSG00000050953	1134.78	1.51948	0.409647	1.00177e-05	0.000502044	Gja1
ENSMUSG00000021456	696.797	-1.25473	0.337347	1.01234e-05	0.000506124	Fbp2
ENSMUSG00000104350	391.262	-1.23412	0.332173	1.04341e-05	0.000520402	Gm38244
ENSMUSG00000044026	6410.03	-1.04411	0.27977	1.10304e-05	0.000546203	Slc35g1
ENSMUSG00000027514	254.947	2.70341	0.748037	1.11282e-05	0.000549731	Zbp1
ENSMUSG00000029379	49.5749	4.88399	1.35473	1.12436e-05	0.000554115	Cxcl3
ENSMUSG00000041831	278.676	-1.83582	0.505816	1.12864e-05	0.000554906	Sytl3
ENSMUSG00000050511	80.5973	-1.72939	0.474137	1.14082e-05	0.000558248	Oprd1
ENSMUSG00000001588	241.45	2.67532	0.741543	1.15175e-05	0.000562271	Acap1
ENSMUSG00000036745	3743.26	-1.05896	0.28527	1.17338e-05	0.000571485	Ttll7
ENSMUSG00000076934	594.467	5.24791	1.50029	1.18028e-05	0.000573499	Iglv1
ENSMUSG00000095794	226.657	11.3142	4.11822	1.1852e-05	0.000574544	Igkv6-17
ENSMUSG00000044816	143.089	-1.19005	0.323514	1.24498e-05	0.000602117	D630023F18Rik
ENSMUSG00000097391	89.9495	-1.68212	0.465271	1.30698e-05	0.000629172	Mirg
ENSMUSG00000029372	615.899	5.64859	1.64059	1.32529e-05	0.000636506	Ppbp
ENSMUSG00000051439	1513.74	1.0686	0.290501	1.37889e-05	0.0006592	Cd14
ENSMUSG00000048337	906.172	-1.06414	0.290054	1.39594e-05	0.000665813	Npy4r
ENSMUSG00000024349	650.854	1.08855	0.296602	1.41757e-05	0.000674579	Tmem173
ENSMUSG00000062783	34.7091	4.70128	1.30557	1.45329e-05	0.000688419	Csprs
ENSMUSG00000022342	109.819	-1.18178	0.324613	1.45296e-05	0.000688419	Kcnv1
ENSMUSG00000037313	256.113	1.1767	0.324296	1.54621e-05	0.000717692	Tacc3
ENSMUSG00000025150	22522	1.56272	0.434599	1.56603e-05	0.000722045	Cbr2
ENSMUSG00000026770	72.2986	2.76391	0.784291	1.5741e-05	0.000724154	Il2ra
ENSMUSG00000026582	635.717	-1.14506	0.316803	1.61265e-05	0.000737298	Sele
ENSMUSG00000030483	121.336	10.3838	3.88849	1.62112e-05	0.000737611	Cyp2b10
ENSMUSG00000026413	2333.48	1.94181	0.545418	1.64146e-05	0.000741928	Pkp1
ENSMUSG00000044165	25.3809	3.08182	0.866447	1.64494e-05	0.000741928	Bcl2l15
ENSMUSG00000015652	40.4668	2.04573	0.576168	1.64264e-05	0.000741928	Steap1
ENSMUSG00000079455	93.1221	-1.46319	0.409692	1.63661e-05	0.000741928	Gm16026
ENSMUSG00000079491	169.911	1.32578	0.370307	1.70661e-05	0.000763121	H2-T10
ENSMUSG00000033268	1150.45	-1.25157	0.351169	1.81123e-05	0.000806426	Duox1
ENSMUSG00000041293	23.5185	8.00734	3.17497	1.82265e-05	0.000809774	Adgrf1
ENSMUSG00000029026	71.4453	2.89974	0.835331	1.88824e-05	0.00083712	Trp73
ENSMUSG00000026435	1596.44	2.03583	0.582293	1.96708e-05	0.000866517	Slc45a3
ENSMUSG00000018623	523.868	7.61865	2.37801	2.05511e-05	0.000901467	Mmp7
ENSMUSG00000035683	70.2364	1.97056	0.566513	2.07889e-05	0.000909973	Melk
novel.61	146.457	-1.1867	0.335516	2.10159e-05	0.000917976	-
ENSMUSG00000058624	1704.93	1.19998	0.339446	2.14281e-05	0.0009321	Gda
ENSMUSG00000035042	239.453	2.28382	0.662924	2.14654e-05	0.0009321	Ccl5
ENSMUSG00000032769	13.8418	7.2061	2.95154	2.14741e-05	0.0009321	Trpa1
ENSMUSG00000040136	72.2731	2.95764	0.862863	2.15412e-05	0.000933063	Abcc8
ENSMUSG00000002055	54.6299	2.22141	0.642329	2.17104e-05	0.000938433	Spag5
ENSMUSG00000091455	476.594	-1.02407	0.287718	2.1782e-05	0.000939571	Otogl
ENSMUSG00000021213	171.634	1.75831	0.506287	2.21266e-05	0.000947236	Akr1c13
ENSMUSG00000104452	17.0169	7.50849	3.04897	2.21423e-05	0.000947236	Ighv8-8
ENSMUSG00000038418	8348.73	1.39828	0.396152	2.28226e-05	0.000974328	Egr1
ENSMUSG00000037725	88.6765	2.08145	0.605659	2.31916e-05	0.000988046	Ckap2
ENSMUSG00000095130	27.829	8.22176	3.2765	2.3407e-05	0.000993144	Ighv1-39
ENSMUSG00000025127	23.7414	-2.8412	0.825742	2.37404e-05	0.00100319	Gcgr
ENSMUSG00000096459	59.1294	4.40647	1.30799	2.38021e-05	0.00100375	Ighv9-3
ENSMUSG00000022491	15.812	7.38826	3.02413	2.4372e-05	0.0010195	Glycam1
ENSMUSG00000031870	118.275	2.62195	0.774118	2.52194e-05	0.0010486	Pgr
ENSMUSG00000090186	14.8858	5.48523	1.61287	2.5333e-05	0.00105122	Gm7592
ENSMUSG00000038295	885.365	1.8051	0.52913	2.68215e-05	0.0010956	Atg9b
ENSMUSG00000024399	248.32	3.04491	0.913373	2.83741e-05	0.00115659	Ltb
ENSMUSG00000030353	146.243	1.6892	0.498756	2.96187e-05	0.00120025	Tead4
ENSMUSG00000030046	29.8353	-2.15855	0.639526	2.97596e-05	0.00120361	Bmp10
ENSMUSG00000001023	86.5747	-1.11551	0.323247	3.0648e-05	0.00123713	S100a5
ENSMUSG00000076545	28.1388	8.18432	3.32768	3.43634e-05	0.00137432	Igkv4-72
ENSMUSG00000022416	30.6426	4.46795	1.3381	3.56809e-05	0.00142093	Cacna1i
ENSMUSG00000024957	244.629	-1.29167	0.383512	3.59821e-05	0.00142745	Kcnk4
ENSMUSG00000029651	871.399	-1.31199	0.390853	3.6766e-05	0.00144692	Mtus2
ENSMUSG00000047344	421.055	-1.33438	0.39827	3.71261e-05	0.00145338	Lancl3
ENSMUSG00000025328	158.85	1.76539	0.533703	3.77817e-05	0.00147626	Padi3
novel.883	646.655	5.66434	1.82932	3.82726e-05	0.00148983	-
ENSMUSG00000030124	80.5969	1.70117	0.513336	3.9048e-05	0.00151717	Lag3
ENSMUSG00000034459	347.43	2.19443	0.670154	3.92436e-05	0.00151908	Ifit1
ENSMUSG00000027186	538.076	-1.31648	0.394462	3.92373e-05	0.00151908	Elf5
ENSMUSG00000093867	55.49	3.44418	1.06616	3.98966e-05	0.00153892	Gsdmcl2
ENSMUSG00000034906	194.045	1.63469	0.493891	4.06377e-05	0.0015585	Ncaph
ENSMUSG00000005667	187.203	1.63771	0.495394	4.11506e-05	0.00157281	Mthfd2
ENSMUSG00000073418	5021.53	1.50359	0.452066	4.30163e-05	0.00163163	C4b
ENSMUSG00000025329	522.384	1.44979	0.439579	4.30044e-05	0.00163163	Padi1
ENSMUSG00000045201	34.1994	1.75795	0.534734	4.43766e-05	0.00167709	Lrrc3b
ENSMUSG00000020638	208.633	1.34208	0.40581	4.45436e-05	0.00168035	Cmpk2
ENSMUSG00000002475	171.412	1.22074	0.367633	4.515e-05	0.00170013	Abhd3
ENSMUSG00000049892	356.211	2.4459	0.761515	4.5723e-05	0.00171859	Rasd1
ENSMUSG00000024064	95.4425	1.08548	0.324756	4.63787e-05	0.00174008	Galnt14
ENSMUSG00000001517	164.92	1.30312	0.395883	4.78161e-05	0.00178803	Foxm1
ENSMUSG00000076940	533.167	5.39869	1.77952	4.83659e-05	0.001802	Iglv2
ENSMUSG00000020279	53.0281	3.47757	1.09432	4.83765e-05	0.001802	Il9r
ENSMUSG00000063727	91.0807	2.1152	0.656825	4.85046e-05	0.00180354	Tnfrsf11b
ENSMUSG00000057060	24.2392	3.20532	0.993212	5.00933e-05	0.00185928	Slc35f3
ENSMUSG00000078793	21.6932	5.89588	1.86748	5.10039e-05	0.0018897	Gm5155
ENSMUSG00000021250	3011.55	1.17752	0.357438	5.13551e-05	0.00189931	Fos
ENSMUSG00000065546	27.2801	3.01839	0.941858	5.25255e-05	0.0019357	Mir196a-1
ENSMUSG00000095571	18.4113	7.50529	3.18105	5.29412e-05	0.00194756	Ighv5-17
ENSMUSG00000001228	191.94	1.68653	0.524608	5.31459e-05	0.00195163	Uhrf1
ENSMUSG00000040483	405.958	1.23171	0.377564	5.45888e-05	0.00199755	Xaf1
ENSMUSG00000035458	106.93	1.07527	0.326862	5.59276e-05	0.00203574	Tnni3
ENSMUSG00000041460	60.8633	3.95709	1.27342	5.59261e-05	0.00203574	Cacna2d4
ENSMUSG00000061259	21.6508	7.72868	3.26763	5.62931e-05	0.00203689	Tmprss11d
ENSMUSG00000087659	18.2473	7.48103	3.18398	5.62479e-05	0.00203689	Gm12606
ENSMUSG00000030650	16.7835	5.54023	1.76346	5.64495e-05	0.00203689	Tmc5
ENSMUSG00000102796	27.6065	-1.97355	0.617066	5.6371e-05	0.00203689	Gm37711
ENSMUSG00000026417	7979.43	4.29045	1.3974	5.66041e-05	0.00203834	Pigr
ENSMUSG00000068011	46.9466	1.85471	0.580916	5.72311e-05	0.00205438	Mkrn2os
ENSMUSG00000046410	242.566	1.15627	0.354682	5.77843e-05	0.00206708	Kcnk6
ENSMUSG00000030717	5208.94	2.94921	0.945429	5.79642e-05	0.00206911	Nupr1
ENSMUSG00000096638	10.9702	6.73323	2.93972	5.8482e-05	0.00208128	Ighv2-9
ENSMUSG00000021211	76.1101	2.58247	0.824323	5.91592e-05	0.00210177	Akr1c12
ENSMUSG00000024670	101.48	3.4399	1.11584	6.11417e-05	0.0021611	Cd6
ENSMUSG00000068246	91.5694	1.76036	0.556189	6.24792e-05	0.00220462	Apol9b
ENSMUSG00000031803	861.478	1.03775	0.31834	6.3521e-05	0.00223379	B3gnt3
ENSMUSG00000114708	52.8949	-2.53073	0.813518	6.34424e-05	0.00223379	Gm30177
ENSMUSG00000076523	51.8725	4.04509	1.32054	6.52863e-05	0.00229198	Igkv15-103
ENSMUSG00000000682	718.563	2.04213	0.653866	6.57107e-05	0.00229201	Cd52
ENSMUSG00000031734	56.6424	1.60327	0.506019	6.5729e-05	0.00229201	Irx3
ENSMUSG00000055413	457.038	1.23054	0.386827	7.14031e-05	0.00247324	H2-Q5
ENSMUSG00000059089	99.7365	2.40596	0.782246	7.20921e-05	0.0024888	Fcgr4
ENSMUSG00000034855	163.974	2.50474	0.816816	7.24992e-05	0.00249853	Cxcl10
ENSMUSG00000033805	30.3021	3.1034	1.00797	7.2615e-05	0.00249853	Ephx4
ENSMUSG00000052013	136.467	2.19905	0.713211	7.27623e-05	0.00249946	Btla
ENSMUSG00000047735	1028.4	1.06401	0.331478	7.2973e-05	0.00250255	Samd9l
ENSMUSG00000035861	209.657	4.51475	1.53095	7.33134e-05	0.00250976	Tmprss11b
novel.390	67.4572	3.26039	1.0738	7.3425e-05	0.00250976	-
ENSMUSG00000061517	90.887	3.56544	1.18515	7.40398e-05	0.00252661	Sox21
ENSMUSG00000039632	23.7302	-2.67057	0.865337	7.43987e-05	0.00253053	Ccdc151
ENSMUSG00000021278	123.57	-1.49123	0.47753	7.50819e-05	0.00254706	Amn
ENSMUSG00000029380	41.3397	2.16345	0.701818	7.62524e-05	0.00258089	Cxcl1
novel.268	19.0235	7.48976	3.24796	7.6988e-05	0.00260154	-
ENSMUSG00000021367	196.408	1.40718	0.450088	7.78065e-05	0.00262493	Edn1
ENSMUSG00000071856	600.304	1.09544	0.344326	7.8137e-05	0.0026318	Mcc
ENSMUSG00000021091	5644.8	1.64741	0.526138	7.85814e-05	0.0026382	Serpina3n
ENSMUSG00000076614	568.944	7.27657	2.7108	7.85421e-05	0.0026382	Ighg1
ENSMUSG00000060550	1339.33	1.46985	0.472523	8.01614e-05	0.00267824	H2-Q7
ENSMUSG00000004988	754.951	1.37886	0.441125	8.00497e-05	0.00267824	Fxyd4
ENSMUSG00000021359	500.615	1.96231	0.639724	8.07574e-05	0.00268949	Tfap2a
ENSMUSG00000050600	45.5729	2.88513	0.95256	8.11888e-05	0.00269953	Zfp831
ENSMUSG00000061959	14.6407	7.1007	3.12589	8.24286e-05	0.00273637	Ces1e
ENSMUSG00000076490	111.405	2.54103	0.841069	8.27087e-05	0.00274128	Trbc1
ENSMUSG00000030283	19.8989	4.11583	1.31337	8.30983e-05	0.0027498	St8sia1
ENSMUSG00000113035	70.279	1.94647	0.637155	8.34119e-05	0.0027514	5830428M24Rik
ENSMUSG00000028362	43.2933	3.08684	1.02345	8.39243e-05	0.00276391	Tnfsf8
ENSMUSG00000044468	706.795	1.70505	0.555522	8.5113e-05	0.00279861	Fam46c
ENSMUSG00000049751	47.5936	1.62599	0.528807	8.79777e-05	0.00286556	Rpl36al
ENSMUSG00000027470	51.9648	-1.33393	0.429748	8.78722e-05	0.00286556	Mylk2
ENSMUSG00000053297	313.786	-1.07594	0.342784	8.99475e-05	0.00292513	AI854703
ENSMUSG00000020897	74.2302	2.58294	0.864496	9.25079e-05	0.00299431	Aurkb
ENSMUSG00000000409	186.739	2.4164	0.808007	9.24546e-05	0.00299431	Lck
ENSMUSG00000032690	347.215	2.01181	0.668684	9.40485e-05	0.00302062	Oas2
ENSMUSG00000045136	361.245	1.42	0.463433	9.40422e-05	0.00302062	Tubb2b
ENSMUSG00000034311	42.6865	2.33506	0.776612	9.39758e-05	0.00302062	Kif4
ENSMUSG00000063522	25.3677	3.85376	1.27969	9.36468e-05	0.00302062	2010109I03Rik
ENSMUSG00000079071	10.4016	6.58396	2.96847	9.34936e-05	0.00302062	Gm14085
ENSMUSG00000028044	311.312	1.00063	0.318421	9.63632e-05	0.00309018	Cks1b
ENSMUSG00000040699	958.305	1.08788	0.349364	9.79011e-05	0.00313465	Limd2
ENSMUSG00000039601	980.96	-1.15565	0.374383	9.82804e-05	0.00314189	Rcan2
ENSMUSG00000050921	255.534	2.30792	0.775931	9.92122e-05	0.00316199	P2ry10
ENSMUSG00000070000	234.159	1.34857	0.441484	9.94521e-05	0.00316477	Fcho1
ENSMUSG00000015970	269.791	2.20019	0.741802	0.000103022	0.00324147	Chdh
ENSMUSG00000022945	121.962	1.00901	0.323321	0.000102856	0.00324147	Chaf1b
ENSMUSG00000064125	112.675	-1.01546	0.326132	0.000102777	0.00324147	Prr36
ENSMUSG00000003282	81.5478	-1.80489	0.60427	0.000103112	0.00324147	Plag1
ENSMUSG00000058470	36.5698	2.64315	0.889192	0.00010237	0.00324147	Gm8369
ENSMUSG00000040204	85.2921	2.58226	0.876565	0.000104113	0.00326303	Pclaf
ENSMUSG00000029375	119.825	2.1487	0.724028	0.000104602	0.00327341	Cxcl15
ENSMUSG00000048562	107.476	3.76881	1.31154	0.000105025	0.00327677	Sp8
ENSMUSG00000038421	62.82	2.94669	1.00586	0.000105007	0.00327677	Fcrla
ENSMUSG00000097415	917.63	1.5198	0.504551	0.000106858	0.00331404	AU020206
ENSMUSG00000076939	29.9765	4.96519	1.65109	0.000108018	0.00334324	Iglv3
ENSMUSG00000055368	162.188	2.10166	0.71108	0.00010903	0.0033663	Slc6a2
ENSMUSG00000038642	1658.51	1.37287	0.454205	0.000110459	0.00339679	Ctss
ENSMUSG00000049971	54.9338	2.77095	0.947547	0.000110509	0.00339679	Glt1d1
ENSMUSG00000050640	206.69	1.35065	0.447579	0.000112209	0.00344397	Tmem150c
ENSMUSG00000090925	82.805	-1.73203	0.5845	0.000113731	0.00348116	1810064F22Rik
ENSMUSG00000024338	1189.63	1.16961	0.383754	0.000113984	0.00348299	Psmb8
ENSMUSG00000021676	527.124	2.04696	0.696056	0.000115077	0.00350604	Iqgap2
ENSMUSG00000108688	119.963	1.40956	0.468958	0.000114999	0.00350604	Gm44985
ENSMUSG00000020738	953.852	-1.20869	0.400497	0.000117352	0.00356012	Sumo2
ENSMUSG00000076549	69.5385	4.11505	1.45437	0.000117367	0.00356012	Igkv4-68
ENSMUSG00000021130	3057.53	-1.28746	0.428789	0.00011806	0.00357593	Galnt16
ENSMUSG00000028539	693.883	1.11697	0.36694	0.000118918	0.00359665	Artn
ENSMUSG00000052316	75.7248	1.70116	0.575492	0.000121306	0.00365821	Lrrc15
ENSMUSG00000026576	3739.17	1.58473	0.535484	0.000126163	0.00375209	Atp1b1
ENSMUSG00000038236	752.563	-1.14959	0.382178	0.000126408	0.00375209	Hoxa7
ENSMUSG00000032204	177.593	1.4743	0.496644	0.000125937	0.00375209	Aqp9
ENSMUSG00000025422	195.671	1.35565	0.454145	0.000125313	0.00375209	Agap2
ENSMUSG00000031409	73.9238	-1.52048	0.514621	0.000125936	0.00375209	Tceal6
ENSMUSG00000025475	176.927	1.0864	0.358404	0.000127088	0.0037669	Adgra1
ENSMUSG00000026981	878.734	1.60796	0.545727	0.000128538	0.00380442	Il1rn
ENSMUSG00000095204	25.2961	5.25095	1.72087	0.000129214	0.00381899	Ighv1-52
ENSMUSG00000026222	866.907	1.16338	0.388248	0.000129839	0.003832	Sp100
ENSMUSG00000027863	107.069	2.41315	0.839691	0.000130161	0.00383605	Cd2
ENSMUSG00000022876	109.226	2.1332	0.737857	0.000132021	0.00388536	Samsn1
ENSMUSG00000035811	203.76	-1.15709	0.386838	0.000133102	0.00391161	Ugt2b35
ENSMUSG00000110231	29.8073	4.88294	1.68381	0.000136222	0.003992	Gm6329
ENSMUSG00000003617	663.278	1.41534	0.479928	0.000136868	0.00399964	Cp
ENSMUSG00000041700	33.7669	3.12109	1.09205	0.000137077	0.00400011	Lhfpl1
ENSMUSG00000096594	21.0095	4.07491	1.4019	0.000141876	0.00412276	Igkv8-19
ENSMUSG00000046318	209.986	2.46497	0.868184	0.00014312	0.0041531	Ccbe1
ENSMUSG00000000031	71.2114	1.36457	0.464069	0.000143513	0.00415424	H19
ENSMUSG00000076607	13.1512	6.84437	3.15426	0.000144587	0.00417813	Igkj4
ENSMUSG00000105646	16.6666	7.18119	3.28163	0.000144854	0.00418001	Gm30211
ENSMUSG00000041633	1175.26	1.018	0.338796	0.000146161	0.00421188	Kctd12b
ENSMUSG00000001131	263.072	1.62659	0.563873	0.00015063	0.00433463	Timp1
ENSMUSG00000062488	134.515	1.8259	0.636711	0.000151581	0.00435596	Ifit3b
ENSMUSG00000018211	874.378	-1.04988	0.35334	0.000152391	0.00436715	Wfdc15b
ENSMUSG00000050520	2208.07	-1.12726	0.382482	0.000154224	0.0044075	Cldn8
ENSMUSG00000108255	87.2233	-1.08118	0.365834	0.000159822	0.00454245	Gm16499
ENSMUSG00000115426	99.8479	-1.28903	0.444319	0.000163188	0.00463177	AC129931.1
ENSMUSG00000027331	196.493	1.30407	0.449988	0.000165222	0.00467035	Knstrn
ENSMUSG00000065987	61.0167	-1.50817	0.52697	0.000166099	0.00468237	Cd209b
ENSMUSG00000000244	95.6249	2.09208	0.745359	0.000167594	0.00471172	Tspan32
ENSMUSG00000040653	301.883	1.19562	0.410424	0.000168087	0.00471837	Ppp1r14c
ENSMUSG00000036731	167.658	1.37694	0.478934	0.000170894	0.00477857	Cysrt1
ENSMUSG00000000216	970.571	-1.18796	0.410586	0.00017345	0.00483052	Scnn1g
ENSMUSG00000053977	58.2094	3.11098	1.13452	0.000174757	0.00486039	Cd8a
ENSMUSG00000000120	254.169	1.03917	0.353716	0.00017536	0.00486624	Ngfr
ENSMUSG00000019987	88.0288	3.84023	1.43792	0.000179947	0.00496482	Arg1
ENSMUSG00000027469	150.216	1.85687	0.663731	0.000180495	0.00497333	Tpx2
ENSMUSG00000041538	207.346	2.37056	0.862735	0.000185706	0.00508985	H2-Ob
ENSMUSG00000018012	494.528	1.59155	0.565965	0.000187658	0.00513659	Rac3
ENSMUSG00000096410	7.52275	5.98468	2.89247	0.000189994	0.00519366	Ighv1-19
novel.391	111.78	-1.08329	0.375503	0.000194766	0.00531011	-
ENSMUSG00000029204	88.0515	2.68328	0.989537	0.000195343	0.00531888	Rhoh
ENSMUSG00000031880	497.075	-1.03832	0.359475	0.000198213	0.00538289	Rrad
ENSMUSG00000076534	60.8068	3.73008	1.40758	0.000201048	0.00545274	Igkv12-89
ENSMUSG00000035836	47.4029	-1.88528	0.68462	0.000202571	0.00547971	Ugt2b1
ENSMUSG00000050107	37.3677	2.49643	0.914307	0.000204458	0.00552356	Haspin
ENSMUSG00000110301	41.1278	-1.72701	0.623545	0.000206094	0.00556051	Gm35363
ENSMUSG00000003355	111.417	1.38218	0.493107	0.000208831	0.00561976	Fkbp11
ENSMUSG00000028965	65.5122	2.53152	0.939632	0.000213422	0.00573585	Tnfrsf9
ENSMUSG00000052684	8078.56	1.40133	0.494879	0.000215843	0.00578593	Jun
ENSMUSG00000044041	3011.96	4.41477	1.75212	0.000217	0.00580944	Krt13
ENSMUSG00000072720	200.046	1.58817	0.575483	0.000218272	0.00583597	Myo18b
ENSMUSG00000037902	1557.54	1.04481	0.366684	0.000221713	0.00590515	Sirpa
ENSMUSG00000000320	711.822	-1.52063	0.55383	0.000222753	0.00592523	Alox12
ENSMUSG00000031209	187.832	1.11871	0.3944	0.000223362	0.00593382	Heph
ENSMUSG00000031362	25.0409	2.78422	1.02784	0.00022587	0.00597749	Xlr4c
ENSMUSG00000108348	9.55975	4.66751	1.68946	0.000226337	0.0059822	Gm42372
ENSMUSG00000070604	174.179	1.13378	0.401131	0.000226855	0.00598451	Vsig10l
ENSMUSG00000030789	304.036	1.48733	0.539292	0.000227545	0.00599126	Itgax
ENSMUSG00000039153	415.6	1.38706	0.502214	0.00023433	0.00613193	Runx2
ENSMUSG00000048327	107.326	1.51021	0.549394	0.000234366	0.00613193	Ckap2l
ENSMUSG00000039193	109.918	1.26724	0.455168	0.000236983	0.00618482	Nlrc4
ENSMUSG00000038508	108.694	2.12084	0.792186	0.000237511	0.00619081	Gdf15
ENSMUSG00000023015	155.956	1.97875	0.737096	0.000241797	0.00628672	Racgap1
ENSMUSG00000070868	189.863	4.31381	1.74225	0.000247419	0.00641682	Skint3
ENSMUSG00000055675	8420.39	-1.11028	0.40714	0.000249687	0.00645947	Kbtbd11
ENSMUSG00000028544	186.109	1.79879	0.670383	0.00025207	0.00649683	Slc5a9
ENSMUSG00000087141	94.2449	1.45344	0.533211	0.000255022	0.00654022	Plcxd2
ENSMUSG00000061718	36.1831	3.81909	1.47608	0.000254823	0.00654022	Ppp1r1b
ENSMUSG00000029188	29.3286	5.24674	1.94526	0.000260268	0.00665643	Slc34a2
ENSMUSG00000036492	421.16	1.18963	0.43466	0.00027055	0.0068707	Rnf39
ENSMUSG00000046908	137.48	1.86948	0.707703	0.000275044	0.00695652	Ltb4r1
ENSMUSG00000100733	124.429	-1.19923	0.43849	0.00027527	0.00695652	4932411K12Rik
ENSMUSG00000055629	82.9588	1.9715	0.74957	0.000279453	0.00701948	B4galnt4
ENSMUSG00000096802	19.6825	2.52445	0.952752	0.000279914	0.00702257	Gm15433
ENSMUSG00000042262	15.5943	3.36083	1.25108	0.00028217	0.00707062	Ccr8
ENSMUSG00000049608	41.1167	3.20686	1.25235	0.000283779	0.0070938	Gpr55
ENSMUSG00000031779	215.001	2.08296	0.798268	0.000285311	0.00711494	Ccl22
ENSMUSG00000032094	84.027	2.44406	0.947962	0.000288076	0.00716667	Cd3d
ENSMUSG00000017830	204.378	1.42119	0.529845	0.00028968	0.00719793	Dhx58
ENSMUSG00000022123	136.239	2.26411	0.876782	0.000291519	0.00723498	Scel
ENSMUSG00000026073	568.122	1.99728	0.766827	0.000294617	0.00728701	Il1r2
ENSMUSG00000064109	53.4521	1.75435	0.664081	0.00029467	0.00728701	Hcst
ENSMUSG00000051727	46.2223	1.5892	0.59802	0.000299414	0.00739553	Kctd14
ENSMUSG00000028238	89.5969	2.15138	0.832067	0.000300175	0.0074055	Atp6v0d2
ENSMUSG00000037318	98.8919	2.32722	0.907847	0.000303649	0.0074823	Traf3ip3
ENSMUSG00000029154	191.504	1.94698	0.751891	0.000309072	0.0076069	Cwh43
ENSMUSG00000063564	308.622	1.26024	0.469205	0.000309936	0.00761913	Col23a1
ENSMUSG00000054200	52.2274	2.01081	0.774446	0.000310646	0.00762755	Ffar4
ENSMUSG00000047415	241.903	1.30735	0.489415	0.000313412	0.0076773	Gpr68
ENSMUSG00000030518	66.7411	3.58077	1.46141	0.000320087	0.00780394	Fam189a1
ENSMUSG00000005355	18.7501	3.13979	1.21403	0.00032289	0.00784465	Casp14
ENSMUSG00000032454	21.1961	4.84964	1.80525	0.000323931	0.00786072	Rbp2
ENSMUSG00000075122	89.0883	1.42423	0.540169	0.000329759	0.00796489	Cd80
ENSMUSG00000031429	95.3691	-2.4165	0.964952	0.000329669	0.00796489	Psmd10
novel.289	333.922	1.89837	0.739082	0.000332034	0.0080012	-
ENSMUSG00000104784	46.4246	-1.33723	0.50442	0.000331982	0.0080012	Gm42984
ENSMUSG00000037474	47.62	1.34552	0.507443	0.000334276	0.0080459	Dtl
ENSMUSG00000027078	602.128	1.03416	0.381053	0.000336574	0.00809182	Ube2l6
ENSMUSG00000040046	15.6641	5.16012	2.05604	0.000341924	0.00821092	Tph1
ENSMUSG00000079560	148.233	-1.37274	0.525178	0.00034392	0.00822828	Hoxa3
ENSMUSG00000050357	93.0306	2.16385	0.855084	0.000343923	0.00822828	Carmil2
ENSMUSG00000030091	474.68	1.10137	0.410649	0.000346976	0.00826527	Nup210
ENSMUSG00000026989	127.146	1.97604	0.776672	0.000346886	0.00826527	Dapl1
ENSMUSG00000000948	51.5556	-1.47043	0.564917	0.000346522	0.00826527	Gm38393
ENSMUSG00000028602	21.1638	2.86197	1.12121	0.000348003	0.00828023	Tnfrsf8
ENSMUSG00000043165	33.2153	2.72804	1.08741	0.000348896	0.00829198	Lor
novel.610	110.87	-1.39556	0.537076	0.000354323	0.00840171	-
ENSMUSG00000074489	50.9961	2.31233	0.920512	0.000356736	0.00843962	Bglap3
ENSMUSG00000021403	67.8757	2.51724	1.01412	0.000362136	0.00854478	Serpinb9b
ENSMUSG00000022439	112.25	1.91564	0.756718	0.000363232	0.0085543	Parvg
ENSMUSG00000074785	126.948	1.90038	0.750536	0.000364957	0.00858518	Plxnc1
ENSMUSG00000011305	78.4676	-1.15116	0.435041	0.000367254	0.00862943	Plin5
ENSMUSG00000028873	156.541	1.24885	0.475831	0.000373219	0.00875966	Cdca8
ENSMUSG00000052920	116.431	-1.10884	0.419621	0.000378147	0.00884338	Prkg1
ENSMUSG00000107768	27.1515	2.613	1.05345	0.000390517	0.00909366	Gm44275
ENSMUSG00000038227	1724.01	-1.3317	0.519195	0.000392498	0.00912954	Hoxa9
ENSMUSG00000003469	157.17	1.35616	0.525953	0.000398941	0.00920715	Phyhip
ENSMUSG00000047728	18.1908	3.10534	1.2354	0.000399448	0.00920862	BC025446
ENSMUSG00000038379	25.7523	2.32025	0.929574	0.000400896	0.00921868	Ttk
ENSMUSG00000029366	222.363	1.07871	0.409616	0.000405969	0.00930722	Dck
ENSMUSG00000068579	317.149	-1.04848	0.399401	0.000411385	0.00941061	Rpl7a-ps3
ENSMUSG00000006398	140.891	1.71639	0.689811	0.000426237	0.00966712	Cdc20
ENSMUSG00000078879	18.9655	2.45609	0.986947	0.000432046	0.0097648	Zfp973
ENSMUSG00000044827	73.9791	2.00407	0.821066	0.000444373	0.00999984	Tlr1
ENSMUSG00000017716	116.728	1.70488	0.68954	0.000445195	0.0100075	Birc5
ENSMUSG00000034161	171.937	-1.15429	0.450073	0.000446052	0.0100159	Scx
ENSMUSG00000026322	319.948	-1.1897	0.466562	0.000447373	0.0100347	Htr4
ENSMUSG00000021457	838.096	1.35387	0.536281	0.000448008	0.0100381	Syk
ENSMUSG00000011632	37.2161	2.19977	0.90397	0.000449201	0.010054	Pinlyp
ENSMUSG00000076615	890.15	5.09173	2.54194	0.000463327	0.0103269	Ighg3
novel.589	13.2979	4.23105	1.60276	0.000464337	0.010337	-
ENSMUSG00000079012	66.2297	1.63565	0.662169	0.000465661	0.0103553	Serpina3m
ENSMUSG00000059974	77.2497	1.33068	0.528329	0.000467328	0.0103775	Ntm
ENSMUSG00000002910	29.2839	1.62242	0.652038	0.000476401	0.0105265	Arrdc2
ENSMUSG00000066363	66.1441	3.3821	1.48349	0.000479868	0.0105918	Serpina3f
ENSMUSG00000035615	48.3134	1.52738	0.617253	0.000481749	0.010622	Frmpd1
ENSMUSG00000099974	106.572	1.96697	0.817528	0.000486818	0.0107001	Bcl2a1d
ENSMUSG00000068227	273.621	1.60405	0.65649	0.000491736	0.0107622	Il2rb
ENSMUSG00000039899	1774.07	1.22625	0.484053	0.000495395	0.0108308	Fgl2
ENSMUSG00000039981	66.6003	2.26619	0.958125	0.000503104	0.0109647	Zc3h12d
ENSMUSG00000076937	669.971	4.2186	2.006	0.000507245	0.0110434	Iglc2
ENSMUSG00000015340	449.102	1.55853	0.640316	0.000517474	0.0112425	Cybb
ENSMUSG00000043168	868.041	-1.02037	0.401959	0.000525877	0.0113655	4930426D05Rik
ENSMUSG00000029223	11040.7	-1.22937	0.498427	0.000532168	0.0114895	Uchl1
ENSMUSG00000027699	72.4261	1.414	0.579562	0.000542874	0.0116842	Ect2
novel.59	54.0009	-1.12048	0.446927	0.00054359	0.0116875	-
ENSMUSG00000048078	210.746	1.66357	0.693701	0.000544565	0.0116963	Tenm4
ENSMUSG00000028581	1785.39	1.22346	0.49212	0.000552577	0.0118544	Laptm5
ENSMUSG00000072620	131.231	1.3888	0.570613	0.000553641	0.0118544	Slfn2
ENSMUSG00000055926	271.62	1.78307	0.755301	0.000562836	0.0120141	Gm14137
ENSMUSG00000016200	166.392	-1.18708	0.482602	0.000567685	0.0121052	Syt14
ENSMUSG00000044641	1445.28	1.26776	0.517224	0.000577185	0.0122825	Pard6b
ENSMUSG00000042489	32.5545	2.78369	1.23094	0.000602153	0.0127745	Clspn
ENSMUSG00000076928	107.756	2.41276	1.07005	0.000611936	0.0129556	Trac
ENSMUSG00000002847	696.011	1.43879	0.603763	0.000615371	0.0130031	Pla1a
ENSMUSG00000030494	612.151	1.11653	0.45585	0.000617881	0.0130283	Rhpn2
ENSMUSG00000030659	1936.63	1.43638	0.598873	0.000624464	0.0131537	Nucb2
ENSMUSG00000026931	48.6768	-1.56585	0.666429	0.000626134	0.0131693	1700019N19Rik
ENSMUSG00000027996	653.866	1.0233	0.414653	0.000643222	0.0134532	Sfrp2
ENSMUSG00000029304	74.6067	2.47306	1.11269	0.000642781	0.0134532	Spp1
ENSMUSG00000033595	103.085	1.34057	0.56548	0.000657859	0.0136903	Lgi3
ENSMUSG00000024659	8339.85	1.1271	0.464561	0.000664796	0.0138208	Anxa1
ENSMUSG00000040938	507.27	1.08746	0.445889	0.000667943	0.0138723	Slc16a11
ENSMUSG00000033220	465.292	1.74565	0.760577	0.000671154	0.0139112	Rac2
ENSMUSG00000025017	111.066	1.38401	0.587829	0.000671114	0.0139112	Pik3ap1
ENSMUSG00000107008	192.905	-1.01478	0.41812	0.000708084	0.0145603	Gm2762
ENSMUSG00000030798	378.714	1.74403	0.772679	0.00071635	0.0147011	Cd37
ENSMUSG00000075266	64.7329	1.22999	0.519994	0.000717305	0.0147062	Cenpw
ENSMUSG00000030830	261.034	1.98808	0.893583	0.000720248	0.0147374	Itgal
ENSMUSG00000057666	1231.69	1.08663	0.451034	0.000725898	0.0148238	Gapdh
novel.603	253.804	1.6988	0.752224	0.000730638	0.0148766	-
ENSMUSG00000032511	74.5912	2.5434	1.18281	0.000730143	0.0148766	Scn5a
ENSMUSG00000025068	43893.3	1.26604	0.526474	0.0007411	0.0150013	Gsto1
ENSMUSG00000047014	25.8137	-1.53747	0.669542	0.000750787	0.0151826	Catsperb
ENSMUSG00000059159	157.149	1.35413	0.590004	0.00077748	0.015631	Gm8129
ENSMUSG00000028678	47.5982	2.86958	1.37203	0.000795343	0.0158977	Kif2c
ENSMUSG00000106734	504.143	1.04579	0.439609	0.000800956	0.0159791	Gm20559
ENSMUSG00000085183	38.3276	3.17389	1.53768	0.000800355	0.0159791	Wincr1
ENSMUSG00000037337	193.379	1.60722	0.71998	0.000809054	0.0160788	Map4k1
ENSMUSG00000044390	30.2726	1.48351	0.653346	0.000812261	0.0161117	Tigd3
ENSMUSG00000028031	772.113	1.40391	0.623558	0.000831275	0.0164534	Dkk2
ENSMUSG00000041481	507.171	1.77188	0.811266	0.000836236	0.016524	Serpina3g
ENSMUSG00000037548	180.453	2.23981	1.06068	0.000839006	0.0165472	H2-DMb2
ENSMUSG00000015843	71.1085	2.07437	0.972033	0.000849263	0.0166545	Rxrg
ENSMUSG00000046031	19.484	3.70559	1.73202	0.000851036	0.0166545	Fam26f
ENSMUSG00000041857	7.491	4.09329	1.82364	0.000849224	0.0166545	Oosp1
ENSMUSG00000020062	100.191	2.87794	1.42878	0.000856792	0.0167232	Slc5a8
ENSMUSG00000040569	256.219	-1.38693	0.623626	0.000860602	0.0167502	Slc26a7
ENSMUSG00000067780	245.356	1.73459	0.798789	0.000864743	0.01681	Pi15
novel.785	152.719	-1.56522	0.716768	0.000865293	0.01681	-
ENSMUSG00000036223	17.3884	2.74648	1.27759	0.000886179	0.0171356	Ska1
ENSMUSG00000038253	229.181	-1.08298	0.47132	0.000896447	0.0172377	Hoxa5
ENSMUSG00000061825	27.9009	1.69804	0.774653	0.000898761	0.0172662	Ces2c
ENSMUSG00000052142	228.302	2.171	1.04438	0.000906582	0.0173522	Rasal3
ENSMUSG00000002699	136.436	1.8325	0.859068	0.000906032	0.0173522	Lcp2
ENSMUSG00000022887	146.676	1.33717	0.600483	0.000913168	0.0174544	Masp1
ENSMUSG00000111767	46.2848	1.45067	0.656775	0.000914448	0.0174544	4930546K05Rik
ENSMUSG00000037849	26.6334	2.94768	1.45009	0.000945971	0.0179735	Ifi206
ENSMUSG00000097961	46.207	-1.43418	0.65529	0.000947522	0.0179864	Gm27000
ENSMUSG00000018654	211.309	1.72458	0.810652	0.000951498	0.0180454	Ikzf1
ENSMUSG00000015966	40.8754	2.07679	0.991622	0.000952807	0.0180537	Il17rb
ENSMUSG00000051378	38.356	2.28738	1.10665	0.000954486	0.018069	Kif18b
ENSMUSG00000027524	253.064	-1.07481	0.473031	0.000958702	0.0180993	Edn3
ENSMUSG00000052373	63.425	1.88082	0.906277	0.00101099	0.0188804	Mpp3
ENSMUSG00000020427	4138.76	1.18008	0.514716	0.00101238	0.0188892	Igfbp3
ENSMUSG00000041261	173.64	-1.16793	0.526269	0.00101336	0.0188906	Car8
ENSMUSG00000024597	6823.99	2.88503	1.51772	0.00103473	0.0192199	Slc12a2
ENSMUSG00000010142	81.0999	2.4247	1.22724	0.00104296	0.0193357	Tnfrsf13b
ENSMUSG00000034773	15.6125	2.73568	1.31621	0.00104469	0.0193357	BC030867
ENSMUSG00000096146	29.9676	2.75612	1.39178	0.00104313	0.0193357	Kcnj11
ENSMUSG00000026581	82.4373	2.23505	1.12738	0.00107165	0.0197642	Sell
ENSMUSG00000058755	38.6935	2.15499	1.06478	0.00107322	0.0197754	Osm
ENSMUSG00000029727	56.8273	1.97721	0.977684	0.00109688	0.0201755	Cyp3a13
ENSMUSG00000032500	132.532	3.56061	2.09117	0.00111341	0.0204073	Dclk3
ENSMUSG00000023274	214.462	1.83148	0.904555	0.00111834	0.0204795	Cd4
ENSMUSG00000094075	72.8837	3.03468	1.66158	0.00112013	0.0204942	Ighv1-80
ENSMUSG00000055809	120.642	1.06556	0.480468	0.00112308	0.0205302	Dnaaf3
ENSMUSG00000000204	58.947	1.95147	0.972621	0.00113223	0.0206609	Slfn4
ENSMUSG00000003882	238.722	1.71645	0.840848	0.00113542	0.0206628	Il7r
ENSMUSG00000047261	54.381	1.2149	0.560727	0.00113435	0.0206628	Gap43
ENSMUSG00000067235	29.9059	1.56103	0.744703	0.00114275	0.0207254	H2-Q10
ENSMUSG00000020396	49.7636	-1.10587	0.504706	0.00115073	0.0208519	Nefh
ENSMUSG00000053216	8.70049	4.14918	2.03354	0.00115286	0.0208722	Btn2a2
ENSMUSG00000027323	61.1442	1.21124	0.561963	0.00115993	0.0209454	Rad51
ENSMUSG00000030921	461.467	1.09084	0.501058	0.00119299	0.0213933	Trim30a
ENSMUSG00000041817	42.2159	1.34241	0.636627	0.00119876	0.0214412	Fam169a
ENSMUSG00000030745	186.447	1.83895	0.924801	0.00120061	0.0214559	Il21r
ENSMUSG00000027715	112.187	1.4948	0.727383	0.00120299	0.0214798	Ccna2
ENSMUSG00000036768	63.1585	2.18188	1.13301	0.00121373	0.0216345	Kif15
ENSMUSG00000024174	48.6641	-1.38112	0.665829	0.00121776	0.0216848	Pot1b
ENSMUSG00000002266	193.335	-1.82526	0.93968	0.00123379	0.0218233	Zim1
ENSMUSG00000024347	160.15	1.353	0.651582	0.00123362	0.0218233	Psd2
ENSMUSG00000002325	1094.68	1.01289	0.463288	0.00125739	0.0222029	Irf9
novel.51	46.7245	-1.31935	0.636134	0.00125985	0.022227	-
ENSMUSG00000113506	25.9316	-1.84292	0.930734	0.0012687	0.0223266	AC166358.2
ENSMUSG00000027895	676.77	-1.19404	0.571639	0.00127227	0.0223444	Kcnc4
novel.258	33.9916	2.35119	1.23959	0.00127885	0.022429	-
ENSMUSG00000035934	505.584	1.05773	0.488172	0.00128021	0.0224339	Pknox2
ENSMUSG00000046814	53.827	2.4387	1.31848	0.00129218	0.0225865	Gchfr
ENSMUSG00000026009	32.0068	2.53886	1.35878	0.00129537	0.0226197	Icos
ENSMUSG00000076695	25.0417	2.88558	1.5647	0.00129626	0.0226197	Ighv1-18
ENSMUSG00000041762	376.961	1.77035	0.909999	0.00130907	0.0227666	Gpr155
ENSMUSG00000025888	126.533	1.32546	0.645953	0.00132015	0.0229209	Casp1
ENSMUSG00000058488	55.4176	-1.74067	0.895922	0.00132419	0.0229334	Kl
ENSMUSG00000030790	1120.07	1.00317	0.464556	0.00134283	0.0231597	Adm
ENSMUSG00000027073	29.8402	2.86469	1.58651	0.00134234	0.0231597	Prg2
ENSMUSG00000004231	197.888	4.24519	3.6647	0.00134818	0.0232326	Pax2
ENSMUSG00000030562	100.419	1.2392	0.597728	0.0013539	0.0233118	Nox4
ENSMUSG00000029177	233.644	1.21795	0.589993	0.00136594	0.0234607	Cenpa
novel.222	21.5933	-1.50443	0.746453	0.00137822	0.0235741	-
ENSMUSG00000027867	15.8687	-1.69799	0.849472	0.00138743	0.023712	Spag17
ENSMUSG00000027004	316.997	1.39161	0.696383	0.00139682	0.0238136	Frzb
ENSMUSG00000037628	24.4775	1.67347	0.847814	0.00140898	0.0239422	Cdkn3
ENSMUSG00000040747	492.334	1.13118	0.544712	0.00141744	0.0240467	Cd53
ENSMUSG00000074892	39.5321	2.29018	1.25333	0.00142748	0.0241972	B3galt5
ENSMUSG00000061414	297.081	1.33847	0.669886	0.00143837	0.0243024	Cracr2a
ENSMUSG00000046879	520.165	1.18684	0.580131	0.0014457	0.0244064	Irgm1
ENSMUSG00000056758	17.7116	3.69907	2.02363	0.00145276	0.0245055	Hmga2
ENSMUSG00000023011	61.9662	-1.06837	0.511645	0.00145584	0.0245377	Faim2
ENSMUSG00000044734	233.755	1.02781	0.488995	0.00146384	0.0246124	Serpinb1a
ENSMUSG00000097811	31.4586	-1.68634	0.882794	0.00146353	0.0246124	2810425M01Rik
ENSMUSG00000027368	128.102	1.29897	0.649007	0.00147863	0.0248009	Dusp2
ENSMUSG00000022033	45.1737	2.39303	1.34695	0.00148673	0.0248965	Pbk
ENSMUSG00000051457	140.999	2.11331	1.1745	0.00149121	0.0249514	Spn
ENSMUSG00000115084	322.3	-1.17363	0.582377	0.00149974	0.025042	AC158986.1
ENSMUSG00000047586	681.543	2.72063	1.64247	0.00150901	0.0251367	Nccrp1
ENSMUSG00000026117	105.048	1.9359	1.0601	0.00152126	0.0252737	Zap70
ENSMUSG00000110397	25.3389	-1.71717	0.907383	0.00153121	0.0253751	Gm45540
ENSMUSG00000025176	72.4822	1.0879	0.530129	0.00156517	0.0258552	Hoga1
novel.575	325.163	-1.3167	0.680952	0.00157769	0.0259381	-
ENSMUSG00000029868	378.558	3.18239	2.18387	0.00158628	0.0260586	Trpv6
ENSMUSG00000032691	90.6187	1.41985	0.738849	0.00159489	0.0261586	Nlrp3
ENSMUSG00000067341	41.3798	2.45862	1.42463	0.0015944	0.0261586	H2-Eb2
ENSMUSG00000024401	25.2055	1.48879	0.768722	0.00159997	0.0262213	Tnf
ENSMUSG00000019942	156.059	1.47394	0.774979	0.00160198	0.0262336	Cdk1
ENSMUSG00000038560	16.4323	-1.78247	0.942932	0.00160806	0.0262709	Sp6
novel.874	20.3967	-1.59043	0.838678	0.00163429	0.0266784	-
ENSMUSG00000057337	121.68	1.25039	0.63705	0.00164497	0.0268316	Chst3
ENSMUSG00000040026	20.3068	3.26925	1.92138	0.0016463	0.0268323	Saa3
ENSMUSG00000005540	33.594	2.15351	1.22169	0.00164784	0.0268363	Fcer2a
ENSMUSG00000073421	7864.94	1.10336	0.528838	0.00165129	0.0268714	H2-Ab1
novel.386	42.6276	1.64856	0.889553	0.0016566	0.0268945	-
ENSMUSG00000054932	8.41215	3.4568	1.61377	0.00165603	0.0268945	Afp
ENSMUSG00000026347	6.83528	3.76346	1.98948	0.00166747	0.0270497	Tmem163
ENSMUSG00000085893	24.2986	-1.28665	0.658212	0.00168962	0.0273663	Gm12091
ENSMUSG00000048865	403.136	1.3595	0.711984	0.00169898	0.0274751	Arhgap30
ENSMUSG00000026875	284.066	1.47583	0.789836	0.00171047	0.0276178	Traf1
ENSMUSG00000022034	31.9482	1.58685	0.851759	0.00170926	0.0276178	Esco2
ENSMUSG00000029275	24.3681	2.01077	1.13226	0.0017488	0.0281271	Gfi1
ENSMUSG00000071715	209.412	1.38534	0.740929	0.00176311	0.0283134	Ncf4
ENSMUSG00000053044	32.5187	2.26834	1.34042	0.00177447	0.0284739	Cd8b1
ENSMUSG00000024669	71.5423	2.28943	1.40554	0.00182394	0.0290653	Cd5
ENSMUSG00000038352	154.377	1.55166	0.865685	0.0018481	0.0293602	Arl5c
ENSMUSG00000022584	149.427	3.1689	2.55939	0.00188141	0.0297981	Ly6c2
ENSMUSG00000002033	97.6013	1.92622	1.14417	0.00188428	0.0298207	Cd3g
ENSMUSG00000022340	104.226	1.14243	0.593555	0.00188802	0.0298572	Sybu
ENSMUSG00000078853	663.243	1.50161	0.838323	0.00189934	0.0300134	Igtp
ENSMUSG00000020143	415.923	1.34304	0.725295	0.00190418	0.0300441	Dock2
ENSMUSG00000091649	106.319	1.39179	0.76627	0.0019345	0.0304069	Phf11b
ENSMUSG00000076563	35.8003	2.36508	1.51477	0.00199178	0.0311185	Igkv5-48
ENSMUSG00000011008	37.8473	1.51009	0.848538	0.00199645	0.0311212	Mcoln2
ENSMUSG00000028071	95.1799	2.13845	1.35798	0.00201563	0.0313495	Sh2d2a
ENSMUSG00000026395	867.483	1.41954	0.793586	0.00203089	0.0315319	Ptprc
ENSMUSG00000032093	65.4271	1.65902	0.980343	0.00208442	0.032059	Cd3e
ENSMUSG00000074497	21.2095	2.47383	1.5599	0.00208171	0.032059	A430078G23Rik
ENSMUSG00000078117	25.4599	2.08362	1.27876	0.00209178	0.0321245	Gm16485
ENSMUSG00000093327	22.0452	1.37937	0.758839	0.00210312	0.0322271	Mir5107
ENSMUSG00000026450	127.512	3.24547	4.3874	0.00212532	0.0324954	Chit1
ENSMUSG00000019762	14.0809	1.81958	1.04197	0.00215203	0.0327829	Iyd
ENSMUSG00000100189	17.4419	-1.53329	0.874639	0.00216672	0.0329825	Gm28096
ENSMUSG00000046449	95.5687	1.15335	0.628997	0.00218657	0.0332115	Nexmif
ENSMUSG00000034116	230.841	1.37012	0.787515	0.00219155	0.0332385	Vav1
ENSMUSG00000028931	188.849	1.06698	0.569653	0.00219664	0.0332502	Kcnab2
ENSMUSG00000016529	16.0685	1.6961	0.981076	0.00221047	0.0334277	Il10
ENSMUSG00000024397	236.282	1.37028	0.791099	0.00221724	0.0335057	Aif1
ENSMUSG00000039934	160.513	1.03921	0.550773	0.00223574	0.033687	Gsap
ENSMUSG00000096292	11.3304	3.12452	1.84109	0.00225175	0.0339036	Gm2666
ENSMUSG00000009292	137.131	1.40779	0.828869	0.00228756	0.03433	Trpm2
novel.151	8.72892	2.87916	1.59306	0.00229329	0.03433	-
ENSMUSG00000097610	31.0633	1.6534	1.00259	0.00231125	0.034524	A930012L18Rik
ENSMUSG00000023341	102.186	1.42137	0.84577	0.00233928	0.0348174	Mx2
ENSMUSG00000038523	10.6251	2.25877	1.34284	0.00235227	0.0349856	1700003F12Rik
ENSMUSG00000098090	41.0465	1.37881	0.806086	0.00236792	0.0351866	2700099C18Rik
ENSMUSG00000021965	52.7388	1.18555	0.666571	0.00239854	0.0354956	Ska3
ENSMUSG00000079657	62.3994	1.3667	0.813037	0.00244873	0.036146	Rab26
ENSMUSG00000058806	32.0666	1.47102	0.888439	0.00244945	0.036146	Col13a1
ENSMUSG00000025467	39.2223	-1.04779	0.575241	0.00247366	0.0364513	Prap1
ENSMUSG00000001281	508.571	1.21944	0.711626	0.00250791	0.0368115	Itgb7
ENSMUSG00000046179	30.9041	1.44553	0.872144	0.00250875	0.0368115	E2f8
ENSMUSG00000022603	14.0836	2.52137	1.66446	0.00250483	0.0368115	Mroh4
ENSMUSG00000104798	21.6599	-1.57576	0.993034	0.00259274	0.0377654	Gm20121
ENSMUSG00000024899	1207.04	2.51224	2.37507	0.00261297	0.0380182	Papss2
ENSMUSG00000032089	388.023	1.20573	0.713664	0.00262483	0.038164	Il10ra
ENSMUSG00000030707	1195.36	1.27501	0.773707	0.00266124	0.0385117	Coro1a
ENSMUSG00000020774	186.229	1.06765	0.608657	0.00267295	0.03862	Aspa
ENSMUSG00000030742	142.055	1.52059	0.990431	0.00267901	0.0386806	Lat
ENSMUSG00000024008	131.974	1.13763	0.673878	0.00278037	0.0398116	Cpne5
ENSMUSG00000045273	37.4047	1.52389	0.99282	0.00279491	0.0399647	Cenph
ENSMUSG00000024486	1637.69	1.69319	1.22479	0.00291027	0.0412448	Hbegf
novel.598	27.9149	-1.33098	0.849829	0.0029437	0.0415482	-
ENSMUSG00000086267	22.0069	-1.45816	0.961004	0.00296035	0.0417265	Gm12496
ENSMUSG00000042793	212.257	-1.07788	0.650523	0.00296294	0.0417346	Lgr6
ENSMUSG00000073491	79.4547	1.20281	0.748941	0.00299127	0.0420765	Ifi213
ENSMUSG00000086843	46.6558	-1.22392	0.773281	0.00300235	0.0422038	E030013I19Rik
ENSMUSG00000022372	246.481	1.48584	1.03489	0.00304382	0.042671	Sla
ENSMUSG00000047798	57.7122	1.57738	1.12814	0.00307545	0.0429985	Cd300lf
ENSMUSG00000031304	219.942	1.34542	0.903524	0.00310448	0.0432294	Il2rg
ENSMUSG00000020395	105.865	1.5226	1.08665	0.00311534	0.0432934	Itk
ENSMUSG00000043263	136.13	1.82779	1.49187	0.00313472	0.0434754	Ifi209
ENSMUSG00000089999	241.732	1.28327	0.847176	0.00313457	0.0434754	Gm6485
ENSMUSG00000074623	21.1826	-1.3648	0.90147	0.00314536	0.0435938	Gm826
ENSMUSG00000075010	369.33	1.17667	0.749301	0.00315879	0.0437215	AW112010
ENSMUSG00000068348	56.6438	1.32095	0.88333	0.00319482	0.0441318	Gm10238
novel.541	22.4602	-1.36387	0.908015	0.00320058	0.0441527	-
ENSMUSG00000040829	205.992	1.13217	0.719734	0.00326621	0.0449386	Zmynd15
ENSMUSG00000051735	187.559	1.16243	0.752473	0.003302	0.0453407	Rinl
ENSMUSG00000025165	9.93033	2.76085	1.99752	0.00335282	0.0458263	Sectm1a
ENSMUSG00000062007	18.5753	1.55156	1.10032	0.00339602	0.0462948	Hsh2d
ENSMUSG00000056078	96.6173	1.3682	0.977803	0.00339829	0.0462953	Lipm
ENSMUSG00000008496	97.7551	1.50807	1.16464	0.00346906	0.0470129	Pou2f2
ENSMUSG00000051159	48.7295	2.07966	6.58397	0.0034678	0.0470129	Cited1
novel.156	29.1175	1.15411	0.746207	0.00348852	0.0472453	-
ENSMUSG00000022780	38.693	1.19848	0.800517	0.00351707	0.0474906	Meltf
ENSMUSG00000053702	90.6254	1.20353	0.820799	0.00353361	0.0475774	Nebl
ENSMUSG00000022488	508.754	1.10472	0.724588	0.00354691	0.0476791	Nckap1l
ENSMUSG00000095565	9.8913	2.6917	2.09375	0.00363556	0.0485709	Ighv2-9-1
ENSMUSG00000032394	87.1339	-1.01447	0.653549	0.00368415	0.0489051	Igdcc3
ENSMUSG00000009900	38.2878	1.55986	1.26992	0.00369658	0.0489931	Wnt3a

## Sheet: I vs CTRL (DEGs)
Gene	baseMean	log2FoldChange	lfcSE	P-value	Adjusted p-value	GeneSymbol
ENSMUSG00000029372	7736.08	10.3951	0.369729	1.0612e-174	2.32402e-170	Ppbp
ENSMUSG00000025650	5324.83	5.32306	0.190814	4.00213e-172	2.92156e-168	Col7a1
ENSMUSG00000044303	2746.99	8.27165	0.296036	3.17422e-172	2.92156e-168	Cdkn2a
ENSMUSG00000062760	2319.33	-4.59042	0.187403	9.11452e-134	4.9902e-130	1810041L15Rik
ENSMUSG00000035557	17440.7	11.8781	0.488806	4.27667e-131	1.87318e-127	Krt17
ENSMUSG00000079451	3301.2	6.39361	0.264584	5.92315e-130	2.16195e-126	Tmprss11g
ENSMUSG00000063130	1023.34	6.63215	0.282302	7.15693e-123	2.2391e-119	Calml3
ENSMUSG00000061086	2768.05	-5.70945	0.248941	8.84707e-118	2.42189e-114	Myl4
ENSMUSG00000032327	1241.28	8.40065	0.386434	2.3696e-105	5.76603e-102	Stra6
ENSMUSG00000030717	8263.28	4.44915	0.208593	7.4081e-102	1.62237e-98	Nupr1
ENSMUSG00000028766	4105.11	-4.05915	0.193129	2.3683e-99	4.71506e-96	Alpl
ENSMUSG00000010311	1980.86	-4.03316	0.192531	1.15046e-98	2.0996e-95	Optc
ENSMUSG00000046834	2426.41	5.17001	0.249958	6.39612e-96	1.0775e-92	Krt1
ENSMUSG00000056632	3293.9	9.3832	0.454852	3.41528e-95	5.34247e-92	Dsg3
ENSMUSG00000098098	2674.52	-3.75393	0.183669	4.61003e-94	6.30998e-91	Bvht
ENSMUSG00000025473	2628.06	4.63063	0.226125	4.55922e-94	6.30998e-91	Adam8
ENSMUSG00000035861	2822.59	9.3836	0.465482	5.96034e-91	7.67832e-88	Tmprss11b
ENSMUSG00000079339	1800.7	7.71265	0.398479	3.60624e-84	4.38759e-81	Ifit1bl1
ENSMUSG00000047586	5262.19	7.09926	0.379122	3.97823e-79	4.58543e-76	Nccrp1
ENSMUSG00000039323	51042.5	-3.69753	0.1985	9.95538e-79	1.09011e-75	Igfbp2
ENSMUSG00000075217	1383.13	9.07802	0.487649	8.53118e-78	8.89681e-75	4833423E24Rik
ENSMUSG00000058354	21032.8	15.1038	0.799092	3.24109e-77	3.22636e-74	Krt6a
ENSMUSG00000001228	768.818	4.50309	0.250561	3.88444e-73	3.69866e-70	Uhrf1
ENSMUSG00000024521	3507.05	3.81868	0.215907	7.36076e-71	6.71669e-68	Pmaip1
ENSMUSG00000067818	66084.3	-3.84751	0.219285	2.63406e-70	2.30744e-67	Myl9
ENSMUSG00000024112	2601.83	-3.77491	0.215968	1.12085e-69	9.44102e-67	Cacna1h
novel.317	9418.1	4.68759	0.267374	1.19577e-69	9.69901e-67	-
ENSMUSG00000026981	2037.64	3.6005	0.206217	3.97719e-69	3.11073e-66	Il1rn
ENSMUSG00000031972	7917.6	-4.69223	0.271846	4.16492e-68	3.14523e-65	Acta1
ENSMUSG00000047773	660.649	-4.22847	0.245221	9.47682e-68	6.91808e-65	Ankfn1
ENSMUSG00000020787	10226.7	-4.34372	0.253577	2.87056e-67	2.02791e-64	P2rx1
ENSMUSG00000070473	1185.57	8.42644	0.489745	3.56347e-67	2.43875e-64	Cldn3
ENSMUSG00000022218	1969.39	7.21742	0.420568	6.48232e-67	4.3019e-64	Tgm1
ENSMUSG00000034164	2082.76	-3.45371	0.20244	1.89178e-66	1.21853e-63	Emid1
ENSMUSG00000027377	2925.62	5.63037	0.331852	1.83403e-65	1.14758e-62	Mall
ENSMUSG00000024659	44487.4	4.49142	0.265458	3.18613e-65	1.93823e-62	Anxa1
ENSMUSG00000048992	630.945	5.06522	0.300351	1.04339e-64	6.17577e-62	Prss32
ENSMUSG00000027843	678.912	4.91048	0.292071	2.53351e-64	1.4601e-61	Ptpn22
ENSMUSG00000045954	2416.97	-3.45749	0.206956	7.6937e-64	4.32031e-61	Cavin2
ENSMUSG00000026207	2645.74	-3.34587	0.200295	8.10324e-64	4.43653e-61	Speg
ENSMUSG00000041984	1207.2	5.27275	0.315065	9.51377e-64	5.08175e-61	Rptn
ENSMUSG00000001349	75781.7	-3.428	0.20545	1.02813e-63	5.2363e-61	Cnn1
ENSMUSG00000050635	6197.79	8.36271	0.499406	1.01724e-63	5.2363e-61	Sprr2f
ENSMUSG00000055926	778.356	4.23386	0.253872	2.66239e-63	1.32515e-60	Gm14137
ENSMUSG00000051359	1878.17	-3.74714	0.228112	7.22848e-62	3.51786e-59	Ncald
ENSMUSG00000042485	4174.43	-3.61829	0.22222	8.21467e-61	3.9109e-58	Mustn1
ENSMUSG00000068246	805.979	5.75081	0.352541	1.12507e-60	5.24234e-58	Apol9b
ENSMUSG00000018566	2859.23	-3.80391	0.234637	2.16024e-60	9.85608e-58	Slc2a4
ENSMUSG00000052776	971.232	5.97191	0.367288	2.87672e-60	1.28572e-57	Oas1a
ENSMUSG00000026167	773.944	3.95874	0.244285	6.04659e-60	2.6484e-57	Wnt10a
ENSMUSG00000041827	2804.77	6.12858	0.378274	6.42283e-60	2.75804e-57	Oasl1
ENSMUSG00000078794	2420.86	-3.39994	0.212142	5.49047e-59	2.31233e-56	Dact3
ENSMUSG00000075602	15775.4	2.93435	0.18341	2.2274e-58	9.20378e-56	Ly6a
ENSMUSG00000057346	801.56	6.38294	0.400193	4.14597e-58	1.68142e-55	Apol9a
ENSMUSG00000018623	886.443	9.77679	0.607656	1.17242e-57	4.66835e-55	Mmp7
ENSMUSG00000053963	2471.39	-4.38581	0.279622	8.71724e-57	3.40906e-54	Stum
ENSMUSG00000022548	2245.45	-4.41684	0.28211	1.3771e-56	5.29095e-54	Apod
ENSMUSG00000044734	1051.25	4.18173	0.266001	1.41383e-56	5.33842e-54	Serpinb1a
ENSMUSG00000001403	700.569	6.3766	0.40646	2.98963e-56	1.10971e-53	Ube2c
ENSMUSG00000027858	2362.17	-2.95459	0.189082	4.06842e-56	1.48497e-53	Tspan2
ENSMUSG00000021390	5062.11	-4.33958	0.278463	4.68382e-56	1.68157e-53	Ogn
ENSMUSG00000020649	1037.1	4.48367	0.287557	1.03771e-55	3.66547e-53	Rrm2
ENSMUSG00000000386	1086.53	6.46475	0.41456	1.17934e-55	4.09959e-53	Mx1
ENSMUSG00000032496	25223.7	16.3371	1.00705	1.99045e-55	6.81108e-53	Ltf
ENSMUSG00000027188	1727.93	-3.05811	0.19706	2.09711e-55	7.06566e-53	Pamr1
ENSMUSG00000031543	4207.87	-3.97878	0.25847	7.51693e-55	2.49425e-52	Ank1
ENSMUSG00000031636	17670.5	-3.62234	0.235482	1.25927e-54	4.11611e-52	Pdlim3
ENSMUSG00000048814	487.395	-4.08934	0.266415	2.86208e-54	9.21758e-52	Lonrf2
ENSMUSG00000035692	1877.09	5.92952	0.386478	5.56606e-54	1.76662e-51	Isg15
ENSMUSG00000035683	325.611	4.96048	0.32411	9.08316e-54	2.84173e-51	Melk
ENSMUSG00000033508	482.76	5.82043	0.380354	9.94117e-54	3.06636e-51	Asprv1
ENSMUSG00000049723	431.195	5.02876	0.329359	1.61112e-53	4.90048e-51	Mmp12
ENSMUSG00000026208	147899	-3.60386	0.238868	5.27845e-53	1.58353e-50	Des
ENSMUSG00000029304	562.712	6.48928	0.428278	7.67128e-53	2.27028e-50	Spp1
ENSMUSG00000006731	1514.74	3.16543	0.208821	1.01258e-52	2.95674e-50	B4galnt1
ENSMUSG00000091618	2002.33	3.19111	0.210568	1.03527e-52	2.98322e-50	H60c
ENSMUSG00000004885	411.847	4.71029	0.31547	2.53096e-51	7.19845e-49	Crabp2
ENSMUSG00000051331	2509.64	-3.10404	0.209224	6.56233e-51	1.8425e-48	Cacna1c
ENSMUSG00000020427	14323.5	3.87796	0.260542	6.75785e-51	1.87338e-48	Igfbp3
ENSMUSG00000037126	3442.58	-3.14298	0.212421	1.15037e-50	3.14914e-48	Psd
ENSMUSG00000027379	303.037	6.71243	0.451857	1.5463e-50	4.18075e-48	Bub1
ENSMUSG00000030017	533.07	3.80494	0.256967	1.65275e-50	4.41406e-48	Reg3g
ENSMUSG00000025068	100830	3.29197	0.222334	1.83224e-50	4.83446e-48	Gsto1
ENSMUSG00000051726	2140.68	-4.99373	0.339639	2.41945e-50	6.30785e-48	Kcnf1
ENSMUSG00000022123	1311.91	6.4913	0.440564	5.91685e-50	1.52446e-47	Scel
ENSMUSG00000024660	980.319	3.07309	0.208774	7.30862e-50	1.86115e-47	Incenp
ENSMUSG00000025207	2447.33	-3.99651	0.27295	7.49124e-50	1.88573e-47	Sema4g
ENSMUSG00000028023	865.93	-3.97979	0.27266	1.76868e-49	4.40161e-47	Pitx2
ENSMUSG00000014602	602.363	-4.38418	0.301748	5.13398e-49	1.2633e-46	Kif1a
ENSMUSG00000032661	1151.3	7.5519	0.517815	6.41182e-49	1.56021e-46	Oas3
ENSMUSG00000048337	768.584	-4.83511	0.335015	1.78284e-48	4.29058e-46	Npy4r
ENSMUSG00000025492	8969.58	2.51056	0.172935	1.82345e-48	4.34061e-46	Ifitm3
ENSMUSG00000057969	1307.78	-2.62278	0.181754	3.54781e-48	8.35453e-46	Sema3b
ENSMUSG00000038370	8163.4	-4.11107	0.287158	8.11934e-48	1.89163e-45	Pcp4l1
ENSMUSG00000033170	1648.11	2.67082	0.185691	1.17747e-47	2.71437e-45	Card10
ENSMUSG00000032369	1069.91	3.36627	0.234293	1.19347e-47	2.7226e-45	Plscr1
ENSMUSG00000038587	2935.28	-2.53702	0.176828	1.21844e-47	2.75092e-45	Akap12
ENSMUSG00000025780	5812.9	-3.26397	0.228404	1.79038e-47	4.00095e-45	Itih5
ENSMUSG00000032024	1535.27	-4.04447	0.284048	2.7684e-47	6.12404e-45	Clmp
ENSMUSG00000061740	657.908	-3.52805	0.248214	5.58585e-47	1.2233e-44	Cyp2d22
ENSMUSG00000026535	971.173	10.3759	0.715975	8.46549e-47	1.83559e-44	Ifi202b
ENSMUSG00000036766	426.059	-4.08267	0.288247	1.20605e-46	2.58946e-44	Dner
ENSMUSG00000031004	1809.53	5.21313	0.367469	1.52604e-46	3.24469e-44	Mki67
ENSMUSG00000018830	171003	-4.17445	0.295733	2.76428e-46	5.82094e-44	Myh11
ENSMUSG00000034362	579.867	7.88468	0.556428	3.33852e-46	6.9632e-44	Csta1
ENSMUSG00000046329	1931.25	-3.85534	0.274639	5.55478e-46	1.14764e-43	Slc25a23
ENSMUSG00000005611	8232.01	-4.06463	0.290557	8.87127e-46	1.81571e-43	Mrvi1
ENSMUSG00000048572	6167.08	-3.12163	0.223049	1.21532e-45	2.46439e-43	Tmem252
ENSMUSG00000026413	11905.8	5.05455	0.360814	2.00961e-45	4.03766e-43	Pkp1
ENSMUSG00000030399	1184.32	-3.72797	0.26772	2.71687e-45	5.40903e-43	Ckm
ENSMUSG00000030409	20318.9	-3.53808	0.254227	2.76696e-45	5.45913e-43	Dmpk
ENSMUSG00000036570	1588.11	-3.1788	0.228409	3.74906e-45	7.33075e-43	Fxyd1
ENSMUSG00000019326	1591.4	-3.21981	0.233583	2.36051e-44	4.57479e-42	Aoc3
ENSMUSG00000022836	66823.5	-4.11659	0.299494	2.49917e-44	4.80105e-42	Mylk
ENSMUSG00000026932	2997.54	-2.13619	0.155135	5.8196e-44	1.10826e-41	Nacc2
ENSMUSG00000041577	4084.14	-3.31636	0.241991	6.38348e-44	1.20516e-41	Prelp
ENSMUSG00000054459	438.107	7.46191	0.545081	1.85248e-43	3.46746e-41	Vsnl1
ENSMUSG00000071317	1302.01	-3.77981	0.2781	2.62353e-43	4.8691e-41	Bves
ENSMUSG00000055322	41478.9	-3.82068	0.281357	2.92955e-43	5.39136e-41	Tns1
ENSMUSG00000037321	2891.87	2.26409	0.165723	3.75852e-43	6.85929e-41	Tap1
ENSMUSG00000037725	297.103	4.57804	0.337399	7.60514e-43	1.37647e-40	Ckap2
ENSMUSG00000022754	1196.83	3.73449	0.275672	1.15084e-42	2.06585e-40	Tmem45a
ENSMUSG00000037206	908.951	-3.29688	0.244429	1.31667e-42	2.34431e-40	Islr
ENSMUSG00000059430	114274	-3.94535	0.293349	1.51476e-42	2.67526e-40	Actg2
ENSMUSG00000030554	29342.8	-3.76997	0.280481	1.97491e-42	3.46004e-40	Synm
ENSMUSG00000021200	2687.96	-4.29403	0.32029	2.51813e-42	4.37675e-40	Asb2
ENSMUSG00000029379	818.917	9.84044	0.723074	2.97784e-42	5.13502e-40	Cxcl3
ENSMUSG00000104554	256.642	4.64387	0.344605	3.66458e-42	6.26986e-40	Gm4610
ENSMUSG00000107369	3801.24	-3.5105	0.264766	2.40122e-41	4.0765e-39	Gstm2-ps1
ENSMUSG00000022587	22999	2.61953	0.196452	2.6771e-41	4.47546e-39	Ly6e
ENSMUSG00000020439	16313.5	-2.87412	0.216442	2.6595e-41	4.47546e-39	Smtn
ENSMUSG00000020914	1560.29	5.14858	0.38802	4.51509e-41	7.49095e-39	Top2a
ENSMUSG00000027331	495.25	3.42025	0.257834	5.18859e-41	8.54362e-39	Knstrn
ENSMUSG00000040666	2166.69	-3.59955	0.272632	5.26977e-41	8.61253e-39	Sh3bgr
ENSMUSG00000030559	430.669	3.81638	0.288323	7.05187e-41	1.14397e-38	Rab38
ENSMUSG00000029287	2249.05	-2.72607	0.207209	1.47597e-40	2.37674e-38	Tgfbr3
ENSMUSG00000073489	666.029	3.95165	0.299809	1.49832e-40	2.39513e-38	Ifi204
ENSMUSG00000018819	4005.75	-2.30958	0.174958	1.80111e-40	2.85828e-38	Lsp1
ENSMUSG00000028367	9662.74	1.95713	0.148182	2.06267e-40	3.24982e-38	Txn1
ENSMUSG00000025784	3030.45	-3.93093	0.300777	2.56786e-40	4.01686e-38	Clec3b
ENSMUSG00000050503	4207.3	-4.14004	0.31709	2.82088e-40	4.38137e-38	Fbxl22
ENSMUSG00000038295	3032.24	4.3369	0.330255	2.93787e-40	4.50681e-38	Atg9b
ENSMUSG00000070469	436.897	-3.88589	0.296964	2.94281e-40	4.50681e-38	Adamtsl3
ENSMUSG00000019942	596.544	4.43876	0.338857	3.90055e-40	5.93209e-38	Cdk1
ENSMUSG00000053398	1557.74	4.09688	0.313028	5.71865e-40	8.63713e-38	Phgdh
ENSMUSG00000087054	300.695	-4.8484	0.371994	7.95678e-40	1.19352e-37	Gm12405
ENSMUSG00000029765	848.358	-3.75268	0.289915	1.57576e-39	2.34756e-37	Plxna4
ENSMUSG00000042429	330.976	-4.40967	0.340584	2.00329e-39	2.96433e-37	Adora1
ENSMUSG00000087357	361.496	-4.28049	0.331835	3.43969e-39	5.05565e-37	Gm12498
ENSMUSG00000009281	1303.83	-3.37884	0.26224	3.7234e-39	5.43616e-37	Rarres2
ENSMUSG00000024665	4300.41	-2.57416	0.19938	4.00947e-39	5.81506e-37	Fads2
ENSMUSG00000100510	510.655	-3.79073	0.296046	1.08013e-38	1.55625e-36	AV026068
ENSMUSG00000022512	1643.47	3.80788	0.29714	1.88275e-38	2.69492e-36	Cldn1
ENSMUSG00000021719	792.232	-3.54841	0.278184	1.91387e-38	2.72168e-36	Rgs7bp
ENSMUSG00000020902	728.699	-3.1503	0.24671	1.97409e-38	2.7892e-36	Ntn1
ENSMUSG00000069378	591.651	-3.22131	0.252579	2.39528e-38	3.36261e-36	Prdm6
ENSMUSG00000037613	728.195	3.6996	0.289245	2.45866e-38	3.4296e-36	Tnfrsf23
ENSMUSG00000048096	9618.24	-3.87018	0.304423	2.50649e-38	3.47418e-36	Lmod1
ENSMUSG00000031709	2237.53	-2.44135	0.191338	3.20698e-38	4.41717e-36	Tbc1d9
ENSMUSG00000033327	3341.33	-3.5948	0.283415	4.38859e-38	6.00688e-36	Tnxb
ENSMUSG00000001517	447.218	3.49531	0.274971	6.99174e-38	9.51051e-36	Foxm1
ENSMUSG00000027699	332.651	4.5279	0.356479	7.41085e-38	1.00184e-35	Ect2
ENSMUSG00000006143	752.121	2.69678	0.212129	8.64423e-38	1.1614e-35	Upk3bl
ENSMUSG00000068747	3781.26	-2.22448	0.175265	8.95055e-38	1.19523e-35	Sort1
ENSMUSG00000056174	823.115	-4.49391	0.357105	1.28602e-37	1.7069e-35	Col8a2
ENSMUSG00000040432	313.459	7.05871	0.557225	1.56767e-37	2.06819e-35	Ltb4r2
ENSMUSG00000026463	7513.27	-3.1883	0.253864	2.71447e-37	3.55969e-35	Atp2b4
ENSMUSG00000029154	986.263	5.22092	0.415109	3.87855e-37	5.05596e-35	Cwh43
ENSMUSG00000099564	383.101	-5.27844	0.425006	1.481e-36	1.91916e-34	Gm28729
ENSMUSG00000028464	64542.5	-2.66476	0.214204	1.53467e-36	1.97702e-34	Tpm2
ENSMUSG00000022840	5345.01	-3.87784	0.313066	1.62313e-36	2.07875e-34	Adcy5
ENSMUSG00000034813	335.248	5.57038	0.447079	1.66694e-36	2.12244e-34	Grip1
ENSMUSG00000028699	441.183	6.22138	0.50123	2.62031e-36	3.31705e-34	Tspan1
ENSMUSG00000027217	1174.6	-3.67723	0.297969	3.26194e-36	4.10555e-34	Tspan18
ENSMUSG00000021798	1553.28	-3.73632	0.302883	3.41463e-36	4.27316e-34	Ldb3
ENSMUSG00000029120	208.699	6.00593	0.484475	4.09098e-36	5.09048e-34	Ppp2r2c
ENSMUSG00000021130	2796.87	-4.13715	0.33679	5.36867e-36	6.64259e-34	Galnt16
ENSMUSG00000075702	1784.91	-2.57298	0.20869	6.55136e-36	8.06038e-34	Selenom
ENSMUSG00000021359	946.559	3.6104	0.293057	9.85355e-36	1.20555e-33	Tfap2a
ENSMUSG00000034159	351.142	7.51328	0.608948	1.04754e-35	1.27451e-33	2310007B03Rik
ENSMUSG00000021950	8126.37	3.07987	0.250388	1.52598e-35	1.84635e-33	Anxa8
ENSMUSG00000020155	2104.12	-3.66495	0.301205	2.72425e-35	3.27808e-33	Kcnmb1
ENSMUSG00000027894	1721.5	-3.96203	0.325897	2.77366e-35	3.3193e-33	Slc6a17
ENSMUSG00000024978	2456.61	-2.28731	0.188093	3.27362e-35	3.87842e-33	Gpam
ENSMUSG00000032554	576.01	-2.86899	0.235306	3.27629e-35	3.87842e-33	Trf
ENSMUSG00000022435	23143.7	-3.70921	0.305638	4.15483e-35	4.89198e-33	Upk3a
ENSMUSG00000017716	429.214	4.47962	0.367627	4.55676e-35	5.33653e-33	Birc5
ENSMUSG00000022034	208.485	5.37286	0.440526	4.62172e-35	5.38381e-33	Esco2
ENSMUSG00000041120	6837.1	-2.85518	0.235112	5.12823e-35	5.94223e-33	Nbl1
ENSMUSG00000067006	3267.99	2.21559	0.181469	5.94555e-35	6.85303e-33	Serpinb5
ENSMUSG00000031748	2637.22	-3.87098	0.320968	9.1704e-35	1.05147e-32	Gnao1
novel.130	1240.63	-2.69278	0.222442	9.69159e-35	1.10545e-32	-
ENSMUSG00000027715	542.09	4.76749	0.393022	9.76377e-35	1.10791e-32	Ccna2
ENSMUSG00000021186	1289.52	-3.09182	0.255933	1.03647e-34	1.17003e-32	Fbln5
ENSMUSG00000021219	465.686	-3.78637	0.313746	1.04613e-34	1.17488e-32	Rgs6
ENSMUSG00000055538	1964.66	-2.18553	0.180226	1.09096e-34	1.21898e-32	Zcchc24
ENSMUSG00000050315	32307.4	-3.88045	0.321783	1.18696e-34	1.31951e-32	Synpo2
ENSMUSG00000008999	3351.73	-2.87039	0.237706	1.20853e-34	1.33671e-32	Bmp7
ENSMUSG00000023092	33143.1	-3.45028	0.285712	1.22484e-34	1.34794e-32	Fhl1
ENSMUSG00000023505	379.874	3.17595	0.262085	1.24018e-34	1.358e-32	Cdca3
ENSMUSG00000042284	6842.56	-3.24948	0.269746	1.38653e-34	1.51069e-32	Itga1
ENSMUSG00000033207	393.501	-3.96872	0.329897	1.69984e-34	1.84289e-32	Mamdc2
ENSMUSG00000036731	609.482	4.06582	0.336822	1.9152e-34	2.06615e-32	Cysrt1
ENSMUSG00000022938	328.216	5.85827	0.485927	2.00407e-34	2.15142e-32	Fam3b
ENSMUSG00000022178	3719.4	2.42609	0.200445	2.1086e-34	2.2526e-32	Ajuba
ENSMUSG00000057378	464.368	-3.26121	0.271642	2.68177e-34	2.85101e-32	Ryr3
ENSMUSG00000034842	6460.64	-3.91149	0.327197	3.29903e-34	3.49027e-32	Art3
ENSMUSG00000040537	625.145	-3.4977	0.292112	3.40685e-34	3.58702e-32	Adam22
ENSMUSG00000027323	271.929	4.31928	0.359484	3.4335e-34	3.59779e-32	Rad51
ENSMUSG00000037474	296.421	4.87833	0.406024	3.46368e-34	3.61212e-32	Dtl
ENSMUSG00000027559	1447.23	-4.73674	0.3982	5.21674e-34	5.41453e-32	Car3
ENSMUSG00000074736	578.155	-4.76132	0.400148	6.16998e-34	6.37371e-32	Syndig1
ENSMUSG00000032194	3987.87	-3.08786	0.258984	6.69697e-34	6.88562e-32	Kank2
ENSMUSG00000048251	467.531	3.80799	0.318499	7.91677e-34	8.10174e-32	Rit1
ENSMUSG00000021373	2443.84	-3.86337	0.325549	9.21523e-34	9.38667e-32	Cap2
ENSMUSG00000026674	4048.17	-2.97763	0.250293	9.73316e-34	9.86835e-32	Ddr2
ENSMUSG00000040204	480.115	5.93269	0.496672	1.01636e-33	1.02573e-31	Pclaf
ENSMUSG00000041828	633.714	-3.67145	0.30926	1.0815e-33	1.08646e-31	Abca8a
ENSMUSG00000032091	975.854	2.38578	0.199997	1.62852e-33	1.62852e-31	Tmprss4
ENSMUSG00000056078	362.489	4.45841	0.375189	1.82656e-33	1.81826e-31	Lipm
ENSMUSG00000048960	2037.4	-3.53482	0.299363	2.188e-33	2.1682e-31	Prex2
ENSMUSG00000096054	1974.21	-2.30213	0.194053	2.37504e-33	2.34294e-31	Syne1
ENSMUSG00000024395	4068.45	-4.20292	0.357141	2.56726e-33	2.52121e-31	Lims2
ENSMUSG00000042109	615.568	-3.92134	0.333133	3.30348e-33	3.22974e-31	Csdc2
ENSMUSG00000027895	608.174	-6.65407	0.565472	3.47306e-33	3.38044e-31	Kcnc4
ENSMUSG00000018217	1917.06	-2.81838	0.238974	3.73513e-33	3.61944e-31	Pmp22
ENSMUSG00000035783	148045	-3.80897	0.324342	3.86302e-33	3.72688e-31	Acta2
ENSMUSG00000026879	52929.7	-1.77671	0.149321	4.01141e-33	3.85306e-31	Gsn
ENSMUSG00000030255	2393.52	-3.2979	0.280711	4.8502e-33	4.6384e-31	Sspn
ENSMUSG00000024299	1323.51	-2.20388	0.186888	6.07705e-33	5.78641e-31	Adamts10
ENSMUSG00000028037	1380.19	5.45802	0.463213	6.34206e-33	6.0126e-31	Ifi44
ENSMUSG00000062980	820.289	-3.22449	0.274794	7.89193e-33	7.44971e-31	Cped1
ENSMUSG00000029561	2355.12	4.43517	0.378158	1.01791e-32	9.56749e-31	Oasl2
ENSMUSG00000029231	1517.63	-2.27478	0.194351	1.18701e-32	1.11092e-30	Pdgfra
ENSMUSG00000037440	726.829	5.62023	0.480298	1.60195e-32	1.49288e-30	Vnn1
ENSMUSG00000061517	383.583	6.56869	0.562225	1.67856e-32	1.55764e-30	Sox21
ENSMUSG00000024381	3133.87	-2.02691	0.173122	1.87593e-32	1.73346e-30	Bin1
ENSMUSG00000016028	1029.66	5.35797	0.458712	2.02033e-32	1.85904e-30	Celsr1
ENSMUSG00000032366	99392.4	-2.74237	0.235127	2.1218e-32	1.94424e-30	Tpm1
ENSMUSG00000024378	737.076	2.67678	0.228902	2.35738e-32	2.15111e-30	Stard4
ENSMUSG00000034275	729.081	-2.79922	0.240682	2.7577e-32	2.50596e-30	Igsf9b
ENSMUSG00000037032	599.397	-2.80343	0.24145	3.53556e-32	3.19954e-30	Apbb1
ENSMUSG00000042808	3376.01	2.90813	0.249728	3.99003e-32	3.59245e-30	Gpx2
ENSMUSG00000040653	537.575	2.71886	0.233428	4.00255e-32	3.59245e-30	Ppp1r14c
ENSMUSG00000022945	338.917	3.26479	0.282448	9.27901e-32	8.2943e-30	Chaf1b
ENSMUSG00000037313	620.089	3.16061	0.274147	1.41755e-31	1.26197e-29	Tacc3
ENSMUSG00000032735	692.31	2.82619	0.24532	1.65111e-31	1.46394e-29	Ablim3
ENSMUSG00000023336	2151.91	-4.15156	0.363797	1.76003e-31	1.55422e-29	Wfdc1
ENSMUSG00000060002	1766.01	-2.31443	0.201401	1.81221e-31	1.59387e-29	Chpt1
ENSMUSG00000026888	1123.49	-4.05732	0.356157	2.31478e-31	2.02774e-29	Grb14
ENSMUSG00000078657	1238.6	15.4792	3.37027	2.59155e-31	2.26115e-29	Crnn
ENSMUSG00000036599	1157.74	-2.91718	0.255344	2.68284e-31	2.33151e-29	Chst12
ENSMUSG00000020486	928.656	-2.8055	0.245868	3.4301e-31	2.96914e-29	38231
ENSMUSG00000110071	266.322	-3.637	0.319381	4.14521e-31	3.57402e-29	Gm45512
ENSMUSG00000010663	4785.6	-1.6903	0.147418	4.4607e-31	3.83095e-29	Fads1
ENSMUSG00000030413	358.47	4.56196	0.400085	4.93656e-31	4.22308e-29	Pglyrp1
ENSMUSG00000031613	2282.04	-2.74979	0.241739	5.11576e-31	4.35935e-29	Hpgd
ENSMUSG00000061232	43251.1	1.71423	0.149233	5.68815e-31	4.82831e-29	H2-K1
ENSMUSG00000034810	630	-2.9242	0.25742	5.97482e-31	5.05207e-29	Scn7a
ENSMUSG00000042759	579.727	4.21133	0.370061	7.01751e-31	5.9109e-29	Apobr
ENSMUSG00000031661	3140.69	-3.80161	0.337737	1.1371e-30	9.50478e-29	Nkd1
ENSMUSG00000070720	924.44	-2.77451	0.245379	1.13287e-30	9.50478e-29	Tmem200b
ENSMUSG00000031290	674.956	-3.21259	0.284733	1.20647e-30	1.00462e-28	Lrch2
ENSMUSG00000053965	7947.81	-1.86652	0.164302	1.27812e-30	1.06026e-28	Pde5a
ENSMUSG00000028517	4814.13	-2.11127	0.186641	1.58598e-30	1.31068e-28	Plpp3
ENSMUSG00000058070	3410.57	-3.27117	0.292287	2.2294e-30	1.83548e-28	Eml1
ENSMUSG00000037016	707.685	-3.94729	0.3525	2.37487e-30	1.94793e-28	Frem2
ENSMUSG00000020340	926.794	-2.65826	0.236595	2.67818e-30	2.18851e-28	Cyfip2
ENSMUSG00000002055	260.944	5.22239	0.463708	2.70148e-30	2.19934e-28	Spag5
ENSMUSG00000036832	308.072	-3.95944	0.353353	2.73704e-30	2.22005e-28	Lpar3
ENSMUSG00000059991	327.313	-3.96063	0.353855	3.05888e-30	2.47194e-28	Nptx2
ENSMUSG00000021567	1958.71	-2.8249	0.252233	3.56294e-30	2.86869e-28	Nkd2
ENSMUSG00000024590	1647.3	2.03109	0.180173	4.31311e-30	3.45997e-28	Lmnb1
ENSMUSG00000033880	5836.37	1.80534	0.159748	4.42622e-30	3.53774e-28	Lgals3bp
ENSMUSG00000071561	1026.4	15.1819	3.34594	4.6217e-30	3.68055e-28	BC100530
ENSMUSG00000039347	765.185	-2.58808	0.23196	7.0585e-30	5.60077e-28	Atp6v0e2
ENSMUSG00000031283	1548.87	-3.77447	0.341392	1.13885e-29	9.00391e-28	Chrdl1
ENSMUSG00000043165	346.969	7.09811	0.637191	1.19435e-29	9.40874e-28	Lor
ENSMUSG00000027993	1208.52	2.54687	0.228338	1.26593e-29	9.93683e-28	Trim2
ENSMUSG00000013921	786.237	-3.01786	0.273288	1.95294e-29	1.52748e-27	Clip3
ENSMUSG00000049288	1700.15	-2.3443	0.211742	2.144e-29	1.66502e-27	Lix1l
ENSMUSG00000040613	1065.75	2.02268	0.181708	2.13881e-29	1.66502e-27	Apobec1
ENSMUSG00000026811	774.991	-2.4159	0.218731	2.81946e-29	2.18184e-27	St6galnac6
ENSMUSG00000026989	290.233	4.0186	0.363742	2.92894e-29	2.25858e-27	Dapl1
ENSMUSG00000043913	200.747	-4.28164	0.388784	3.23018e-29	2.48214e-27	Ccdc60
ENSMUSG00000052062	937.455	-3.04825	0.27766	3.83833e-29	2.93914e-27	Pard3b
ENSMUSG00000024049	5585.22	-3.40687	0.311034	4.10441e-29	3.13193e-27	Myom1
ENSMUSG00000072244	248.512	4.94558	0.449583	4.12376e-29	3.13577e-27	Trim6
ENSMUSG00000049872	382.06	-3.3677	0.306986	4.20108e-29	3.18352e-27	Fam26e
ENSMUSG00000034855	350.983	4.37934	0.398801	5.69754e-29	4.30262e-27	Cxcl10
ENSMUSG00000051378	187.371	5.65694	0.514358	5.89e-29	4.43268e-27	Kif18b
ENSMUSG00000024331	3798.52	3.08955	0.280953	6.36261e-29	4.77196e-27	Dsc2
ENSMUSG00000063873	2703.46	-3.35588	0.307408	7.0832e-29	5.29427e-27	Slc24a3
ENSMUSG00000032085	1932.79	-2.81814	0.257863	7.3615e-29	5.48357e-27	Tagln
ENSMUSG00000044017	4104.09	-3.24785	0.297869	7.42504e-29	5.51215e-27	Adgrd1
ENSMUSG00000042306	11817.3	2.91938	0.265835	7.74221e-29	5.72819e-27	S100a14
ENSMUSG00000066113	1969.64	-3.88419	0.357705	9.63793e-29	7.10675e-27	Adamtsl1
ENSMUSG00000054091	4750.36	1.92733	0.17513	1.03183e-28	7.58294e-27	1810037I17Rik
ENSMUSG00000037306	1107.94	-2.42808	0.222593	1.24589e-28	9.12543e-27	Man1c1
ENSMUSG00000030329	290.192	-3.76017	0.346535	1.50463e-28	1.09838e-26	Pianp
ENSMUSG00000032006	861.007	-2.75147	0.253207	1.57573e-28	1.14646e-26	Pdgfd
ENSMUSG00000046203	837.024	6.19069	0.568599	1.59399e-28	1.15591e-26	Sprr2g
ENSMUSG00000039114	1407.77	-3.68129	0.340325	1.72576e-28	1.24733e-26	Nrn1
ENSMUSG00000029414	174.346	5.09001	0.467884	1.85062e-28	1.33318e-26	Kntc1
ENSMUSG00000036854	2825.52	-3.31683	0.30663	1.88136e-28	1.35088e-26	Hspb6
ENSMUSG00000048078	660.518	4.19385	0.38596	2.12199e-28	1.51868e-26	Tenm4
ENSMUSG00000030867	508.927	2.75847	0.253977	2.90876e-28	2.07498e-26	Plk1
ENSMUSG00000084761	299.042	-4.9022	0.455268	3.2902e-28	2.33946e-26	Gm12406
ENSMUSG00000030782	4773.56	-2.93506	0.272193	3.38381e-28	2.39824e-26	Tgfb1i1
novel.390	231.313	5.90388	0.545194	3.56966e-28	2.52179e-26	-
ENSMUSG00000022434	1324.63	-2.11507	0.195373	3.98777e-28	2.8081e-26	Fam118a
ENSMUSG00000029371	949.165	15.0377	3.3379	4.12824e-28	2.89771e-26	Cxcl5
ENSMUSG00000039153	1204.06	3.72301	0.344398	4.1743e-28	2.92068e-26	Runx2
ENSMUSG00000010601	463.045	3.22741	0.29878	4.79698e-28	3.34567e-26	Apol7a
ENSMUSG00000043795	278.364	-4.19219	0.390502	4.88427e-28	3.39573e-26	Prr33
ENSMUSG00000001131	437.243	3.05964	0.283646	5.99271e-28	4.15318e-26	Timp1
ENSMUSG00000025666	1516.74	-2.68752	0.250361	6.75264e-28	4.66507e-26	Tmem47
ENSMUSG00000053797	7397.96	18.1721	3.72058	7.55405e-28	5.19509e-26	Krt16
ENSMUSG00000058897	1249.19	-3.21549	0.300661	7.56728e-28	5.19509e-26	Col25a1
ENSMUSG00000009394	404.145	-5.0239	0.47258	1.16409e-27	7.96675e-26	Syn2
ENSMUSG00000086740	294.38	-3.07376	0.287765	1.17327e-27	8.00458e-26	Gm17029
ENSMUSG00000027469	569.719	4.60864	0.430514	1.25827e-27	8.55782e-26	Tpx2
ENSMUSG00000032033	657.93	4.32714	0.404328	1.28675e-27	8.7244e-26	Barx2
ENSMUSG00000049866	2324.02	2.62891	0.24548	1.62641e-27	1.09933e-25	Arl4c
ENSMUSG00000090145	299.088	-3.91252	0.368603	1.81408e-27	1.22241e-25	Ugt1a6b
ENSMUSG00000024998	2445.37	-3.11927	0.294024	1.98679e-27	1.33469e-25	Plce1
ENSMUSG00000037166	2831.92	-2.96004	0.278862	2.03319e-27	1.36168e-25	Ppp1r14a
ENSMUSG00000029309	40087.5	-3.34032	0.314011	2.22438e-27	1.48142e-25	Sparcl1
ENSMUSG00000037003	2504.45	-2.16729	0.203299	2.22551e-27	1.48142e-25	Tns2
ENSMUSG00000073409	2894.02	2.7549	0.258006	2.23939e-27	1.48614e-25	H2-Q6
ENSMUSG00000039601	865.849	-4.38584	0.416595	2.97447e-27	1.968e-25	Rcan2
ENSMUSG00000028873	474.238	3.67249	0.345808	3.21801e-27	2.12272e-25	Cdca8
ENSMUSG00000033059	17347.7	-2.08008	0.195919	3.45458e-27	2.27193e-25	Pygb
ENSMUSG00000026872	1439.89	-2.00635	0.189645	3.99052e-27	2.61654e-25	Zeb2
ENSMUSG00000027208	696.347	-2.81208	0.266224	4.08187e-27	2.66845e-25	Fgf7
ENSMUSG00000019907	19617.1	-2.35929	0.222862	4.09733e-27	2.67058e-25	Ppp1r12a
ENSMUSG00000031965	663.865	-3.78423	0.360987	6.00993e-27	3.90557e-25	Tbx20
ENSMUSG00000003420	1618.24	-2.47723	0.234983	6.16738e-27	3.99602e-25	Fcgrt
ENSMUSG00000096802	226.741	6.97031	0.660246	7.67202e-27	4.95626e-25	Gm15433
ENSMUSG00000055748	747.426	5.56607	0.530031	1.0214e-26	6.57899e-25	Gsdmc4
ENSMUSG00000034311	204.696	5.40592	0.514821	1.03102e-26	6.62151e-25	Kif4
ENSMUSG00000041559	509.861	-2.89936	0.277093	1.14752e-26	7.34812e-25	Fmod
ENSMUSG00000045103	1989.64	-2.74402	0.26245	1.26033e-26	8.04702e-25	Dmd
ENSMUSG00000039103	2176.52	-2.82717	0.270691	1.35459e-26	8.62367e-25	Nexn
ENSMUSG00000024501	3228.49	-2.82649	0.271465	1.86702e-26	1.18393e-24	Dpysl3
ENSMUSG00000022240	777.645	-2.98202	0.28649	1.87051e-26	1.18393e-24	Ctnnd2
ENSMUSG00000017817	10925.4	-3.3861	0.326608	1.94793e-26	1.22939e-24	Jph2
ENSMUSG00000017756	5564.12	-2.36798	0.227096	2.21116e-26	1.39151e-24	Slc12a7
ENSMUSG00000019577	2114.2	-3.57189	0.347553	4.87817e-26	3.06109e-24	Pdk4
ENSMUSG00000024236	9436.92	-2.39625	0.23163	5.05908e-26	3.16554e-24	Svil
ENSMUSG00000035561	454.165	-3.01828	0.292578	5.19388e-26	3.24062e-24	Aldh1b1
ENSMUSG00000046718	3132.52	3.06395	0.295808	5.25991e-26	3.2725e-24	Bst2
ENSMUSG00000051076	567.929	2.73993	0.26429	5.73593e-26	3.55855e-24	Vtcn1
ENSMUSG00000026080	613.539	-2.58743	0.250566	5.85731e-26	3.62359e-24	Chst10
ENSMUSG00000046618	1202.68	-1.83044	0.176349	6.15144e-26	3.79483e-24	Olfml2a
ENSMUSG00000042961	274.582	-3.53061	0.343313	6.59502e-26	4.05705e-24	Egflam
ENSMUSG00000007279	1527.17	-3.59343	0.350889	7.48607e-26	4.59229e-24	Scube2
ENSMUSG00000063275	445.484	-2.57905	0.250389	7.93454e-26	4.85381e-24	Hacd1
ENSMUSG00000024238	1124.13	-2.47961	0.240878	8.42438e-26	5.13911e-24	Zeb1
ENSMUSG00000028600	1865.74	-3.19768	0.312043	8.46769e-26	5.15118e-24	Podn
ENSMUSG00000028896	1162.9	2.22726	0.215119	8.65524e-26	5.25069e-24	Rcc1
ENSMUSG00000001542	1059.57	2.03278	0.196175	8.83149e-26	5.34281e-24	Ell2
ENSMUSG00000023041	5347.2	14.8927	1.57184	9.43732e-26	5.69359e-24	Krt6b
ENSMUSG00000015970	384.611	3.42437	0.333198	1.19726e-25	7.2033e-24	Chdh
ENSMUSG00000039206	1144.53	-2.09532	0.203757	1.28797e-25	7.72785e-24	Daglb
ENSMUSG00000017861	456.951	2.58139	0.250869	1.37133e-25	8.2055e-24	Mybl2
ENSMUSG00000024962	2050.72	-1.82076	0.17682	1.40508e-25	8.38456e-24	Vegfb
ENSMUSG00000028544	325.568	3.36377	0.327754	1.41762e-25	8.43635e-24	Slc5a9
ENSMUSG00000002831	3084.73	-3.39541	0.333258	1.50837e-25	8.95211e-24	Plin4
ENSMUSG00000006715	376.365	3.24269	0.315995	1.51535e-25	8.96924e-24	Gmnn
ENSMUSG00000020330	271.126	4.38722	0.428334	1.52887e-25	9.02485e-24	Hmmr
ENSMUSG00000041731	13514.5	-3.92045	0.386633	1.76479e-25	1.03895e-23	Pgm5
ENSMUSG00000024810	6071.44	3.67733	0.358892	1.79159e-25	1.0519e-23	Il33
ENSMUSG00000026073	539.793	2.59068	0.252517	1.90386e-25	1.11483e-23	Il1r2
ENSMUSG00000029563	858.182	-3.14466	0.309537	2.22538e-25	1.29962e-23	Foxp2
ENSMUSG00000046743	578.864	-2.80281	0.275366	2.31328e-25	1.34736e-23	Fat4
ENSMUSG00000032690	1986.36	5.33282	0.522566	2.50993e-25	1.45802e-23	Oas2
ENSMUSG00000017969	2844.24	-3.30874	0.326595	2.61143e-25	1.51297e-23	Ptgis
ENSMUSG00000067780	1329.42	5.13903	0.504364	2.8618e-25	1.65365e-23	Pi15
ENSMUSG00000062991	826.666	4.16713	0.4091	2.91863e-25	1.68205e-23	Nrg1
ENSMUSG00000022032	2182.37	-3.2222	0.318366	3.16751e-25	1.8207e-23	Scara5
ENSMUSG00000033196	1442.44	-5.2742	0.525232	3.41249e-25	1.95638e-23	Myh2
ENSMUSG00000045545	72299.3	10.4256	1.02112	3.74985e-25	2.14417e-23	Krt14
ENSMUSG00000058624	3632.42	2.96347	0.290892	3.87285e-25	2.20874e-23	Gda
ENSMUSG00000063142	1227.27	-3.03213	0.300117	4.15729e-25	2.36479e-23	Kcnma1
ENSMUSG00000068522	554.531	-3.2726	0.324241	4.2838e-25	2.43044e-23	Aard
ENSMUSG00000038065	1222.52	-3.09236	0.307334	6.23261e-25	3.52698e-23	Mturn
ENSMUSG00000019761	2185.48	4.43963	0.439243	6.52975e-25	3.68561e-23	Krt10
ENSMUSG00000021451	1922.1	2.12297	0.209027	6.63788e-25	3.73701e-23	Sema4d
ENSMUSG00000002297	691.126	2.65163	0.261638	6.68039e-25	3.75129e-23	Dbf4
ENSMUSG00000025498	3035.13	4.47612	0.44294	6.94714e-25	3.89111e-23	Irf7
ENSMUSG00000059668	26803.4	3.11887	0.308622	7.26212e-25	4.05715e-23	Krt4
ENSMUSG00000029223	10055.6	-4.2577	0.426364	7.43663e-25	4.14407e-23	Uchl1
ENSMUSG00000058135	233784	-3.17122	0.31724	8.49695e-25	4.72292e-23	Gstm1
ENSMUSG00000039976	1712.67	-2.53382	0.252177	9.9186e-25	5.49917e-23	Tbc1d16
ENSMUSG00000026582	569.09	-3.39484	0.33949	1.03952e-24	5.74889e-23	Sele
ENSMUSG00000029177	597.426	3.46511	0.344406	1.18077e-24	6.51355e-23	Cenpa
ENSMUSG00000050556	837.417	-3.17127	0.31737	1.20356e-24	6.6226e-23	Kcnb1
ENSMUSG00000021379	5053.32	-3.25645	0.326264	1.21644e-24	6.6767e-23	Id4
ENSMUSG00000020814	1205.05	-2.69668	0.269278	1.25342e-24	6.86249e-23	Mxra7
ENSMUSG00000011148	571.098	-2.95621	0.295742	1.36355e-24	7.44684e-23	Adssl1
ENSMUSG00000018340	4380.8	-2.43365	0.242858	1.38621e-24	7.55172e-23	Anxa6
ENSMUSG00000033498	227.339	6.39111	0.636376	1.3975e-24	7.59433e-23	Strc
ENSMUSG00000029070	2614.43	-2.3213	0.231677	1.55656e-24	8.43778e-23	Mxra8
ENSMUSG00000038151	522.245	3.61909	0.361016	1.6277e-24	8.80162e-23	Prdm1
ENSMUSG00000040147	296.922	-2.91215	0.291586	1.68735e-24	9.10169e-23	Maob
ENSMUSG00000027574	234.315	-3.61308	0.362473	1.69741e-24	9.13351e-23	Nkain4
ENSMUSG00000032243	229.029	-4.64373	0.467051	2.01277e-24	1.08038e-22	Itga11
ENSMUSG00000031351	1297.66	2.55839	0.255171	2.11619e-24	1.13312e-22	Zfp185
ENSMUSG00000044026	5771.8	-2.78991	0.280386	2.15136e-24	1.14914e-22	Slc35g1
ENSMUSG00000075415	7780.63	-1.84942	0.184844	2.77936e-24	1.48097e-22	Fnbp1
ENSMUSG00000001663	1199.27	-2.75552	0.278475	3.97892e-24	2.11501e-22	Gstt1
ENSMUSG00000029769	840.371	-2.52643	0.254867	4.00972e-24	2.12622e-22	Ccdc136
ENSMUSG00000050288	1717.84	-2.17819	0.219561	4.82726e-24	2.55355e-22	Fzd2
ENSMUSG00000019278	875.89	-4.28327	0.437718	6.08675e-24	3.21204e-22	Dpep1
ENSMUSG00000061322	678.125	-3.91129	0.399571	6.86635e-24	3.61474e-22	Dnaic1
ENSMUSG00000040327	1472.12	-2.1272	0.215208	7.24397e-24	3.80438e-22	Cul9
ENSMUSG00000002265	3097.8	-3.76837	0.385494	7.42987e-24	3.89269e-22	Peg3
ENSMUSG00000045751	361.814	2.59944	0.263263	9.28793e-24	4.85455e-22	Mms22l
ENSMUSG00000018507	1010.1	-2.61149	0.266062	9.7747e-24	5.09681e-22	Trpv2
ENSMUSG00000022419	3151.21	-2.42433	0.246758	1.00744e-23	5.2406e-22	Deptor
ENSMUSG00000073411	35672.8	1.42104	0.143115	1.18647e-23	6.15727e-22	H2-D1
ENSMUSG00000026479	9999.3	2.51203	0.255284	1.35213e-23	7.00037e-22	Lamc2
ENSMUSG00000039943	6495.47	-3.16154	0.324228	1.36925e-23	7.07231e-22	Plcb4
ENSMUSG00000038319	870.588	-3.00039	0.307636	1.42051e-23	7.31981e-22	Kcnh2
ENSMUSG00000029096	1659.14	-2.69911	0.276329	1.4476e-23	7.4419e-22	Htra3
ENSMUSG00000022346	2219.02	2.26715	0.230305	1.5327e-23	7.86094e-22	Myc
ENSMUSG00000018362	1984.78	2.21422	0.225022	1.64293e-23	8.40656e-22	Kpna2
ENSMUSG00000056091	1039.92	-3.15499	0.324567	1.76631e-23	9.01684e-22	St3gal5
ENSMUSG00000050751	240.593	-4.02586	0.414713	1.96699e-23	1.00179e-21	Pgbd5
ENSMUSG00000028369	1072.86	-3.12041	0.321375	2.02494e-23	1.02891e-21	Svep1
ENSMUSG00000034295	2350.14	-2.90668	0.29924	2.11725e-23	1.07333e-21	Fhod3
ENSMUSG00000028613	317.776	3.13982	0.321239	2.15113e-23	1.08798e-21	Lrp8
ENSMUSG00000030287	1119.28	1.87337	0.190532	2.24523e-23	1.13296e-21	Itpr2
ENSMUSG00000026421	92343.4	-2.92093	0.301021	2.28046e-23	1.14809e-21	Csrp1
ENSMUSG00000023031	1416.07	-3.20426	0.331113	2.5954e-23	1.30069e-21	Cela1
ENSMUSG00000062488	928.585	5.43517	0.557925	2.59544e-23	1.30069e-21	Ifit3b
ENSMUSG00000054537	912.883	5.20326	0.534387	2.6151e-23	1.30755e-21	Tmprss11e
ENSMUSG00000038060	297.09	-3.17529	0.327787	2.87319e-23	1.43332e-21	Dlec1
ENSMUSG00000027326	160.434	4.64257	0.477443	3.03058e-23	1.5084e-21	Knl1
ENSMUSG00000042251	482.771	-3.14335	0.32498	3.05652e-23	1.51787e-21	Pm20d1
ENSMUSG00000074272	3919.56	3.71782	0.382108	3.06622e-23	1.51923e-21	Ceacam1
ENSMUSG00000019467	3120.17	-1.89151	0.193867	3.17017e-23	1.56719e-21	Arhgef25
ENSMUSG00000035863	1514.65	-1.89815	0.194722	3.53003e-23	1.74116e-21	Palm
novel.283	1272.27	1.89474	0.193775	3.71447e-23	1.82802e-21	-
ENSMUSG00000026196	162.846	4.02753	0.415231	3.8989e-23	1.91448e-21	Bard1
ENSMUSG00000020672	1491.72	-3.55941	0.371147	4.82159e-23	2.36226e-21	Sntg2
ENSMUSG00000018750	3621.19	-1.51178	0.155255	6.02719e-23	2.94633e-21	Zbtb4
ENSMUSG00000042212	449.8	13.8431	3.25497	6.29184e-23	3.06885e-21	Sprr2d
ENSMUSG00000051236	4424.4	-2.77453	0.288817	6.32108e-23	3.07626e-21	Msrb3
ENSMUSG00000016200	148.77	-4.91938	0.510196	6.68783e-23	3.24753e-21	Syt14
ENSMUSG00000024512	318.973	13.3151	3.18629	6.72557e-23	3.25863e-21	Dynap
ENSMUSG00000003948	1469.12	-2.6353	0.27408	6.77415e-23	3.27492e-21	Mmd
ENSMUSG00000006398	642.915	4.78316	0.496202	6.96458e-23	3.35957e-21	Cdc20
ENSMUSG00000034312	3374.52	-1.79857	0.185731	7.21235e-23	3.47144e-21	Iqsec1
ENSMUSG00000020159	2242.84	10.3327	1.07027	7.88219e-23	3.78553e-21	Gabrp
ENSMUSG00000045394	7277.29	1.5824	0.162352	7.95134e-23	3.81038e-21	Epcam
ENSMUSG00000035021	1887.26	1.93494	0.199506	8.02894e-23	3.83916e-21	Baz1a
ENSMUSG00000039748	128.771	5.32858	0.55479	9.93581e-23	4.74062e-21	Exo1
ENSMUSG00000021983	434.988	-2.92503	0.305836	9.95867e-23	4.74119e-21	Atp8a2
ENSMUSG00000043461	15777.3	-2.35034	0.24485	9.98779e-23	4.74474e-21	Sptssb
ENSMUSG00000050578	277.135	7.25393	0.753562	1.06969e-22	5.07061e-21	Mmp13
ENSMUSG00000090946	1806.29	1.58105	0.163244	1.18859e-22	5.62203e-21	Ccdc71l
ENSMUSG00000001270	20555.1	-2.87169	0.301051	1.27107e-22	5.99924e-21	Ckb
ENSMUSG00000032377	466.315	-2.67149	0.279819	1.36807e-22	6.44317e-21	Plscr4
ENSMUSG00000060568	736.078	-2.61815	0.274719	1.61236e-22	7.57742e-21	Fam78b
ENSMUSG00000058498	359.559	-3.4163	0.35997	1.63729e-22	7.67807e-21	Rnf207
ENSMUSG00000040938	1689.46	3.67481	0.384617	1.6942e-22	7.92796e-21	Slc16a11
ENSMUSG00000039126	941.572	-2.46453	0.258608	1.74664e-22	8.15596e-21	Prune2
ENSMUSG00000006313	45943.5	-2.89847	0.304835	1.7788e-22	8.28847e-21	Upk1a
ENSMUSG00000026768	909.318	-3.9586	0.419123	1.89638e-22	8.81757e-21	Itga8
ENSMUSG00000034112	897.016	2.44785	0.255782	2.01324e-22	9.3411e-21	Atp2c2
ENSMUSG00000020897	276.71	5.28239	0.555053	2.23725e-22	1.03585e-20	Aurkb
ENSMUSG00000064373	5446.63	-2.02481	0.213107	2.92616e-22	1.35196e-20	Selenop
ENSMUSG00000026678	8262.47	-2.00314	0.210834	3.41945e-22	1.57655e-20	Rgs5
ENSMUSG00000024366	185.95	-4.65239	0.493736	3.47989e-22	1.60104e-20	Gfra3
ENSMUSG00000000204	622.406	6.37949	0.673823	3.54307e-22	1.62669e-20	Slfn4
ENSMUSG00000038071	325.348	-3.93291	0.419125	3.93721e-22	1.80387e-20	Npy6r
ENSMUSG00000025576	1227.78	-3.42406	0.365342	4.40443e-22	2.01372e-20	Rbfox3
ENSMUSG00000048120	2477.56	-2.28167	0.241538	4.47736e-22	2.03857e-20	Entpd1
ENSMUSG00000089728	323.612	6.94026	0.735641	4.47741e-22	2.03857e-20	Clec2f
ENSMUSG00000025348	2058.61	-3.06637	0.32669	4.79725e-22	2.17966e-20	Itga7
ENSMUSG00000030677	303.525	3.84618	0.407525	5.00612e-22	2.26986e-20	Kif22
ENSMUSG00000039115	3323	-3.51903	0.376319	5.12252e-22	2.31784e-20	Itga9
ENSMUSG00000057722	628.76	-3.54008	0.37838	5.1641e-22	2.33183e-20	Lepr
ENSMUSG00000029484	8316.44	2.25357	0.237997	5.50376e-22	2.48009e-20	Anxa3
ENSMUSG00000029761	31445.3	-2.79533	0.297409	5.57528e-22	2.50716e-20	Cald1
ENSMUSG00000024247	783.599	-3.37702	0.361692	6.49023e-22	2.90805e-20	Pkdcc
ENSMUSG00000044103	271.232	13.0546	3.16656	6.49332e-22	2.90805e-20	Il1f9
ENSMUSG00000001604	714.516	-2.73915	0.292441	7.11797e-22	3.1813e-20	Tcea3
ENSMUSG00000031070	449.735	-3.39729	0.364058	7.2487e-22	3.23313e-20	Mrgprf
ENSMUSG00000020785	1759.24	-3.16349	0.339032	7.37849e-22	3.28433e-20	Camkk1
ENSMUSG00000044254	298.04	4.04094	0.430674	7.61068e-22	3.38081e-20	Pcsk9
ENSMUSG00000041859	954.651	2.38219	0.252586	7.7177e-22	3.42141e-20	Mcm3
ENSMUSG00000070867	608.87	-3.13913	0.336879	8.8994e-22	3.93731e-20	Trabd2b
ENSMUSG00000037541	496.963	-2.90527	0.311542	9.54015e-22	4.21228e-20	Shank2
ENSMUSG00000037033	176.919	6.70823	0.715575	1.02312e-21	4.50832e-20	Clca3b
ENSMUSG00000033763	2929.74	-3.32652	0.358493	1.06472e-21	4.68221e-20	Mtss1l
ENSMUSG00000019823	1022.04	-2.31173	0.247121	1.06849e-21	4.68935e-20	Mical1
ENSMUSG00000024411	261.35	12.9781	3.14459	1.15471e-21	5.05764e-20	Aqp4
ENSMUSG00000062563	443.558	-3.27542	0.352872	1.19561e-21	5.2263e-20	Cys1
ENSMUSG00000024059	2717.78	2.69372	0.287338	1.20537e-21	5.25847e-20	Clip4
ENSMUSG00000045328	381.04	5.11665	0.547959	1.275e-21	5.5512e-20	Cenpe
ENSMUSG00000002504	1062.29	-2.17585	0.232835	1.32192e-21	5.74406e-20	Slc9a3r2
ENSMUSG00000063430	1646.9	-3.90478	0.42315	1.35356e-21	5.86989e-20	Wscd2
ENSMUSG00000097336	1382.53	-2.44936	0.263002	1.3924e-21	6.02641e-20	Fendrr
ENSMUSG00000006435	1755.54	-3.29173	0.355697	1.40109e-21	6.05206e-20	Neurl1a
ENSMUSG00000031451	8171.47	-1.76046	0.187806	1.4814e-21	6.38633e-20	Gas6
ENSMUSG00000033585	485.966	-2.98881	0.322259	1.49971e-21	6.45259e-20	Ndn
ENSMUSG00000097622	164.873	-4.89114	0.526738	1.51741e-21	6.51594e-20	A330033J07Rik
ENSMUSG00000005481	1720.92	1.67589	0.178231	1.66802e-21	7.14864e-20	Ddx39
ENSMUSG00000021236	6400.48	-1.88602	0.201864	1.72573e-21	7.38153e-20	Entpd5
ENSMUSG00000092586	249.196	4.83716	0.521273	1.88719e-21	8.05641e-20	Ly6g6c
ENSMUSG00000020900	1822.31	-1.93543	0.207464	1.89236e-21	8.06276e-20	Myh10
ENSMUSG00000055561	3011.5	16.7231	3.65377	1.93613e-21	8.23327e-20	Spink5
ENSMUSG00000036777	861.693	3.41395	0.367649	2.23676e-21	9.49324e-20	Anln
ENSMUSG00000044041	31749.4	8.96671	0.967202	2.35184e-21	9.96232e-20	Krt13
ENSMUSG00000031565	3215.13	-2.85598	0.309448	2.37695e-21	1.00493e-19	Fgfr1
novel.491	198.236	8.72456	0.910058	2.40589e-21	1.0152e-19	-
ENSMUSG00000071856	792.69	2.02797	0.217274	2.45962e-21	1.03588e-19	Mcc
ENSMUSG00000032487	1815.7	3.12513	0.336897	2.66316e-21	1.11945e-19	Ptgs2
ENSMUSG00000054793	1379.3	2.11137	0.226629	2.7452e-21	1.15172e-19	Cadm4
ENSMUSG00000064294	291.433	-3.72306	0.405574	2.85655e-21	1.19615e-19	Aox3
ENSMUSG00000030284	2928.25	-1.72609	0.185523	2.98918e-21	1.24929e-19	Creld1
ENSMUSG00000031791	900.41	-2.3172	0.251068	3.46866e-21	1.44693e-19	Tmem38a
ENSMUSG00000052105	649.366	-2.16	0.233853	3.77496e-21	1.5717e-19	Mtcl1
ENSMUSG00000020810	2234.62	-3.00264	0.327549	4.42985e-21	1.84087e-19	Cygb
ENSMUSG00000019838	832.722	-3.83781	0.421339	4.55501e-21	1.88929e-19	Slc16a10
ENSMUSG00000035929	4011.29	2.3658	0.256372	5.1726e-21	2.1414e-19	H2-Q4
ENSMUSG00000017754	1370.84	-2.55725	0.27915	5.44107e-21	2.24829e-19	Pltp
ENSMUSG00000015745	2374.86	-2.13404	0.232326	5.90702e-21	2.43623e-19	Plekho1
ENSMUSG00000097617	226.63	-3.4603	0.379645	6.25537e-21	2.57505e-19	Gm10687
ENSMUSG00000034382	7078.97	2.08106	0.225595	6.68435e-21	2.74648e-19	AI661453
ENSMUSG00000045287	1393.81	-2.63591	0.288802	6.81907e-21	2.79658e-19	Rtn4rl1
ENSMUSG00000063522	116.751	6.97463	0.753963	7.49836e-21	3.06942e-19	2010109I03Rik
ENSMUSG00000027875	1887.5	-3.85249	0.426016	7.58088e-21	3.09741e-19	Hmgcs2
ENSMUSG00000040896	993.756	-3.3727	0.371918	7.74535e-21	3.15872e-19	Kcnd3
ENSMUSG00000030737	571.497	-3.13387	0.345132	8.19818e-21	3.33718e-19	Slco2b1
ENSMUSG00000025509	3885.95	-1.43161	0.155071	8.30171e-21	3.37305e-19	Pnpla2
ENSMUSG00000034898	1246.46	-3.70372	0.409765	8.82248e-21	3.578e-19	Filip1
ENSMUSG00000041064	118.808	4.68355	0.513414	9.46013e-21	3.82952e-19	Pif1
ENSMUSG00000017493	8028.28	-2.59376	0.28469	9.66163e-21	3.90387e-19	Igfbp4
ENSMUSG00000003134	2871.06	-1.67976	0.183044	1.03379e-20	4.16941e-19	Tbc1d8
ENSMUSG00000041219	516.225	3.17303	0.348076	1.15854e-20	4.65794e-19	Arhgap11a
ENSMUSG00000046179	191.985	5.1613	0.567591	1.15917e-20	4.65794e-19	E2f8
ENSMUSG00000037860	604.116	3.85079	0.423075	1.17324e-20	4.70587e-19	Aim2
ENSMUSG00000098132	242.934	4.51112	0.497289	1.34763e-20	5.39546e-19	Rassf10
ENSMUSG00000021136	549.472	-3.9029	0.434532	1.42932e-20	5.71208e-19	Smoc1
ENSMUSG00000063605	566.85	-1.99511	0.219038	1.45144e-20	5.7899e-19	Ccdc102a
ENSMUSG00000030666	2427.05	9.63612	1.06174	1.5666e-20	6.23791e-19	Calcb
ENSMUSG00000001156	2474.28	3.30208	0.363738	1.61885e-20	6.43429e-19	Mxd1
ENSMUSG00000020388	1483.87	-1.95593	0.215041	1.64678e-20	6.53343e-19	Pdlim4
ENSMUSG00000038132	794.009	-3.6609	0.408164	1.69332e-20	6.70592e-19	Rbm24
ENSMUSG00000055629	170.999	3.81049	0.420713	1.74744e-20	6.90775e-19	B4galnt4
ENSMUSG00000057880	596.395	-2.65352	0.29406	1.82233e-20	7.1908e-19	Abat
ENSMUSG00000030306	2233.88	-3.72975	0.416661	1.84172e-20	7.25424e-19	Tmtc1
ENSMUSG00000040209	1402.46	-2.04574	0.225583	1.92609e-20	7.57296e-19	Zfp704
ENSMUSG00000031803	1725.22	2.70974	0.298793	2.06031e-20	8.08615e-19	B3gnt3
ENSMUSG00000021830	861.963	-2.37975	0.263527	2.06809e-20	8.10218e-19	Txndc16
ENSMUSG00000020875	556.387	3.65507	0.404684	2.25408e-20	8.81507e-19	Hoxb9
ENSMUSG00000022525	223.259	-6.02437	0.669625	2.28449e-20	8.91805e-19	Hrasls
ENSMUSG00000034317	659.879	4.43537	0.491846	2.55514e-20	9.95686e-19	Trim59
ENSMUSG00000078716	523.292	-2.22207	0.246286	2.6066e-20	1.01394e-18	Tmem8b
ENSMUSG00000048330	808.307	-2.58129	0.287213	2.61974e-20	1.01724e-18	Ric3
ENSMUSG00000012350	11997.7	1.43178	0.156802	2.65227e-20	1.02805e-18	Ehf
ENSMUSG00000029260	7009.8	-2.65376	0.29545	2.66123e-20	1.0297e-18	Ugt2b34
ENSMUSG00000007080	231.459	3.31261	0.367409	2.68308e-20	1.03632e-18	Pole
ENSMUSG00000015627	580.112	-3.28686	0.367639	2.69379e-20	1.03863e-18	Gata5
ENSMUSG00000049932	1068.84	2.14662	0.23674	2.73089e-20	1.05108e-18	H2afx
ENSMUSG00000006342	1048.19	-1.90012	0.210354	3.09486e-20	1.18908e-18	Susd2
ENSMUSG00000048399	294.993	2.49121	0.276119	3.34298e-20	1.28216e-18	Tprg
ENSMUSG00000028488	6849.76	-3.07381	0.344757	3.61245e-20	1.38309e-18	Sh3gl2
ENSMUSG00000033386	2579.03	2.01425	0.222795	3.78106e-20	1.4426e-18	Frrs1
ENSMUSG00000021573	752.015	-2.49351	0.278459	3.77873e-20	1.4426e-18	Tppp
ENSMUSG00000025105	500.128	5.38395	0.600967	3.80373e-20	1.44873e-18	Bnc1
ENSMUSG00000037712	5096.92	-3.16674	0.355623	4.04976e-20	1.53975e-18	Fermt2
ENSMUSG00000001508	205.409	-3.24269	0.363699	4.19665e-20	1.59284e-18	Sgca
ENSMUSG00000011382	263.863	-2.80877	0.314727	4.47466e-20	1.69542e-18	Dhdh
ENSMUSG00000033065	1661.85	-1.71031	0.189824	4.69584e-20	1.77615e-18	Pfkm
ENSMUSG00000073557	17509	-2.79355	0.313678	4.80171e-20	1.81306e-18	Ppp1r12b
ENSMUSG00000024479	5888.62	2.29821	0.255614	4.87563e-20	1.8378e-18	Mal2
ENSMUSG00000056596	1480.14	-2.04008	0.22756	4.95135e-20	1.86314e-18	Trnp1
ENSMUSG00000024349	767.848	1.76	0.195242	5.77721e-20	2.17017e-18	Tmem173
ENSMUSG00000032454	253.248	9.63498	1.02517	5.83934e-20	2.18975e-18	Rbp2
ENSMUSG00000090841	46426	-1.55515	0.172873	6.03874e-20	2.26066e-18	Myl6
ENSMUSG00000024066	2722.34	1.99657	0.222231	6.42141e-20	2.39981e-18	Xdh
ENSMUSG00000038205	2957.04	-1.72924	0.193018	7.13694e-20	2.66267e-18	Prkab2
ENSMUSG00000045349	567.992	5.57966	0.627743	7.20627e-20	2.68397e-18	Sh2d5
ENSMUSG00000031022	338.301	-4.20795	0.477948	7.39574e-20	2.74986e-18	BC051019
ENSMUSG00000111709	198.502	3.36256	0.378334	8.47947e-20	3.14747e-18	Gm3776
ENSMUSG00000043259	946.268	-4.91659	0.562579	8.81531e-20	3.26659e-18	Fam13c
ENSMUSG00000070604	356.252	2.88007	0.323871	9.4241e-20	3.48628e-18	Vsig10l
ENSMUSG00000063558	1175.46	-2.44073	0.275689	9.60349e-20	3.54665e-18	Aox1
ENSMUSG00000035275	413.448	-2.9838	0.338325	9.76751e-20	3.60115e-18	Raver2
ENSMUSG00000035285	345.004	-2.41312	0.2725	1.04254e-19	3.83724e-18	Nat14
ENSMUSG00000028989	570.439	-5.66243	0.649884	1.0669e-19	3.92033e-18	Angptl7
ENSMUSG00000031486	1661.87	-2.41118	0.272692	1.08767e-19	3.98993e-18	Adgra2
ENSMUSG00000074607	347.727	-3.44104	0.392045	1.14357e-19	4.18799e-18	Tox2
ENSMUSG00000017057	1412.94	1.96045	0.21976	1.16477e-19	4.2585e-18	Il13ra1
ENSMUSG00000042029	502.813	3.44856	0.389677	1.21805e-19	4.44589e-18	Ncapg2
ENSMUSG00000028044	616.36	2.66535	0.300429	1.24838e-19	4.54902e-18	Cks1b
ENSMUSG00000027861	1502.23	-2.94755	0.335748	1.28881e-19	4.68854e-18	Casq2
ENSMUSG00000027796	340.608	-3.8238	0.437308	1.33933e-19	4.85618e-18	Smad9
ENSMUSG00000000031	353.809	4.47355	0.507169	1.33758e-19	4.85618e-18	H19
ENSMUSG00000030638	446.89	-2.76586	0.314654	1.40105e-19	5.07158e-18	Sh3gl3
ENSMUSG00000019990	573.946	-3.16118	0.361	1.46562e-19	5.29655e-18	Pde7b
ENSMUSG00000030208	11543.2	2.77493	0.313333	1.48135e-19	5.34458e-18	Emp1
ENSMUSG00000027405	3267.67	1.46311	0.163673	1.50002e-19	5.40304e-18	Nop56
ENSMUSG00000033355	1267.3	4.84228	0.54966	1.62647e-19	5.84888e-18	Rtp4
ENSMUSG00000079491	275.583	2.60604	0.29506	1.73538e-19	6.2303e-18	H2-T10
ENSMUSG00000060962	1784.79	3.46773	0.394172	1.82904e-19	6.55581e-18	Dmkn
ENSMUSG00000022941	223.786	2.61718	0.296642	1.89022e-19	6.76402e-18	Ripply3
ENSMUSG00000090523	374.075	-2.41929	0.275524	2.00724e-19	7.17106e-18	Gypc
ENSMUSG00000024791	215.956	4.59528	0.523982	2.0503e-19	7.31298e-18	Cdca5
ENSMUSG00000007655	12570.7	-1.96277	0.222824	2.09603e-19	7.4639e-18	Cav1
ENSMUSG00000031990	612.625	-2.50771	0.286763	2.44632e-19	8.69714e-18	Jam3
ENSMUSG00000012519	768.217	2.52807	0.287261	2.4958e-19	8.85868e-18	Mlkl
ENSMUSG00000033209	1026.84	-2.39471	0.273722	2.52939e-19	8.96337e-18	Ttc28
ENSMUSG00000068735	3980.76	-1.87244	0.212989	2.75779e-19	9.75698e-18	Trp53i11
ENSMUSG00000027358	2264.27	-2.67762	0.307355	2.79057e-19	9.85701e-18	Bmp2
ENSMUSG00000022332	899.384	-3.02846	0.348888	2.99196e-19	1.05513e-17	Khdrbs3
ENSMUSG00000019987	3939.14	10.2658	1.17102	3.05439e-19	1.07542e-17	Arg1
ENSMUSG00000021792	4810.71	1.7747	0.201135	3.2536e-19	1.14372e-17	Fam213a
ENSMUSG00000021756	8762.36	-1.5065	0.170837	3.28364e-19	1.15243e-17	Il6st
ENSMUSG00000037577	307.505	2.63239	0.300648	3.44364e-19	1.20665e-17	Ephx3
ENSMUSG00000030222	508.83	-2.34837	0.269814	3.63066e-19	1.27015e-17	Rerg
ENSMUSG00000020886	508.64	-2.03374	0.232612	3.78729e-19	1.32283e-17	Dlg4
ENSMUSG00000044864	4027.36	1.83548	0.208644	3.88314e-19	1.35411e-17	Ankrd50
ENSMUSG00000057719	497.554	2.31571	0.264334	3.88919e-19	1.35411e-17	Sh3rf2
ENSMUSG00000041324	565.635	3.03103	0.347191	3.91398e-19	1.36057e-17	Inhba
ENSMUSG00000044165	262.131	7.13533	0.818403	3.94716e-19	1.36993e-17	Bcl2l15
ENSMUSG00000069793	680.139	2.07565	0.236814	4.31361e-19	1.49475e-17	Slfn9
ENSMUSG00000112794	143.047	-3.98264	0.460901	4.71871e-19	1.63254e-17	Gm48878
ENSMUSG00000085183	121.445	6.03606	0.693377	4.8334e-19	1.66958e-17	Wincr1
ENSMUSG00000041058	3489.96	1.49905	0.170263	5.16265e-19	1.78051e-17	Wwp1
ENSMUSG00000054065	4541.71	1.74357	0.198807	5.44701e-19	1.87562e-17	Pkp3
ENSMUSG00000004105	1289.21	-2.40432	0.277965	5.99982e-19	2.06273e-17	Angptl2
ENSMUSG00000032231	25010.8	2.13766	0.245028	6.02471e-19	2.06804e-17	Anxa2
ENSMUSG00000032586	204.16	3.3351	0.384898	6.16281e-19	2.11214e-17	Traip
ENSMUSG00000034773	93.3918	6.43337	0.735753	6.36234e-19	2.17711e-17	BC030867
ENSMUSG00000022091	1573.87	-1.64446	0.188684	7.04985e-19	2.40861e-17	Sorbs3
ENSMUSG00000036775	2646.69	-1.9179	0.221081	7.36875e-19	2.51364e-17	Decr2
ENSMUSG00000031246	9585.48	-1.79995	0.207138	7.45321e-19	2.5385e-17	Sh3bgrl
ENSMUSG00000030872	2635.16	-2.18743	0.253059	7.47235e-19	2.54106e-17	Gga2
ENSMUSG00000019822	2069.76	-1.75833	0.202353	7.73789e-19	2.62728e-17	Smpd2
ENSMUSG00000060487	398.229	2.416	0.278744	8.46455e-19	2.86956e-17	Samd5
ENSMUSG00000022371	2439.37	-2.9165	0.340695	8.90316e-19	3.01359e-17	Col14a1
ENSMUSG00000070942	821.081	2.39612	0.276673	9.07803e-19	3.06804e-17	Il1rl2
ENSMUSG00000050447	192.89	-3.40065	0.397678	9.75505e-19	3.29177e-17	Lypd6
ENSMUSG00000023046	2466.86	-3.41491	0.401008	9.88901e-19	3.33183e-17	Igfbp6
ENSMUSG00000031825	6950.65	-3.47256	0.40758	1.06874e-18	3.59529e-17	Crispld2
ENSMUSG00000041073	701.274	-2.90312	0.339862	1.08901e-18	3.65787e-17	Nacad
ENSMUSG00000032346	682.552	-3.37166	0.396905	1.27583e-18	4.2788e-17	Ooep
ENSMUSG00000021065	1396.47	1.67049	0.192577	1.30736e-18	4.37784e-17	Fut8
ENSMUSG00000021876	3895.88	-1.60359	0.185514	1.37278e-18	4.5899e-17	Rnase4
ENSMUSG00000027737	1511.6	3.98382	0.466547	1.76751e-18	5.90068e-17	Slc7a11
ENSMUSG00000022322	134.44	4.3728	0.51311	1.78568e-18	5.95226e-17	Shcbp1
ENSMUSG00000038486	169.323	-3.48927	0.411525	1.88347e-18	6.2687e-17	Sv2a
ENSMUSG00000030102	6939.84	-1.80735	0.211052	2.1143e-18	7.02627e-17	Itpr1
ENSMUSG00000026669	229.489	3.18444	0.373548	2.12514e-18	7.0516e-17	Mcm10
ENSMUSG00000086554	1663.86	-1.72668	0.201193	2.24875e-18	7.45047e-17	9530034E10Rik
ENSMUSG00000028255	1119.5	4.10007	0.481824	2.25728e-18	7.46743e-17	Clca1
ENSMUSG00000000794	362.719	-2.68735	0.317064	2.30181e-18	7.60325e-17	Kcnn3
ENSMUSG00000024277	2338.25	-1.80125	0.21052	2.34929e-18	7.74842e-17	Mapre2
ENSMUSG00000033576	618.089	-2.49471	0.294136	2.48481e-18	8.18306e-17	Apol6
ENSMUSG00000031633	9627.9	-1.32697	0.154167	2.5335e-18	8.33087e-17	Slc25a4
ENSMUSG00000046908	230.341	3.3592	0.39526	2.6358e-18	8.64131e-17	Ltb4r1
ENSMUSG00000020990	184.423	-3.58305	0.425017	2.6352e-18	8.64131e-17	Cdkl1
ENSMUSG00000038816	3193	-1.85896	0.217764	2.65925e-18	8.70518e-17	Ctnnal1
ENSMUSG00000019539	2016.96	-2.69441	0.31927	2.92542e-18	9.5622e-17	Rcn3
ENSMUSG00000005087	8783.92	2.47665	0.290558	2.94686e-18	9.60359e-17	Cd44
ENSMUSG00000046312	254.704	-2.84248	0.336607	2.94307e-18	9.60359e-17	AI464131
ENSMUSG00000028949	784.775	-2.59244	0.306819	2.96328e-18	9.64276e-17	Smarcd3
ENSMUSG00000026311	595.593	-2.23517	0.263451	2.97507e-18	9.66676e-17	Asb1
ENSMUSG00000030346	112.06	4.04046	0.476847	3.00258e-18	9.74171e-17	Rad51ap1
ENSMUSG00000021759	1401.66	-2.2256	0.263207	3.68254e-18	1.19301e-16	Plpp1
ENSMUSG00000022708	1704.11	-2.02327	0.23914	4.20792e-18	1.3612e-16	Zbtb20
ENSMUSG00000040713	2830.47	-1.67712	0.197209	4.23722e-18	1.36866e-16	Creg1
ENSMUSG00000048279	1268.51	-1.90014	0.224322	4.4748e-18	1.44327e-16	Sacs
ENSMUSG00000050989	1728.89	-1.48756	0.174629	4.74332e-18	1.52763e-16	Selenon
ENSMUSG00000026994	1777.75	2.3134	0.273006	5.01609e-18	1.6131e-16	Galnt3
ENSMUSG00000047735	1759.86	2.46406	0.291192	5.02402e-18	1.61328e-16	Samd9l
ENSMUSG00000027254	967.212	-3.12072	0.373928	5.10287e-18	1.63621e-16	Map1a
ENSMUSG00000032555	2037.98	1.57251	0.184217	5.12621e-18	1.64129e-16	Topbp1
ENSMUSG00000023015	515.425	4.50478	0.535779	5.15371e-18	1.64768e-16	Racgap1
ENSMUSG00000021903	879.062	-3.59457	0.432303	5.23435e-18	1.67102e-16	Galnt15
ENSMUSG00000020021	813.481	2.9287	0.3474	5.45153e-18	1.73782e-16	Fgd6
ENSMUSG00000005667	554.96	3.90234	0.464482	5.67003e-18	1.80485e-16	Mthfd2
ENSMUSG00000050953	4717.19	4.27223	0.508942	5.91014e-18	1.87855e-16	Gja1
ENSMUSG00000006800	3660.65	-2.87492	0.344863	6.23093e-18	1.97764e-16	Sulf2
ENSMUSG00000053702	292.351	3.95352	0.471572	6.34748e-18	2.01172e-16	Nebl
ENSMUSG00000027399	101.217	4.36599	0.521354	6.48736e-18	2.05308e-16	Il1a
ENSMUSG00000000094	554.83	-3.41695	0.412577	7.82922e-18	2.47417e-16	Tbx4
ENSMUSG00000069805	351.315	-2.97283	0.358242	8.80301e-18	2.77789e-16	Fbp1
ENSMUSG00000041696	1456.83	-2.58973	0.311494	9.14527e-18	2.88175e-16	Rasl12
ENSMUSG00000015342	1322.88	-2.16976	0.259614	9.26764e-18	2.91611e-16	Xk
ENSMUSG00000032482	1330.64	-1.90735	0.227521	9.39102e-18	2.95069e-16	Cspg5
ENSMUSG00000048327	295.366	3.73638	0.448082	9.73514e-18	3.05444e-16	Ckap2l
ENSMUSG00000025001	405.809	2.99836	0.3589	9.90389e-18	3.10294e-16	Hells
ENSMUSG00000027852	3254.72	1.32754	0.157118	1.21258e-17	3.79366e-16	Nras
ENSMUSG00000040841	1156.96	-1.6033	0.19104	1.21777e-17	3.80446e-16	Six5
ENSMUSG00000024640	2473.31	3.2195	0.387044	1.28934e-17	4.02231e-16	Psat1
ENSMUSG00000003518	2512.9	-2.36845	0.285613	1.29949e-17	4.04245e-16	Dusp3
ENSMUSG00000058756	2387.37	-1.48238	0.176477	1.29821e-17	4.04245e-16	Thra
ENSMUSG00000027639	3500.63	1.84949	0.220447	1.33955e-17	4.16117e-16	Samhd1
ENSMUSG00000027134	3521.71	1.58219	0.187972	1.35821e-17	4.21315e-16	Lpcat4
ENSMUSG00000038387	3797.55	-1.58381	0.189038	1.37379e-17	4.25546e-16	Rras
ENSMUSG00000061132	871.562	1.80115	0.214806	1.42548e-17	4.40932e-16	Blnk
ENSMUSG00000041046	328.419	3.7077	0.447224	1.43406e-17	4.42337e-16	Ramp3
ENSMUSG00000026322	297.033	-3.3167	0.403376	1.43288e-17	4.42337e-16	Htr4
ENSMUSG00000052889	1797.78	-2.65944	0.321809	1.44464e-17	4.44974e-16	Prkcb
ENSMUSG00000032076	2494.89	2.05366	0.245561	1.45903e-17	4.48775e-16	Cadm1
ENSMUSG00000072791	132.568	11.88	3.07308	1.51608e-17	4.65667e-16	Abcb5
ENSMUSG00000020620	225.848	-2.8014	0.339492	1.5704e-17	4.81678e-16	Abca8b
ENSMUSG00000049107	152.886	-6.8967	0.813067	1.67523e-17	5.13113e-16	Ntf3
ENSMUSG00000042613	10275.2	-1.56921	0.18795	1.75516e-17	5.36843e-16	Pbxip1
ENSMUSG00000000078	7143.19	1.68301	0.20112	1.83622e-17	5.60853e-16	Klf6
ENSMUSG00000056486	436.282	-2.31259	0.279926	1.86221e-17	5.68e-16	Chn1
ENSMUSG00000090588	141.356	11.9799	3.09186	2.06863e-17	6.30082e-16	Gm9573
ENSMUSG00000053522	10238.1	10.635	1.28515	2.16033e-17	6.571e-16	Lgals7
ENSMUSG00000048537	2795.31	-1.53675	0.18459	2.30183e-17	6.99168e-16	Phldb1
ENSMUSG00000065592	999.413	-3.72057	0.458274	2.47526e-17	7.50806e-16	Mir145a
ENSMUSG00000050762	1919.26	2.38376	0.288308	2.70151e-17	8.18301e-16	Prss27
ENSMUSG00000035506	257.614	-3.45943	0.425159	2.80426e-17	8.48249e-16	Slc12a8
ENSMUSG00000026360	5025.52	-2.59758	0.31724	2.82055e-17	8.52e-16	Rgs2
ENSMUSG00000052911	6032.66	-1.87041	0.22714	2.85996e-17	8.62717e-16	Lamb2
ENSMUSG00000039716	441.521	-3.70679	0.456988	2.8685e-17	8.641e-16	Dock3
ENSMUSG00000043456	238.979	-3.76155	0.463219	2.97003e-17	8.93456e-16	Zfp536
ENSMUSG00000059325	4191.76	1.55148	0.186422	3.03145e-17	9.10684e-16	Hopx
ENSMUSG00000071226	300.221	-2.35427	0.287128	3.13794e-17	9.41381e-16	Cecr2
ENSMUSG00000040170	4178.82	-2.98587	0.367028	3.2039e-17	9.58544e-16	Fmo2
ENSMUSG00000025329	859.038	2.7708	0.336866	3.19994e-17	9.58544e-16	Padi1
ENSMUSG00000025006	5996.32	-4.12255	0.510273	3.33347e-17	9.95947e-16	Sorbs1
ENSMUSG00000061048	1094.6	2.47146	0.300156	3.3939e-17	1.01262e-15	Cdh3
ENSMUSG00000024771	429.663	3.11199	0.379471	3.45402e-17	1.02916e-15	Lipk
ENSMUSG00000021238	3893.57	-2.02199	0.24624	3.49221e-17	1.03912e-15	Aldh6a1
ENSMUSG00000110935	152.694	-3.45496	0.424887	3.50078e-17	1.04026e-15	Gm8834
ENSMUSG00000021556	1146.16	1.92719	0.233201	3.60021e-17	1.06835e-15	Golm1
ENSMUSG00000024989	259.137	4.80267	0.587984	3.63216e-17	1.07638e-15	Cep55
ENSMUSG00000060261	10127.3	-1.57328	0.190386	3.66878e-17	1.08576e-15	Gtf2i
ENSMUSG00000028312	672.895	2.21685	0.269614	4.24685e-17	1.25514e-15	Smc2
ENSMUSG00000107476	543.527	-2.79132	0.343921	4.29813e-17	1.26858e-15	Zfp862-ps
ENSMUSG00000032289	626.29	-2.29491	0.281627	4.68874e-17	1.38201e-15	Thsd4
ENSMUSG00000013419	1967.07	-2.56401	0.315553	4.73235e-17	1.39299e-15	Zfp651
ENSMUSG00000046354	161.647	12.1757	3.12722	4.83944e-17	1.4226e-15	Defb14
ENSMUSG00000029772	6652.15	-2.11667	0.259687	5.23596e-17	1.5371e-15	Ahcyl2
ENSMUSG00000012017	1167.1	-1.48946	0.18089	5.31675e-17	1.55873e-15	Scarf2
ENSMUSG00000041845	582.14	1.75733	0.213595	5.40548e-17	1.58262e-15	Rhod
ENSMUSG00000034349	1626.67	1.76455	0.214389	5.4401e-17	1.59063e-15	Smc4
ENSMUSG00000046768	2073.8	-2.04356	0.250765	5.69769e-17	1.66372e-15	Rhoj
ENSMUSG00000022596	227.455	10.3026	1.37687	5.83989e-17	1.70298e-15	Slurp1
ENSMUSG00000032816	1143.48	-2.87011	0.35583	5.89802e-17	1.71764e-15	Igdcc4
ENSMUSG00000031381	1198.31	2.28097	0.279115	6.22106e-17	1.80931e-15	Piga
ENSMUSG00000060639	197.68	2.70817	0.332752	6.42282e-17	1.86551e-15	Hist1h4i
ENSMUSG00000027890	4352.15	-2.54458	0.314751	6.43674e-17	1.86708e-15	Gstm4
ENSMUSG00000029651	808.875	-3.59622	0.449072	6.56246e-17	1.90103e-15	Mtus2
ENSMUSG00000049699	106.244	5.31881	0.6564	6.6937e-17	1.93649e-15	Ucn2
ENSMUSG00000048644	852.612	-1.79564	0.220224	7.20701e-17	2.08224e-15	Ctxn1
ENSMUSG00000037820	6931.81	-2.1357	0.263971	8.53949e-17	2.46396e-15	Tgm2
ENSMUSG00000036242	509.492	-2.52903	0.313999	8.60957e-17	2.48092e-15	3632451O06Rik
ENSMUSG00000087659	125.585	11.7798	3.07561	9.77262e-17	2.81236e-15	Gm12606
ENSMUSG00000039552	194.893	-3.40878	0.426327	1.00882e-16	2.89937e-15	Rsph4a
ENSMUSG00000026327	218.083	10.2387	1.38092	1.11513e-16	3.2007e-15	Serpinb11
ENSMUSG00000074896	1995.24	4.20691	0.523922	1.26149e-16	3.61606e-15	Ifit3
ENSMUSG00000037466	248.398	3.06485	0.381216	1.33589e-16	3.82432e-15	Tedc1
ENSMUSG00000070419	462.9	-3.54397	0.447054	1.37105e-16	3.91985e-15	Cyp3a57
ENSMUSG00000028631	564.634	-2.55686	0.319944	1.39017e-16	3.96932e-15	Kcnq4
ENSMUSG00000025574	703.815	1.66913	0.205426	1.39817e-16	3.98696e-15	Tk1
ENSMUSG00000022906	1869.9	1.99895	0.247002	1.43061e-16	4.07418e-15	Parp9
ENSMUSG00000054640	787.114	-3.09455	0.389987	1.53253e-16	4.35877e-15	Slc8a1
ENSMUSG00000030249	1893.79	-2.30023	0.287828	1.64186e-16	4.66365e-15	Abcc9
ENSMUSG00000037572	260.366	2.50493	0.311882	1.7175e-16	4.87219e-15	Wdhd1
ENSMUSG00000033350	677.685	-2.33455	0.292447	1.76983e-16	5.01412e-15	Chst2
ENSMUSG00000031328	141611	-2.41366	0.303011	1.80414e-16	5.10472e-15	Flna
ENSMUSG00000050108	118.131	5.3151	0.666102	1.85003e-16	5.22782e-15	Bpifc
ENSMUSG00000030701	523.455	-2.79855	0.352789	1.89189e-16	5.33924e-15	Plekhb1
ENSMUSG00000021820	3517.46	-1.44808	0.179158	1.92538e-16	5.42674e-15	Camk2g
ENSMUSG00000042410	1865.63	1.50314	0.185509	1.95565e-16	5.50497e-15	Agps
ENSMUSG00000024795	303.021	3.02084	0.37825	2.10055e-16	5.90526e-15	Kif20b
ENSMUSG00000038963	354.066	3.7789	0.474717	2.17962e-16	6.1197e-15	Slco4a1
ENSMUSG00000054555	302.215	2.38301	0.297852	2.35875e-16	6.61418e-15	Adam12
ENSMUSG00000024990	296.852	-2.90876	0.368245	2.44987e-16	6.86088e-15	Rbp4
ENSMUSG00000079457	143.833	8.19248	1.00703	2.53917e-16	7.1019e-15	Gm7609
ENSMUSG00000023411	1236.52	-1.97408	0.247077	2.54416e-16	7.10677e-15	Nfatc4
ENSMUSG00000037624	162.193	-3.50843	0.445756	2.74526e-16	7.65876e-15	Kcnk2
ENSMUSG00000032712	3394.63	1.65345	0.205719	2.94036e-16	8.1926e-15	2810474O19Rik
ENSMUSG00000027514	744.417	4.89553	0.619191	3.28818e-16	9.15007e-15	Zbp1
ENSMUSG00000032257	171.569	8.0489	1.00383	3.32584e-16	9.24313e-15	Ankk1
ENSMUSG00000024580	1610.39	1.3639	0.169302	3.337e-16	9.26239e-15	Grpel2
ENSMUSG00000054136	108.968	11.5486	3.05368	3.61414e-16	1.00189e-14	Adm2
ENSMUSG00000056270	112.054	11.5916	3.06096	3.78685e-16	1.04844e-14	Prr9
ENSMUSG00000028773	176.554	-3.50533	0.448314	4.00658e-16	1.10788e-14	Fabp3
ENSMUSG00000000275	6803.68	1.86863	0.233993	4.02047e-16	1.11032e-14	Trim25
ENSMUSG00000056394	894.471	1.60794	0.200885	4.07596e-16	1.12423e-14	Lig1
ENSMUSG00000031938	2447.56	-1.50315	0.188746	4.74016e-16	1.30578e-14	4931406C07Rik
ENSMUSG00000028214	1526.61	-2.30785	0.293768	4.87713e-16	1.34182e-14	Gem
ENSMUSG00000032502	512.679	-2.80846	0.359858	5.26149e-16	1.44576e-14	Stac
ENSMUSG00000071858	128.414	11.7991	3.09775	5.41184e-16	1.4852e-14	Gm94
ENSMUSG00000020493	172.501	3.37722	0.430809	5.96653e-16	1.63538e-14	Prr11
ENSMUSG00000039676	413.234	2.10034	0.265759	6.1282e-16	1.6776e-14	Capsl
ENSMUSG00000054728	477.953	-2.46186	0.315488	6.79736e-16	1.85846e-14	Phactr1
ENSMUSG00000020641	645.945	3.36897	0.430389	6.95317e-16	1.89868e-14	Rsad2
ENSMUSG00000022987	1159.33	-3.21416	0.415784	7.09595e-16	1.93526e-14	Zfp641
ENSMUSG00000042436	3059.25	-3.217	0.415619	7.42621e-16	2.02281e-14	Mfap4
ENSMUSG00000049502	1414.93	1.56005	0.196593	7.44127e-16	2.0244e-14	Dtx3l
ENSMUSG00000022261	1674.66	-1.84161	0.234388	7.58482e-16	2.05833e-14	Sdc2
ENSMUSG00000037544	282.969	3.38817	0.433917	7.57754e-16	2.05833e-14	Dlgap5
ENSMUSG00000021123	545.41	1.87773	0.237982	7.90983e-16	2.14388e-14	Rdh12
ENSMUSG00000078451	249.17	-2.98271	0.385761	8.97614e-16	2.42988e-14	Ppil6
ENSMUSG00000002266	196.98	-5.09794	0.66427	9.12262e-16	2.46649e-14	Zim1
ENSMUSG00000060550	2445.24	2.98543	0.382538	9.27281e-16	2.5014e-14	H2-Q7
ENSMUSG00000087670	104.052	-4.037	0.521681	9.27458e-16	2.5014e-14	9530036M11Rik
ENSMUSG00000074852	199.439	-3.33476	0.432377	9.28701e-16	2.50167e-14	Hpse2
ENSMUSG00000038080	3306.73	-1.80958	0.231343	9.81198e-16	2.63983e-14	Kdm1b
ENSMUSG00000061723	222.697	-3.25481	0.422567	1.0107e-15	2.71586e-14	Tnnt3
ENSMUSG00000032643	404.735	2.69067	0.345135	1.06282e-15	2.85242e-14	Fhl3
ENSMUSG00000030483	102.281	11.4392	3.04804	1.1032e-15	2.95718e-14	Cyp2b10
ENSMUSG00000031635	119.302	7.21745	0.921048	1.17624e-15	3.1491e-14	Anxa10
ENSMUSG00000036052	2234.99	-3.03496	0.39609	1.31645e-15	3.52017e-14	Dnajb5
ENSMUSG00000005148	8204.49	1.51213	0.191987	1.33837e-15	3.57441e-14	Klf5
ENSMUSG00000001504	345.711	2.17904	0.279572	1.36111e-15	3.63072e-14	Irx2
novel.119	267.848	-2.77433	0.360935	1.44204e-15	3.84193e-14	-
ENSMUSG00000037060	2234.35	-1.89859	0.244752	1.57669e-15	4.19556e-14	Cavin3
ENSMUSG00000032462	585.283	1.6972	0.217214	1.69479e-15	4.50435e-14	Pik3cb
ENSMUSG00000000305	149.068	-3.37524	0.441773	1.75137e-15	4.6491e-14	Cdh4
ENSMUSG00000054161	495.704	2.24527	0.289344	1.76029e-15	4.6671e-14	Fam83e
ENSMUSG00000027496	319.406	2.96012	0.383542	1.78199e-15	4.71892e-14	Aurka
ENSMUSG00000036622	3165.27	-1.62425	0.208804	1.79995e-15	4.76074e-14	Atp13a2
ENSMUSG00000025287	1546.65	1.66685	0.213493	1.83136e-15	4.83798e-14	Acot9
ENSMUSG00000048458	762.883	-2.29307	0.2998	1.97396e-15	5.20839e-14	Fam212b
ENSMUSG00000022383	357.264	-2.23893	0.291042	1.97812e-15	5.2131e-14	Ppara
ENSMUSG00000021508	2895.79	-1.61101	0.20743	1.98751e-15	5.23155e-14	Cxcl14
ENSMUSG00000027499	505.67	-2.9117	0.382303	2.14463e-15	5.63834e-14	Pkia
ENSMUSG00000020067	136.638	-3.12146	0.40951	2.32199e-15	6.0973e-14	Mypn
ENSMUSG00000020101	1011.59	-1.47056	0.189234	2.3292e-15	6.10893e-14	Vsir
ENSMUSG00000037185	947.105	1.61309	0.207304	2.35572e-15	6.17109e-14	Krt80
ENSMUSG00000034881	141.4	-3.2039	0.420998	2.43937e-15	6.38258e-14	Tbxa2r
ENSMUSG00000013523	315.767	-3.04443	0.400864	2.45405e-15	6.41332e-14	Bcas1
ENSMUSG00000079604	467.093	-2.53058	0.331774	2.554e-15	6.66659e-14	Gm13219
ENSMUSG00000021313	346.389	-4.08658	0.542828	2.55853e-15	6.67045e-14	Ryr2
ENSMUSG00000024130	4029.83	-1.50678	0.194406	2.58082e-15	6.72056e-14	Abca3
ENSMUSG00000010461	194.813	-3.0989	0.408024	2.60879e-15	6.78534e-14	Eya4
ENSMUSG00000047842	564.506	-2.44067	0.319959	2.69175e-15	6.99279e-14	Diras2
ENSMUSG00000027333	1792.4	2.19086	0.284003	2.69666e-15	6.99725e-14	Smox
ENSMUSG00000043252	15836.5	-2.39274	0.314132	2.76148e-15	7.15696e-14	Tmem64
ENSMUSG00000021057	382.329	-2.77045	0.364866	2.85492e-15	7.3904e-14	Akap5
ENSMUSG00000031441	8525.84	-1.3258	0.170745	2.87759e-15	7.44029e-14	Atp11a
ENSMUSG00000032855	4074.71	-1.50859	0.195104	2.94867e-15	7.61507e-14	Pkd1
ENSMUSG00000029366	341.227	2.32963	0.303546	3.26066e-15	8.41088e-14	Dck
ENSMUSG00000062070	9836.9	1.84955	0.240512	3.29943e-15	8.50089e-14	Pgk1
ENSMUSG00000020432	2524.43	-1.22983	0.159757	3.65861e-15	9.41522e-14	Tcn2
ENSMUSG00000038119	834.817	-1.69201	0.220183	3.70062e-15	9.51215e-14	Cdon
ENSMUSG00000031561	489.833	-2.52778	0.333634	3.78131e-15	9.70817e-14	Tenm3
ENSMUSG00000028238	272.862	4.56815	0.602047	3.81683e-15	9.78789e-14	Atp6v0d2
ENSMUSG00000069094	2480.8	1.97079	0.256615	3.91311e-15	1.0023e-13	Pde7a
ENSMUSG00000029377	877.269	3.23309	0.42546	4.23771e-15	1.08418e-13	Ereg
ENSMUSG00000020689	5628.13	-3.43285	0.459221	4.46281e-15	1.14044e-13	Itgb3
ENSMUSG00000023224	5267.24	-2.66124	0.353158	4.49e-15	1.14605e-13	Serping1
ENSMUSG00000015134	3509.28	3.9412	0.519802	4.50494e-15	1.14852e-13	Aldh1a3
ENSMUSG00000013033	2100.99	-1.44011	0.18722	4.52428e-15	1.15211e-13	Adgrl1
ENSMUSG00000038642	1913.96	2.08942	0.27313	4.64907e-15	1.18251e-13	Ctss
ENSMUSG00000020411	3133.99	-1.72157	0.22561	4.68297e-15	1.18976e-13	Nipal4
ENSMUSG00000023055	3656.7	-1.72525	0.225942	4.83337e-15	1.22654e-13	Calcoco1
ENSMUSG00000015652	171.627	4.78019	0.634126	5.32399e-15	1.34948e-13	Steap1
ENSMUSG00000105888	87.0166	11.1731	3.02477	5.43584e-15	1.37624e-13	BC037156
ENSMUSG00000020081	98.9653	-5.10121	0.675268	5.47376e-15	1.38424e-13	Tacr2
ENSMUSG00000025407	572.025	-3.30772	0.443532	5.73441e-15	1.44848e-13	Gli1
ENSMUSG00000046491	192.233	-2.71916	0.36166	5.76621e-15	1.45484e-13	C1qtnf2
ENSMUSG00000072949	1145.07	-2.78284	0.371724	6.10489e-15	1.53852e-13	Acot1
ENSMUSG00000041959	5305.25	2.08526	0.273748	6.14758e-15	1.54749e-13	S100a10
ENSMUSG00000024424	421.143	2.54149	0.335508	6.35235e-15	1.5972e-13	Ttc39c
ENSMUSG00000047534	145.33	4.38156	0.582226	6.39857e-15	1.60698e-13	Mis18bp1
ENSMUSG00000078640	229.239	-3.48361	0.467907	6.44769e-15	1.61746e-13	Gm11627
ENSMUSG00000038252	929.183	2.14981	0.282838	6.49023e-15	1.62627e-13	Ncapd2
ENSMUSG00000070868	1332.55	8.20761	1.08939	6.65138e-15	1.66474e-13	Skint3
ENSMUSG00000090186	149.313	9.66374	1.39029	6.81201e-15	1.703e-13	Gm7592
ENSMUSG00000055044	4430.5	2.23843	0.295024	6.93561e-15	1.73193e-13	Pdlim1
ENSMUSG00000008855	3934.09	-1.78859	0.236096	7.23465e-15	1.80454e-13	Hdac5
ENSMUSG00000028068	231.961	3.82327	0.508838	7.3888e-15	1.8409e-13	Iqgap3
ENSMUSG00000072944	266.901	-2.70275	0.361649	7.6846e-15	1.91242e-13	Nup62cl
ENSMUSG00000026315	699.621	1.59342	0.208819	7.74979e-15	1.92645e-13	Serpinb8
ENSMUSG00000052085	3979.03	-2.34289	0.311955	7.81694e-15	1.94094e-13	Dock8
ENSMUSG00000032898	1594.52	-1.67441	0.22093	8.02312e-15	1.98988e-13	Fbxo21
ENSMUSG00000046623	160.703	4.96602	0.66378	8.03377e-15	1.99027e-13	Gjb4
ENSMUSG00000023191	1028.25	-1.9693	0.261202	8.21494e-15	2.03285e-13	P3h3
ENSMUSG00000027555	1893.21	1.75198	0.230511	8.6214e-15	2.13102e-13	Car13
ENSMUSG00000028469	1187.88	-2.09202	0.278738	8.79135e-15	2.17058e-13	Npr2
ENSMUSG00000021965	172.079	3.83463	0.512069	8.90878e-15	2.1971e-13	Ska3
ENSMUSG00000000295	649.259	1.75976	0.231733	8.95244e-15	2.20538e-13	Hddc2
ENSMUSG00000005470	157.634	3.4427	0.460155	9.2726e-15	2.28168e-13	Asf1b
ENSMUSG00000068614	592.405	-4.32738	0.59064	9.89644e-15	2.43246e-13	Actc1
ENSMUSG00000005054	5018.43	1.30237	0.170475	1.00784e-14	2.4744e-13	Cstb
novel.697	87.2225	11.1693	3.02999	1.01159e-14	2.48082e-13	-
ENSMUSG00000030484	127.29	8.58266	1.09145	1.02812e-14	2.51854e-13	Lypd5
ENSMUSG00000015880	167.041	5.25452	0.703937	1.03078e-14	2.52224e-13	Ncapg
ENSMUSG00000024083	4947.02	-1.36923	0.180414	1.07931e-14	2.63803e-13	Pja2
ENSMUSG00000083282	934.903	-1.79346	0.238379	1.08805e-14	2.65646e-13	Ctsf
ENSMUSG00000020473	3655.91	-3.05613	0.414083	1.11713e-14	2.7244e-13	Aebp1
ENSMUSG00000029201	13803.8	-1.64713	0.218948	1.27611e-14	3.10864e-13	Ugdh
ENSMUSG00000038379	99.7153	5.12213	0.68935	1.29893e-14	3.16073e-13	Ttk
ENSMUSG00000035246	148.938	3.23008	0.43391	1.35848e-14	3.30197e-13	Pcyt1b
ENSMUSG00000032513	1995.99	-1.75403	0.234234	1.4727e-14	3.57564e-13	Gorasp1
ENSMUSG00000005968	1853.11	1.42184	0.187959	1.52948e-14	3.70936e-13	Tuft1
ENSMUSG00000027925	84.7845	11.1203	3.02844	1.57482e-14	3.8151e-13	Sprr2j-ps
ENSMUSG00000030862	1468.38	-1.99637	0.268227	1.61198e-14	3.90081e-13	Cpxm2
ENSMUSG00000026858	1381.43	-1.40262	0.18627	1.63641e-14	3.95555e-13	Miga2
ENSMUSG00000052415	607.873	4.19699	0.568653	1.7703e-14	4.27448e-13	Tchh
ENSMUSG00000038732	2491.23	1.70976	0.227726	1.82393e-14	4.39913e-13	Mboat1
ENSMUSG00000028128	3648.5	2.16659	0.290277	1.86524e-14	4.49382e-13	F3
ENSMUSG00000053166	176.855	-3.6546	0.500254	1.86965e-14	4.4995e-13	Cdh22
ENSMUSG00000020589	1233.79	-1.98139	0.266967	1.92058e-14	4.61699e-13	Fam49a
ENSMUSG00000030020	913.062	-2.87268	0.392056	1.92826e-14	4.63037e-13	Prickle2
ENSMUSG00000079481	486.263	-2.49078	0.338191	1.93124e-14	4.63245e-13	Nhsl2
ENSMUSG00000028718	135.845	5.33167	0.724839	2.10429e-14	5.04201e-13	Stil
ENSMUSG00000028175	117.648	5.6336	0.764359	2.19156e-14	5.24538e-13	Depdc1a
ENSMUSG00000032113	184.984	2.68033	0.362443	2.27193e-14	5.4318e-13	Chek1
ENSMUSG00000025283	12034	1.51814	0.202385	2.30013e-14	5.49322e-13	Sat1
ENSMUSG00000046324	17102.5	-1.57043	0.210628	2.31699e-14	5.52745e-13	Ermp1
ENSMUSG00000027223	618.507	-1.70058	0.228666	2.36266e-14	5.63028e-13	Mapk8ip1
ENSMUSG00000070661	214.847	3.9324	0.5355	2.50701e-14	5.96778e-13	Rnf186
ENSMUSG00000053819	4874.74	-1.1784	0.156928	2.54492e-14	6.05143e-13	Camk2d
ENSMUSG00000023169	2134.22	-3.28437	0.452989	2.5998e-14	6.17523e-13	Slc38a1
ENSMUSG00000018909	1735.85	-1.49283	0.200318	2.63126e-14	6.23944e-13	Arrb1
ENSMUSG00000017830	564.083	3.637	0.495017	2.63253e-14	6.23944e-13	Dhx58
ENSMUSG00000042489	140.113	5.86348	0.799817	2.67443e-14	6.3319e-13	Clspn
ENSMUSG00000000567	523.496	3.21019	0.436477	2.68076e-14	6.34002e-13	Sox9
ENSMUSG00000031262	106.5	4.45656	0.608554	2.71625e-14	6.41704e-13	Cenpi
ENSMUSG00000087013	555.798	-2.54502	0.348205	2.77034e-14	6.53776e-13	2610027K06Rik
ENSMUSG00000038507	1841.44	1.3259	0.176839	2.78715e-14	6.57036e-13	Parp12
ENSMUSG00000025064	11428.4	3.03879	0.414053	2.8686e-14	6.7551e-13	Col17a1
ENSMUSG00000063628	607.03	1.88609	0.253972	2.90861e-14	6.84194e-13	Gm7665
ENSMUSG00000018263	401.303	-4.41048	0.614075	2.97788e-14	6.99738e-13	Tbx5
ENSMUSG00000032332	11171.8	-2.66361	0.365939	3.03524e-14	7.10928e-13	Col12a1
ENSMUSG00000049580	9107.35	-2.74123	0.376392	3.03313e-14	7.10928e-13	Tsku
ENSMUSG00000033174	1988.87	-2.7115	0.372635	3.03452e-14	7.10928e-13	Mgll
ENSMUSG00000029436	1292.12	-3.61576	0.501853	3.09369e-14	7.23844e-13	Mmp17
ENSMUSG00000035186	143.708	6.63582	0.904699	3.14772e-14	7.35701e-13	Ubd
ENSMUSG00000050520	2194.78	-1.93395	0.262782	3.19099e-14	7.45018e-13	Cldn8
ENSMUSG00000029833	2393.33	1.39458	0.186601	3.29083e-14	7.6751e-13	Trim24
ENSMUSG00000058254	1770.6	-2.25237	0.308029	3.32943e-14	7.75686e-13	Tspan7
ENSMUSG00000036298	159.686	-3.25739	0.449402	3.38633e-14	7.88104e-13	Slc2a13
ENSMUSG00000025431	76.2267	10.9459	3.01157	3.65533e-14	8.49806e-13	Crisp1
ENSMUSG00000070407	218.193	3.58912	0.491393	3.6714e-14	8.52637e-13	Hs3st3b1
ENSMUSG00000022603	78.3995	6.33925	0.862019	3.78877e-14	8.78964e-13	Mroh4
ENSMUSG00000039384	1196.9	2.84342	0.388695	3.9997e-14	9.26914e-13	Dusp10
ENSMUSG00000025950	13574.7	-1.14464	0.153648	4.13921e-14	9.58231e-13	Idh1
ENSMUSG00000004360	261.879	-4.08329	0.570609	4.23243e-14	9.78778e-13	9330159F19Rik
ENSMUSG00000019944	734.642	-2.32231	0.319238	4.2446e-14	9.80557e-13	Rhobtb1
ENSMUSG00000050912	18689.3	-1.28429	0.173307	4.32117e-14	9.97194e-13	Tmem123
ENSMUSG00000026078	4837.18	-1.18388	0.159209	4.33765e-14	9.99942e-13	Pdcl3
ENSMUSG00000041741	1142.58	-2.39859	0.330553	4.44472e-14	1.02355e-12	Pde3a
ENSMUSG00000018920	1443.45	2.09832	0.285498	4.73189e-14	1.08853e-12	Cxcl16
ENSMUSG00000039994	319.116	2.10648	0.287184	4.91611e-14	1.12973e-12	Timeless
ENSMUSG00000038349	642.526	-2.29076	0.315631	4.93862e-14	1.13371e-12	Plcl1
ENSMUSG00000032060	1757.14	-2.48438	0.343636	5.07101e-14	1.16288e-12	Cryab
ENSMUSG00000031523	1194.09	-1.44595	0.196252	5.30206e-14	1.21459e-12	Dlc1
ENSMUSG00000028763	10613.2	-2.36333	0.326636	5.37793e-14	1.23052e-12	Hspg2
ENSMUSG00000032911	2407.97	-2.26851	0.31311	5.38284e-14	1.23052e-12	Cspg4
ENSMUSG00000051351	1595.38	-1.48284	0.201813	5.83942e-14	1.33351e-12	Zfp46
ENSMUSG00000039217	458.76	3.14781	0.434334	5.92982e-14	1.35274e-12	Il18
ENSMUSG00000063727	144.248	3.39944	0.469804	6.03655e-14	1.37566e-12	Tnfrsf11b
ENSMUSG00000033952	204.478	5.29663	0.73336	6.09996e-14	1.38866e-12	Aspm
ENSMUSG00000007379	1555.65	2.28267	0.312936	6.15659e-14	1.4001e-12	Dennd2c
ENSMUSG00000004631	1237.15	-1.89964	0.261144	6.26996e-14	1.4244e-12	Sgce
ENSMUSG00000025059	758.299	1.4796	0.201171	7.03238e-14	1.59595e-12	Gk
ENSMUSG00000055413	644.248	2.27446	0.312647	7.18813e-14	1.62961e-12	H2-Q5
ENSMUSG00000042225	850.849	2.2683	0.311972	7.35505e-14	1.66572e-12	Ammecr1
ENSMUSG00000022687	986.311	-1.93757	0.267447	7.55812e-14	1.70995e-12	Boc
ENSMUSG00000025795	7210.36	-1.73124	0.238228	7.83806e-14	1.77145e-12	Rassf3
ENSMUSG00000027447	7745.07	-1.10587	0.150701	7.97566e-14	1.80069e-12	Cst3
ENSMUSG00000017146	239.631	2.99958	0.415888	7.99984e-14	1.80429e-12	Brca1
ENSMUSG00000070576	513.761	-3.01384	0.423308	8.13286e-14	1.8324e-12	Mn1
ENSMUSG00000042155	1817.93	-2.00038	0.277031	8.34745e-14	1.87736e-12	Klhl23
ENSMUSG00000052949	252.551	-2.33409	0.324671	8.34955e-14	1.87736e-12	Rnf157
ENSMUSG00000021340	1328.9	-1.91302	0.26463	8.62503e-14	1.93731e-12	Gpld1
ENSMUSG00000068699	15381.4	-2.39275	0.333972	8.64352e-14	1.93948e-12	Flnc
ENSMUSG00000009739	719.101	-1.81222	0.250129	8.68159e-14	1.94603e-12	Pou6f1
ENSMUSG00000079553	355.283	4.18363	0.583057	8.89665e-14	1.99219e-12	Kifc1
ENSMUSG00000044005	114.772	3.41804	0.476296	9.09968e-14	2.03558e-12	Gls2
ENSMUSG00000025161	1289.96	1.88294	0.258948	9.17973e-14	2.05139e-12	Slc16a3
ENSMUSG00000003051	8869.45	1.66058	0.227593	9.32433e-14	2.08014e-12	Elf3
ENSMUSG00000032387	2329.03	-2.31121	0.322003	9.32741e-14	2.08014e-12	Rbpms2
ENSMUSG00000060275	318.121	-2.21114	0.307949	9.76407e-14	2.17531e-12	Nrg2
ENSMUSG00000044345	7977.34	-2.14236	0.298075	9.89772e-14	2.20285e-12	Marveld1
ENSMUSG00000004552	10104.8	-2.51919	0.353417	9.95095e-14	2.21245e-12	Ctse
ENSMUSG00000039910	1039.04	1.96103	0.270335	1.00771e-13	2.23823e-12	Cited2
ENSMUSG00000034906	313.072	2.91323	0.405301	1.01158e-13	2.24453e-12	Ncaph
ENSMUSG00000048373	580.545	8.56733	1.19798	1.10007e-13	2.43842e-12	Fgfbp1
ENSMUSG00000097415	1401.29	2.73951	0.381556	1.12725e-13	2.49614e-12	AU020206
ENSMUSG00000022656	833.517	-2.38322	0.334163	1.13498e-13	2.51072e-12	Nectin3
ENSMUSG00000033765	577.165	14.0224	3.51963	1.18268e-13	2.61358e-12	Calm4
ENSMUSG00000027330	2014.39	1.90544	0.263506	1.24831e-13	2.75584e-12	Cdc25b
ENSMUSG00000035638	87.1204	6.73088	0.935333	1.2675e-13	2.79539e-12	Muc20
ENSMUSG00000056185	336.154	-2.24424	0.314361	1.27415e-13	2.80724e-12	Snx32
ENSMUSG00000038193	909.537	-3.72782	0.532794	1.30801e-13	2.87894e-12	Hand2
ENSMUSG00000020297	103.379	-5.71629	0.798883	1.31348e-13	2.88807e-12	Nsg2
ENSMUSG00000034949	1163.43	-1.78929	0.248946	1.34149e-13	2.94671e-12	Zfr2
ENSMUSG00000028445	3946.02	-3.06173	0.435151	1.38337e-13	3.03564e-12	Enho
ENSMUSG00000038967	1837.17	-2.07652	0.290789	1.38494e-13	3.03605e-12	Pdk2
ENSMUSG00000028780	4780.47	1.10381	0.150939	1.40003e-13	3.06607e-12	Sema3c
ENSMUSG00000053253	2355.9	1.28026	0.175702	1.40282e-13	3.06911e-12	Ndfip2
ENSMUSG00000023940	139.794	3.19413	0.44849	1.4465e-13	3.16151e-12	Sgo1
ENSMUSG00000040483	816.567	2.87874	0.403269	1.49208e-13	3.25789e-12	Xaf1
ENSMUSG00000026833	892.489	-1.94322	0.27178	1.49615e-13	3.26352e-12	Olfm1
ENSMUSG00000026767	1854.48	1.49801	0.206566	1.50383e-13	3.277e-12	Mindy3
ENSMUSG00000030873	701.371	-2.23781	0.314894	1.55265e-13	3.38003e-12	Scnn1b
ENSMUSG00000068245	1019.36	2.02699	0.281997	1.56214e-13	3.3973e-12	Phf11d
ENSMUSG00000044676	470.858	-1.97007	0.275777	1.56519e-13	3.40057e-12	Zfp612
ENSMUSG00000029375	134.857	2.93363	0.412147	1.60507e-13	3.48375e-12	Cxcl15
ENSMUSG00000027641	814.439	1.74482	0.241987	1.62668e-13	3.52716e-12	Rbl1
ENSMUSG00000001120	1274.29	-1.89027	0.26457	1.63754e-13	3.54719e-12	Pcbp3
ENSMUSG00000028944	2234.18	-1.43904	0.20011	1.68625e-13	3.64909e-12	Prkag2
ENSMUSG00000044177	136.929	-3.73525	0.532962	1.69332e-13	3.66078e-12	Wfikkn2
ENSMUSG00000021456	739.033	-1.51863	0.210928	1.69928e-13	3.67005e-12	Fbp2
ENSMUSG00000035357	2791.88	-2.68167	0.380936	1.72264e-13	3.71683e-12	Pdzrn3
ENSMUSG00000022221	539.054	3.07001	0.432211	1.79076e-13	3.85999e-12	Ripk3
ENSMUSG00000035293	1406.25	1.93784	0.270064	1.82907e-13	3.93871e-12	G2e3
ENSMUSG00000058656	1706.39	1.91191	0.266389	1.8429e-13	3.96459e-12	Samd12
ENSMUSG00000025328	321.747	3.4035	0.480505	1.84742e-13	3.97041e-12	Padi3
ENSMUSG00000046733	3134.38	3.66301	0.517548	1.96635e-13	4.22186e-12	Gprc5a
ENSMUSG00000034872	242.399	-3.31942	0.475381	1.97603e-13	4.23849e-12	Gipc3
ENSMUSG00000027495	1793.94	-1.16806	0.161424	1.99469e-13	4.27433e-12	Fam210b
ENSMUSG00000035376	3331.78	-1.19919	0.166729	2.16848e-13	4.64221e-12	Hacd2
ENSMUSG00000041515	881.271	-1.39075	0.19354	2.19233e-13	4.68867e-12	Irf8
ENSMUSG00000103046	228.936	-2.24266	0.317346	2.21623e-13	4.73516e-12	Gm37309
ENSMUSG00000089773	85.9396	11.1076	3.06512	2.23942e-13	4.78005e-12	Skint1
ENSMUSG00000040569	244.122	-4.27165	0.617902	2.2951e-13	4.89413e-12	Slc26a7
ENSMUSG00000002012	1540.31	-2.85543	0.40907	2.33081e-13	4.96544e-12	Pnck
ENSMUSG00000044201	78.0733	7.28539	1.00622	2.33369e-13	4.96675e-12	Cdc25c
ENSMUSG00000027907	19753.7	1.69447	0.237051	2.35341e-13	5.00385e-12	S100a11
ENSMUSG00000033031	331.158	3.30384	0.468971	2.55012e-13	5.41685e-12	C330027C09Rik
ENSMUSG00000045658	876.124	-2.54583	0.363754	2.58747e-13	5.49084e-12	Pid1
ENSMUSG00000046613	134.582	-3.11413	0.44629	2.62586e-13	5.56155e-12	Vwa5b2
ENSMUSG00000085931	65.0529	10.6756	2.9929	2.62364e-13	5.56155e-12	Gm12648
ENSMUSG00000048216	91.0276	3.2072	0.455889	2.66064e-13	5.62976e-12	Gpr85
ENSMUSG00000054863	273.337	-2.37364	0.338014	2.666e-13	5.63566e-12	Fam19a5
ENSMUSG00000102752	655.716	-2.34235	0.333989	2.77039e-13	5.85069e-12	Gm7694
ENSMUSG00000039109	581.355	-3.53358	0.511614	2.79096e-13	5.88277e-12	F13a1
ENSMUSG00000049709	430.95	3.84163	0.547334	2.78914e-13	5.88277e-12	Nlrp10
ENSMUSG00000049604	228.716	2.89359	0.410981	2.88102e-13	6.06676e-12	Hoxb13
ENSMUSG00000086918	194.512	-3.4303	0.495279	2.97684e-13	6.26252e-12	4930429F24Rik
ENSMUSG00000017466	11990.8	-1.69914	0.239761	3.02544e-13	6.35864e-12	Timp2
ENSMUSG00000045246	235.582	-3.01399	0.433981	3.07507e-13	6.45677e-12	Kcng4
ENSMUSG00000074457	13424.4	1.52839	0.214734	3.32341e-13	6.97153e-12	S100a16
ENSMUSG00000026536	386.527	4.08946	0.585322	3.49278e-13	7.3198e-12	Mnda
ENSMUSG00000028337	844.06	1.81723	0.256211	3.60216e-13	7.54181e-12	Coro2a
ENSMUSG00000061603	457.647	-2.68961	0.387496	3.62045e-13	7.56563e-12	Akap6
ENSMUSG00000020354	241.737	-4.19122	0.611646	3.61759e-13	7.56563e-12	Sgcd
novel.519	384.518	-2.62864	0.378464	3.68816e-13	7.69978e-12	-
ENSMUSG00000028461	1608.45	-1.47577	0.208084	3.83029e-13	7.9833e-12	Ccdc107
ENSMUSG00000003477	1569.27	-3.82712	0.55928	3.83126e-13	7.9833e-12	Inmt
ENSMUSG00000031343	307.974	-2.12645	0.303789	3.86513e-13	8.04622e-12	Gabra3
ENSMUSG00000002068	199.255	2.99234	0.428108	4.00303e-13	8.32538e-12	Ccne1
ENSMUSG00000066705	704.769	-1.61864	0.229217	4.10685e-13	8.53321e-12	Fxyd6
ENSMUSG00000005233	217.004	2.61705	0.37376	4.1637e-13	8.64313e-12	Spc25
ENSMUSG00000028519	177.075	-2.97736	0.430976	4.19948e-13	8.70914e-12	Dab1
ENSMUSG00000033420	1339.84	-1.56446	0.221505	4.3023e-13	8.91395e-12	Antxr1
ENSMUSG00000027510	1310.94	-2.09655	0.300516	4.42338e-13	9.15615e-12	Rbm38
ENSMUSG00000050069	635.297	-2.46898	0.356351	4.58235e-13	9.47557e-12	Grem2
ENSMUSG00000002835	325.368	2.20321	0.313819	4.58635e-13	9.47557e-12	Chaf1a
ENSMUSG00000027165	508.557	-1.75886	0.250391	4.60378e-13	9.50261e-12	B230118H07Rik
ENSMUSG00000104597	164.114	-2.98113	0.432121	4.62176e-13	9.53074e-12	B230334C09Rik
ENSMUSG00000050821	232.037	-2.18828	0.314023	4.68873e-13	9.65976e-12	Fam131a
ENSMUSG00000115084	301.859	-3.40416	0.498127	5.21308e-13	1.07299e-11	AC158986.1
ENSMUSG00000044080	4411.75	-1.64674	0.234608	5.2729e-13	1.08429e-11	S100a1
ENSMUSG00000027312	17583	-1.09855	0.154502	5.41496e-13	1.11245e-11	Atrn
ENSMUSG00000028088	50702.8	-2.95975	0.43093	5.53298e-13	1.13563e-11	Fmo5
ENSMUSG00000030978	2194.08	1.46459	0.207045	5.65044e-13	1.15866e-11	Rrm1
ENSMUSG00000027488	562.347	-2.4793	0.359706	5.8476e-13	1.19797e-11	Snta1
ENSMUSG00000054733	614.014	-1.55409	0.221415	6.03165e-13	1.23452e-11	Msra
ENSMUSG00000069515	156	-6.06038	0.886275	6.12288e-13	1.25202e-11	Lyz1
ENSMUSG00000019254	8756.26	-1.67136	0.239146	6.37629e-13	1.3014e-11	Ppp1r12c
ENSMUSG00000020638	536.65	3.37025	0.487246	6.37169e-13	1.3014e-11	Cmpk2
ENSMUSG00000021730	307.399	-2.92836	0.429067	7.04711e-13	1.43698e-11	Hcn1
ENSMUSG00000024301	177.29	2.46217	0.354971	7.23992e-13	1.47492e-11	Kifc5b
ENSMUSG00000030861	2144.1	-1.54105	0.220471	7.36967e-13	1.49996e-11	Acadsb
ENSMUSG00000033152	138.969	-2.70519	0.394442	7.44575e-13	1.51404e-11	Podxl2
ENSMUSG00000027342	2682.94	1.20414	0.170039	7.46518e-13	1.51658e-11	Pcna
ENSMUSG00000028702	134.095	3.39689	0.493672	7.79229e-13	1.58157e-11	Rad54l
ENSMUSG00000087291	3284.23	-3.44387	0.509312	8.38762e-13	1.70082e-11	Gm11946
ENSMUSG00000054545	792.088	-2.43902	0.356567	8.47099e-13	1.71614e-11	Ugt1a6a
ENSMUSG00000021464	880.48	-2.54343	0.372651	8.76867e-13	1.77481e-11	Ror2
ENSMUSG00000041329	823.946	-2.88271	0.424673	8.9992e-13	1.81978e-11	Atp1b2
ENSMUSG00000036452	614.153	-1.49747	0.214844	9.10069e-13	1.83861e-11	Arhgap26
ENSMUSG00000074971	268.647	-2.69681	0.39586	9.19595e-13	1.85614e-11	Fibin
ENSMUSG00000115388	709.661	2.02292	0.291827	9.80645e-13	1.97754e-11	Eppk1
ENSMUSG00000028776	8068.45	-1.63699	0.236141	9.84456e-13	1.9834e-11	Tinagl1
ENSMUSG00000022982	8975.14	-1.43425	0.205905	9.90768e-13	1.99428e-11	Sod1
ENSMUSG00000005355	71.1333	5.94638	0.867347	1.02337e-12	2.05801e-11	Casp14
ENSMUSG00000019960	1457.96	1.71286	0.246128	1.04036e-12	2.09026e-11	Dusp6
ENSMUSG00000030353	296.34	3.31355	0.484509	1.06488e-12	2.13758e-11	Tead4
ENSMUSG00000073910	696.239	1.98216	0.2865	1.10857e-12	2.22323e-11	Mob3b
ENSMUSG00000028803	2458.7	-1.2918	0.185284	1.14674e-12	2.29558e-11	Nipal3
ENSMUSG00000072620	326.521	3.46637	0.507757	1.14646e-12	2.29558e-11	Slfn2
ENSMUSG00000029636	284.726	-2.55093	0.375911	1.20803e-12	2.41605e-11	Wasf3
ENSMUSG00000048503	159.938	-2.50837	0.369343	1.30358e-12	2.60479e-11	Tmem136
ENSMUSG00000048562	97.7899	4.47921	0.659769	1.30599e-12	2.60721e-11	Sp8
ENSMUSG00000017314	1052.71	-1.84801	0.269529	1.33546e-12	2.66362e-11	Mpp2
ENSMUSG00000058571	171.75	-3.06672	0.455552	1.3759e-12	2.74179e-11	Gpc6
ENSMUSG00000065954	6012.41	-1.71782	0.250032	1.39338e-12	2.7741e-11	Tacc1
ENSMUSG00000024302	2288.64	-2.69675	0.400729	1.48632e-12	2.95645e-11	Dtna
ENSMUSG00000036533	2662.25	-1.46643	0.212824	1.63491e-12	3.24905e-11	Cdc42ep3
ENSMUSG00000049588	386.797	-2.86332	0.427009	1.65152e-12	3.27908e-11	Ccdc69
ENSMUSG00000035305	437.485	-2.6803	0.398752	1.67033e-12	3.31343e-11	Ror1
ENSMUSG00000036768	218.61	4.96506	0.73569	1.67504e-12	3.31976e-11	Kif15
ENSMUSG00000010651	9147.67	-3.32664	0.498847	1.6944e-12	3.3551e-11	Acaa1b
ENSMUSG00000075266	139.28	3.0792	0.45452	1.70575e-12	3.37451e-11	Cenpw
ENSMUSG00000036885	486.748	-2.68615	0.400259	1.76845e-12	3.4954e-11	Arhgef26
ENSMUSG00000036745	3510.54	-2.26567	0.335347	1.77296e-12	3.50116e-11	Ttll7
ENSMUSG00000051727	115.576	3.6415	0.539169	1.8187e-12	3.58825e-11	Kctd14
ENSMUSG00000011632	111.633	4.60666	0.684164	1.84382e-12	3.63453e-11	Pinlyp
ENSMUSG00000026764	523.787	-2.71054	0.404466	1.8519e-12	3.64717e-11	Kif5c
ENSMUSG00000046591	133.435	4.49487	0.668221	1.92439e-12	3.78654e-11	Ticrr
ENSMUSG00000038517	1084.19	-1.96889	0.290341	1.9832e-12	3.89874e-11	Tbkbp1
ENSMUSG00000054717	2720.67	1.95902	0.286006	1.98931e-12	3.90725e-11	Hmgb2
ENSMUSG00000032135	7543.1	-2.46778	0.368418	1.99465e-12	3.91423e-11	Mcam
ENSMUSG00000034394	326.818	2.64308	0.389813	1.99654e-12	3.91442e-11	Lif
ENSMUSG00000046589	1613.17	-1.41464	0.206013	2.04824e-12	4.01221e-11	Lrrc8e
ENSMUSG00000021069	304.604	-1.89134	0.278374	2.05488e-12	4.02161e-11	Pygl
ENSMUSG00000054477	171.073	-5.42431	0.821485	2.05904e-12	4.02616e-11	Kcnn2
ENSMUSG00000019846	1848.12	-2.04353	0.302215	2.06258e-12	4.02948e-11	Lama4
ENSMUSG00000025069	519.42	2.45619	0.361827	2.09614e-12	4.0914e-11	Gsto2
ENSMUSG00000000028	198.357	2.38404	0.351251	2.09824e-12	4.09186e-11	Cdc45
ENSMUSG00000001021	213.39	2.33889	0.344401	2.12481e-12	4.13998e-11	S100a3
ENSMUSG00000030616	5144.09	-2.07228	0.306741	2.16713e-12	4.21869e-11	Sytl2
ENSMUSG00000003779	271.506	2.70977	0.400572	2.18409e-12	4.24791e-11	Kif20a
ENSMUSG00000074637	846.143	3.08704	0.457721	2.27137e-12	4.41375e-11	Sox2
ENSMUSG00000110151	102.301	-6.24344	0.91793	2.39639e-12	4.65256e-11	Gm38416
ENSMUSG00000060548	2113.72	-2.00535	0.297355	2.44742e-12	4.74743e-11	Tnfrsf19
ENSMUSG00000112950	178.16	3.18437	0.473814	2.50579e-12	4.85636e-11	Gm32369
ENSMUSG00000029156	1059.03	-1.82108	0.2695	2.74189e-12	5.30923e-11	Sgcb
ENSMUSG00000003352	1388.98	-1.41911	0.207986	2.78577e-12	5.38943e-11	Cacnb3
ENSMUSG00000040557	1752.76	-1.64517	0.24262	2.81416e-12	5.43956e-11	Mettl27
ENSMUSG00000044550	129.932	-3.04903	0.459571	2.83326e-12	5.47163e-11	Tceal3
ENSMUSG00000033389	395.618	-2.20213	0.328693	2.84836e-12	5.49596e-11	Arhgap44
ENSMUSG00000035296	166.46	-2.69866	0.405641	2.92538e-12	5.6396e-11	Sgcg
ENSMUSG00000035459	131.361	-3.48693	0.528417	2.98927e-12	5.75769e-11	Stab2
ENSMUSG00000017550	253.413	2.03104	0.300075	3.00169e-12	5.77655e-11	Atad5
ENSMUSG00000041351	2751.23	-1.7062	0.252549	3.07265e-12	5.90791e-11	Rap1gap
ENSMUSG00000035944	2837.88	-1.54831	0.229446	3.11802e-12	5.98988e-11	Ttc38
ENSMUSG00000029392	619.904	-2.18593	0.327225	3.24677e-12	6.23175e-11	Rilpl1
ENSMUSG00000028545	363.01	-2.08549	0.311473	3.2818e-12	6.29346e-11	Bend5
ENSMUSG00000010122	792.422	-3.17896	0.484123	3.3458e-12	6.41059e-11	Slc47a1
ENSMUSG00000022021	168.894	2.98855	0.447132	3.37732e-12	6.46533e-11	Diaph3
ENSMUSG00000034520	582.749	-1.77893	0.264362	3.52822e-12	6.7483e-11	Gjc1
ENSMUSG00000024937	4770.97	-1.08139	0.157873	3.5351e-12	6.75556e-11	Ehbp1l1
ENSMUSG00000032373	2023.64	3.28623	0.492652	3.55751e-12	6.79246e-11	Car12
ENSMUSG00000015932	50856.8	-1.27618	0.187456	3.62461e-12	6.91455e-11	Dstn
ENSMUSG00000029334	150.263	4.16907	0.62862	3.71478e-12	7.08039e-11	Prkg2
ENSMUSG00000026417	2910.2	3.62887	0.54509	3.7656e-12	7.17101e-11	Pigr
ENSMUSG00000022369	297.301	1.78649	0.264337	3.84278e-12	7.31164e-11	Mtbp
ENSMUSG00000021388	306.711	-2.13523	0.320533	3.9398e-12	7.48973e-11	Aspn
novel.156	97.4444	3.87507	0.584425	3.96614e-12	7.53325e-11	-
ENSMUSG00000019943	3999.59	1.26989	0.185798	3.98491e-12	7.56235e-11	Atp2b1
ENSMUSG00000004897	9131.49	1.27043	0.186133	4.01081e-12	7.60491e-11	Hdgf
ENSMUSG00000007034	813.562	1.74412	0.257993	4.01676e-12	7.60961e-11	Slc44a4
ENSMUSG00000005410	703.421	2.74783	0.411967	4.14654e-12	7.84868e-11	Mcm5
ENSMUSG00000005370	1900.36	1.46244	0.215326	4.15035e-12	7.84911e-11	Msh6
ENSMUSG00000054263	607.451	-2.00472	0.300622	4.1852e-12	7.90818e-11	Lifr
ENSMUSG00000036611	994.179	-2.35613	0.356094	4.28003e-12	8.0804e-11	Eepd1
ENSMUSG00000029910	411.665	2.42024	0.362659	4.64325e-12	8.75859e-11	Mad2l1
ENSMUSG00000024486	2269.43	3.23471	0.487859	4.73322e-12	8.92061e-11	Hbegf
ENSMUSG00000040296	1873.18	1.65539	0.245382	4.7755e-12	8.99255e-11	Ddx58
ENSMUSG00000026896	1011.98	1.83571	0.27307	4.92579e-12	9.26759e-11	Ifih1
ENSMUSG00000061175	1427.52	1.45848	0.215529	4.93821e-12	9.28298e-11	Fnip2
ENSMUSG00000026414	9610.17	-2.18544	0.330637	5.12573e-12	9.62723e-11	Tnnt2
ENSMUSG00000052852	407.327	-2.76924	0.42309	5.16716e-12	9.69672e-11	Reep1
ENSMUSG00000022111	994.391	1.45902	0.215872	5.23937e-12	9.82383e-11	Uchl3
ENSMUSG00000050410	266.281	2.17688	0.326215	5.27593e-12	9.88391e-11	Tcf19
ENSMUSG00000113302	249.074	2.09548	0.313816	5.32582e-12	9.96884e-11	Gm32219
ENSMUSG00000006576	1423.29	-1.58937	0.237277	5.3326e-12	9.973e-11	Slc4a3
novel.526	65.9495	10.6492	3.04107	5.48186e-12	1.02434e-10	-
ENSMUSG00000047344	404.58	-2.8846	0.442273	5.56476e-12	1.03894e-10	Lancl3
ENSMUSG00000090272	1014.36	2.98386	0.451019	5.64198e-12	1.05247e-10	Mndal
ENSMUSG00000040447	3323.8	1.85053	0.275845	5.7602e-12	1.0736e-10	Spns2
ENSMUSG00000047242	370.407	-1.68369	0.252297	5.84556e-12	1.08766e-10	Taf9b
ENSMUSG00000002565	207.009	2.57013	0.38784	5.84472e-12	1.08766e-10	Scin
ENSMUSG00000030711	237.207	-2.53883	0.387393	5.98449e-12	1.11257e-10	Sult1a1
ENSMUSG00000041025	1657.89	1.71863	0.256322	6.00653e-12	1.11572e-10	Iffo2
ENSMUSG00000021838	2992.91	-3.09494	0.476928	6.16814e-12	1.14477e-10	Samd4
ENSMUSG00000025241	2871.97	-1.36981	0.204046	6.22574e-12	1.15448e-10	Fyco1
ENSMUSG00000070327	3902.56	1.91325	0.286471	6.23145e-12	1.15456e-10	Rnf213
ENSMUSG00000001348	1649.97	2.03465	0.305294	6.24574e-12	1.15623e-10	Acp5
ENSMUSG00000026980	200.536	2.28465	0.344748	6.74476e-12	1.2465e-10	Ly75
ENSMUSG00000068923	521.176	-1.8894	0.285634	6.80901e-12	1.25731e-10	Syt11
ENSMUSG00000022952	3654.98	1.16358	0.172199	7.04239e-12	1.29931e-10	Runx1
ENSMUSG00000040146	1060.01	-1.49457	0.224437	7.7578e-12	1.4301e-10	Rgl3
ENSMUSG00000022978	395.215	1.97698	0.297897	7.76852e-12	1.43087e-10	Mis18a
ENSMUSG00000036667	1248.99	-1.3671	0.204546	7.80477e-12	1.43634e-10	Tcaf1
ENSMUSG00000029188	113.529	8.32349	1.22969	7.91641e-12	1.45566e-10	Slc34a2
ENSMUSG00000047866	3324.55	-1.20424	0.179476	7.9718e-12	1.46462e-10	Lonp2
ENSMUSG00000040808	465.401	9.30846	1.42166	8.02831e-12	1.47376e-10	S100g
ENSMUSG00000042812	2566.1	-2.45703	0.377739	8.12535e-12	1.49033e-10	Foxf1
ENSMUSG00000096292	57.5731	6.82898	1.01565	8.15714e-12	1.49491e-10	Gm2666
ENSMUSG00000059714	2593.34	-1.22433	0.182701	8.24124e-12	1.50906e-10	Flot1
ENSMUSG00000028756	5070.32	-1.27183	0.190138	8.35526e-12	1.52866e-10	Pink1
ENSMUSG00000026442	414.88	-2.6519	0.409256	8.68204e-12	1.58712e-10	Nfasc
ENSMUSG00000046352	3587.68	2.81453	0.428993	8.77466e-12	1.60271e-10	Gjb2
ENSMUSG00000040274	3274.43	1.81915	0.27408	9.0478e-12	1.65122e-10	Cdk6
ENSMUSG00000026355	1133.32	1.97757	0.298948	9.15121e-12	1.66871e-10	Mcm6
ENSMUSG00000035455	113.352	4.61179	0.711081	9.63741e-12	1.7559e-10	Fignl1
ENSMUSG00000028572	1527.88	1.56207	0.23485	9.82352e-12	1.78832e-10	Hook1
ENSMUSG00000003863	477.989	1.79088	0.270792	1.03768e-11	1.88748e-10	Ppfia3
ENSMUSG00000062929	6248.69	-1.57655	0.238856	1.0472e-11	1.9032e-10	Cfl2
ENSMUSG00000001119	5871.61	-2.47474	0.383094	1.06335e-11	1.93097e-10	Col6a1
ENSMUSG00000053580	1811.34	1.49382	0.224669	1.06959e-11	1.94068e-10	Tanc2
ENSMUSG00000000957	6185.64	1.19539	0.178266	1.08438e-11	1.96589e-10	Mmp14
ENSMUSG00000004655	6545.43	-2.55799	0.396892	1.08589e-11	1.96699e-10	Aqp1
ENSMUSG00000107008	179.298	-2.5858	0.400139	1.09007e-11	1.97294e-10	Gm2762
ENSMUSG00000008206	507.105	-1.99919	0.306527	1.12777e-11	2.03948e-10	Cers4
ENSMUSG00000085786	71.273	4.67757	0.722962	1.15657e-11	2.08984e-10	Gm15987
ENSMUSG00000060802	23249.7	1.54793	0.234171	1.16077e-11	2.09571e-10	B2m
ENSMUSG00000061535	422.024	-2.38175	0.368385	1.16823e-11	2.10744e-10	C1qtnf7
ENSMUSG00000115338	820.014	1.3484	0.202753	1.21656e-11	2.19101e-10	Pnp
ENSMUSG00000019929	16232.9	-2.41932	0.374137	1.23019e-11	2.21373e-10	Dcn
ENSMUSG00000024187	3632.73	-1.20016	0.180619	1.24784e-11	2.24366e-10	Fam234a
ENSMUSG00000029826	3103.87	1.0529	0.157406	1.25822e-11	2.26047e-10	Zc3hav1
ENSMUSG00000031586	9283.12	-1.71884	0.262738	1.271e-11	2.28155e-10	Rbpms
ENSMUSG00000023927	1396.93	-2.30142	0.356825	1.33977e-11	2.40303e-10	Satb1
ENSMUSG00000060206	555.864	-1.785	0.273386	1.36007e-11	2.43743e-10	Zfp462
ENSMUSG00000022673	1203.19	1.57363	0.238364	1.36357e-11	2.44172e-10	Mcm4
ENSMUSG00000024899	426.59	2.40894	0.370001	1.38645e-11	2.48039e-10	Papss2
ENSMUSG00000098234	824.859	1.38899	0.209642	1.38743e-11	2.48039e-10	Snhg6
ENSMUSG00000062248	468.983	2.33968	0.359078	1.40723e-11	2.51373e-10	Cks2
ENSMUSG00000022562	1741.75	-1.23898	0.187159	1.41624e-11	2.52777e-10	Oplah
ENSMUSG00000039701	1642.81	1.79133	0.273214	1.45901e-11	2.60198e-10	Usp53
ENSMUSG00000024691	440.87	2.53202	0.389874	1.46634e-11	2.61293e-10	Fam111a
ENSMUSG00000033910	288.137	-2.35104	0.365264	1.48331e-11	2.64102e-10	Gucy1a1
ENSMUSG00000024063	3190.98	-1.39709	0.212267	1.48792e-11	2.64707e-10	Lbh
ENSMUSG00000040181	291.945	-3.65315	0.578813	1.52165e-11	2.70488e-10	Fmo1
ENSMUSG00000085971	258.875	-1.89464	0.291575	1.53693e-11	2.72983e-10	Gm15411
ENSMUSG00000006586	193.38	-2.98734	0.469203	1.55174e-11	2.7539e-10	Runx1t1
ENSMUSG00000030087	847.383	-2.65823	0.416492	1.5749e-11	2.79274e-10	Klf15
ENSMUSG00000002633	3625.95	-2.22629	0.346025	1.59041e-11	2.81796e-10	Shh
ENSMUSG00000031996	28688.1	-1.31852	0.200249	1.60574e-11	2.84282e-10	Aplp2
ENSMUSG00000036438	14481.4	-1.02746	0.154791	1.62028e-11	2.86624e-10	Calm2
ENSMUSG00000037224	97.2086	-5.18312	0.814359	1.63101e-11	2.8829e-10	Zfyve28
ENSMUSG00000026860	4869.89	-1.31955	0.200546	1.69342e-11	2.9908e-10	Sh3glb2
ENSMUSG00000052957	3583.49	-2.35777	0.36829	1.72301e-11	3.04061e-10	Gas1
ENSMUSG00000015093	228.529	3.09699	0.481486	1.77427e-11	3.12855e-10	Clic3
ENSMUSG00000033377	508.135	2.25758	0.348105	1.78039e-11	3.13681e-10	Palmd
ENSMUSG00000042156	464.515	-2.53275	0.397225	1.841e-11	3.24098e-10	Dzip1
ENSMUSG00000025395	303.04	1.97384	0.303431	1.86084e-11	3.27328e-10	Prim1
ENSMUSG00000028420	1477.87	-1.74852	0.269691	1.86502e-11	3.27338e-10	Tmem38b
ENSMUSG00000041797	195.451	-2.9872	0.471191	1.86462e-11	3.27338e-10	Abca9
ENSMUSG00000003271	305.865	3.43545	0.535793	1.86538e-11	3.27338e-10	Sult2b1
ENSMUSG00000005338	358.356	-2.59648	0.407668	1.87466e-11	3.28703e-10	Cadm3
ENSMUSG00000001656	146.141	-3.79604	0.60317	1.88127e-11	3.29598e-10	Hoxc11
ENSMUSG00000021253	2137.66	-2.67445	0.421413	1.94168e-11	3.39911e-10	Tgfb3
ENSMUSG00000019982	70.7228	5.54818	0.868807	1.98768e-11	3.47686e-10	Myb
ENSMUSG00000030232	4477.25	1.23202	0.186824	2.00044e-11	3.49638e-10	Aebp2
ENSMUSG00000030376	277.01	-2.51071	0.39408	2.00279e-11	3.4977e-10	Slc8a2
ENSMUSG00000068220	4307.55	-1.86643	0.289331	2.02895e-11	3.54057e-10	Lgals1
ENSMUSG00000091472	64.6725	-4.79711	0.749336	2.09674e-11	3.65595e-10	Gm3739
ENSMUSG00000038807	2072.07	-2.04196	0.318306	2.12906e-11	3.70934e-10	Rap1gap2
ENSMUSG00000034472	185.694	-2.5227	0.396388	2.1543e-11	3.75032e-10	Rasd2
ENSMUSG00000027978	228.281	3.48881	0.546531	2.19869e-11	3.82457e-10	Prss12
ENSMUSG00000027078	826.185	2.04863	0.316469	2.22349e-11	3.86464e-10	Ube2l6
ENSMUSG00000032702	5505.38	-1.9971	0.31088	2.22555e-11	3.86515e-10	Kank1
ENSMUSG00000032218	280.263	4.46002	0.700066	2.23963e-11	3.88651e-10	Ccnb2
ENSMUSG00000018648	500.356	1.7375	0.267136	2.25476e-11	3.90968e-10	Dusp14
ENSMUSG00000022546	1477.46	-1.70262	0.263537	2.29676e-11	3.97936e-10	Gpt
ENSMUSG00000019124	192.036	-3.00182	0.475975	2.3133e-11	4.00484e-10	Scrn1
ENSMUSG00000065445	627.844	-4.31352	0.697138	2.35316e-11	4.07063e-10	Mir143
ENSMUSG00000031995	5404.59	1.44565	0.221198	2.40645e-11	4.15953e-10	St14
ENSMUSG00000014361	513.673	-1.58543	0.244776	2.41644e-11	4.17351e-10	Mertk
ENSMUSG00000053414	226.33	-2.52893	0.398733	2.42287e-11	4.18131e-10	Hunk
ENSMUSG00000005583	544.47	-2.31444	0.364054	2.48914e-11	4.29229e-10	Mef2c
ENSMUSG00000000693	414.025	-1.80796	0.28159	2.72299e-11	4.69185e-10	Loxl3
ENSMUSG00000050640	237.344	2.03454	0.31604	2.76368e-11	4.75822e-10	Tmem150c
ENSMUSG00000044197	779.357	-2.05547	0.322467	2.78637e-11	4.79351e-10	Gpr146
ENSMUSG00000026825	711.401	-2.57498	0.408529	2.81604e-11	4.84076e-10	Dnm1
ENSMUSG00000046056	900.025	2.01959	0.313571	2.82472e-11	4.85187e-10	Sbsn
ENSMUSG00000071656	262.707	-2.39085	0.378092	3.01421e-11	5.1733e-10	Lrrn4cl
ENSMUSG00000027603	150.153	-2.75829	0.439318	3.27827e-11	5.62209e-10	Ggt7
ENSMUSG00000002728	1816.62	1.33349	0.205019	3.31812e-11	5.68598e-10	Naa20
ENSMUSG00000045333	356.18	-2.55099	0.405908	3.33355e-11	5.70796e-10	Zfp423
ENSMUSG00000026638	6453.08	1.60252	0.248564	3.38176e-11	5.78597e-10	Irf6
ENSMUSG00000068740	1921.71	1.32574	0.204016	3.4673e-11	5.9277e-10	Celsr2
ENSMUSG00000074489	74.5064	3.61731	0.57393	3.59383e-11	6.13923e-10	Bglap3
ENSMUSG00000093867	133.187	5.38305	0.857436	3.61687e-11	6.17377e-10	Gsdmcl2
ENSMUSG00000018931	1085.67	-1.40063	0.217238	3.6667e-11	6.25396e-10	Natd1
ENSMUSG00000027454	182.613	2.37748	0.373778	3.68585e-11	6.28172e-10	Gins1
ENSMUSG00000029632	6757.98	1.14555	0.175788	3.69979e-11	6.30057e-10	Ndufa4
ENSMUSG00000031626	2681.33	-1.92676	0.303789	3.84792e-11	6.54775e-10	Sorbs2
novel.133	102.232	-3.46982	0.558313	3.87413e-11	6.58722e-10	-
ENSMUSG00000027318	3811.13	-2.74017	0.439909	3.88183e-11	6.5952e-10	Adam33
ENSMUSG00000042589	349.698	-2.76411	0.443518	3.9711e-11	6.73641e-10	Cux2
ENSMUSG00000055030	54.5628	10.3194	3.02171	3.96995e-11	6.73641e-10	Sprr2e
ENSMUSG00000035356	1954.1	1.75688	0.273744	4.00694e-11	6.79195e-10	Nfkbiz
ENSMUSG00000039364	44.7855	10.0123	2.96407	4.06235e-11	6.88054e-10	Sectm1b
ENSMUSG00000091455	420.124	-3.09387	0.499346	4.14257e-11	7.011e-10	Otogl
ENSMUSG00000010755	1856.91	1.59849	0.248578	4.18184e-11	7.07199e-10	Cars
ENSMUSG00000035095	428.488	3.29355	0.523546	4.25616e-11	7.19212e-10	Fam167a
ENSMUSG00000051906	134.604	-2.99847	0.482357	4.33128e-11	7.31342e-10	Cd209f
ENSMUSG00000026853	1339.92	-1.2398	0.192237	4.40406e-11	7.43058e-10	Crat
novel.258	62.572	4.2418	0.677186	4.48878e-11	7.56769e-10	-
ENSMUSG00000031821	165.231	2.07229	0.326022	4.54634e-11	7.65883e-10	Gins2
ENSMUSG00000029322	889.776	2.0959	0.329631	4.58801e-11	7.72309e-10	Plac8
ENSMUSG00000050335	17650.9	1.46175	0.229289	4.63713e-11	7.79978e-10	Lgals3
ENSMUSG00000028444	1034.64	-3.14672	0.509969	4.65834e-11	7.82945e-10	Cntfr
ENSMUSG00000040037	84.3774	-3.35823	0.541017	4.66874e-11	7.8409e-10	Negr1
ENSMUSG00000039046	2012.94	1.65002	0.257734	4.75436e-11	7.97859e-10	Usp6nl
ENSMUSG00000041523	16470.9	-2.50505	0.402413	4.76844e-11	7.99608e-10	Upk2
ENSMUSG00000027624	3646.25	-1.20738	0.187433	4.7802e-11	8.00967e-10	Epb41l1
ENSMUSG00000022203	3907.43	-1.48113	0.231581	4.79113e-11	8.02184e-10	Efs
ENSMUSG00000038721	923.485	1.87063	0.293601	4.92375e-11	8.23759e-10	Hoxb7
ENSMUSG00000006221	3686.7	-2.8863	0.46758	5.23292e-11	8.74817e-10	Hspb7
ENSMUSG00000037762	381.503	-2.467	0.396658	5.38798e-11	8.99366e-10	Slc16a9
ENSMUSG00000073154	104.882	-3.72477	0.606383	5.52918e-11	9.22232e-10	9330158H04Rik
ENSMUSG00000001552	18575.4	1.59637	0.250481	5.6003e-11	9.33383e-10	Jup
ENSMUSG00000028693	1069.16	1.55606	0.243734	5.89214e-11	9.81276e-10	Nasp
ENSMUSG00000040747	536.882	1.83502	0.289091	5.89748e-11	9.81419e-10	Cd53
ENSMUSG00000030217	353.239	-2.46349	0.397012	5.9358e-11	9.87046e-10	Art4
ENSMUSG00000020407	585.786	3.72818	0.598751	6.0115e-11	9.98876e-10	Upp1
ENSMUSG00000043168	771.217	-3.28969	0.538914	6.18889e-11	1.02757e-09	4930426D05Rik
ENSMUSG00000040728	5818.47	1.24479	0.193775	6.19705e-11	1.02815e-09	Esrp1
ENSMUSG00000020085	3213.55	-1.77957	0.282934	6.30199e-11	1.04477e-09	Aifm2
ENSMUSG00000013611	12233.3	-2.17349	0.349185	6.35094e-11	1.05208e-09	Snx31
ENSMUSG00000026779	190.809	2.43796	0.388725	6.36613e-11	1.0538e-09	Mastl
ENSMUSG00000021725	734.324	1.53141	0.240334	6.49686e-11	1.07463e-09	Parp8
ENSMUSG00000079293	394.195	2.72878	0.436556	6.63717e-11	1.09701e-09	Clec7a
ENSMUSG00000033306	19798.9	-1.75196	0.279183	6.74856e-11	1.11458e-09	Lpp
ENSMUSG00000028163	3538.77	1.17893	0.18365	6.78507e-11	1.11977e-09	Nfkb1
ENSMUSG00000039787	418.626	-1.54242	0.243815	6.85902e-11	1.13112e-09	Cercam
ENSMUSG00000032278	6179.77	-2.21306	0.356533	6.88579e-11	1.13468e-09	Paqr5
ENSMUSG00000046794	652.225	-2.42137	0.391716	6.90228e-11	1.13654e-09	Ppp1r3b
ENSMUSG00000071552	69.3009	4.46442	0.721052	6.99488e-11	1.15092e-09	Tigit
ENSMUSG00000039156	1238.21	1.44922	0.227412	7.00174e-11	1.15119e-09	Stim2
ENSMUSG00000007908	218.704	2.24079	0.357299	7.20211e-11	1.18324e-09	Hmgcll1
ENSMUSG00000058297	764.109	-2.29991	0.371665	7.26926e-11	1.19338e-09	Spock2
ENSMUSG00000060429	579.639	-1.82278	0.291113	7.29228e-11	1.19626e-09	Sntb1
ENSMUSG00000021485	87.3037	4.06507	0.658198	7.44558e-11	1.2205e-09	Mxd3
ENSMUSG00000032717	989.872	1.44454	0.227129	7.61814e-11	1.24785e-09	Mdfi
ENSMUSG00000036395	1526.89	-2.81621	0.460662	7.91616e-11	1.29569e-09	Glb1l2
ENSMUSG00000022949	60.808	4.27177	0.69191	7.97492e-11	1.30434e-09	Clic6
ENSMUSG00000046169	784.569	-1.60166	0.254697	7.99046e-11	1.3059e-09	Adamts6
ENSMUSG00000030207	619.822	2.25559	0.361266	8.24529e-11	1.34655e-09	Fam234b
ENSMUSG00000022803	3105.21	-2.22055	0.359519	8.30762e-11	1.35571e-09	Popdc2
ENSMUSG00000029455	7405.72	-2.04563	0.329838	8.31619e-11	1.3561e-09	Aldh2
ENSMUSG00000037995	1408.95	1.72023	0.272659	8.33852e-11	1.35873e-09	Igsf9
ENSMUSG00000037259	141.884	-3.04178	0.498219	8.34662e-11	1.35904e-09	Dzank1
ENSMUSG00000002332	1796.66	1.2485	0.195743	8.36383e-11	1.36083e-09	Dhrs1
ENSMUSG00000045392	1002.33	-3.43284	0.567505	8.60002e-11	1.39822e-09	Olfr1033
ENSMUSG00000028040	234.457	2.26797	0.363514	8.72138e-11	1.4169e-09	Efna4
ENSMUSG00000024338	1495.39	1.99571	0.318549	9.01254e-11	1.46312e-09	Psmb8
ENSMUSG00000015354	275.819	-2.07138	0.334574	9.2741e-11	1.50447e-09	Pcolce2
ENSMUSG00000026321	917.322	-1.39869	0.222124	9.7144e-11	1.57472e-09	Tnfrsf11a
ENSMUSG00000027203	750.751	1.68836	0.268291	9.7842e-11	1.58487e-09	Dut
ENSMUSG00000091199	80.45	5.72444	0.93274	9.84475e-11	1.5935e-09	Gm2619
ENSMUSG00000020057	465.586	1.52004	0.241056	1.00059e-10	1.61839e-09	Dram1
novel.840	65.5624	8.3767	1.45559	1.02889e-10	1.66294e-09	-
ENSMUSG00000020788	1339.57	-2.38129	0.389389	1.05928e-10	1.71079e-09	Atp2a3
ENSMUSG00000061024	1882.16	1.27302	0.200951	1.06571e-10	1.7199e-09	Rrs1
ENSMUSG00000090356	299.72	12.8872	3.50496	1.10441e-10	1.78105e-09	Teddm3
ENSMUSG00000005034	5941.69	-1.55297	0.248684	1.11132e-10	1.79087e-09	Prkacb
ENSMUSG00000060969	43.7853	9.9586	2.97867	1.14873e-10	1.84979e-09	Irx1
ENSMUSG00000069833	39298	1.09401	0.171948	1.17224e-10	1.88626e-09	Ahnak
ENSMUSG00000027225	110.083	4.39653	0.721305	1.18736e-10	1.90919e-09	Duoxa2
ENSMUSG00000003949	599.394	-1.42198	0.227144	1.20295e-10	1.93284e-09	Hlf
ENSMUSG00000002477	1525.5	1.30693	0.207243	1.23679e-10	1.98575e-09	Snrpd1
ENSMUSG00000021904	315.025	-1.98318	0.322115	1.24858e-10	2.00322e-09	Sema3g
ENSMUSG00000035513	405.089	-1.69054	0.272503	1.25758e-10	2.01617e-09	Ntng2
ENSMUSG00000000253	1677.44	-2.74479	0.454364	1.2642e-10	2.0253e-09	Gmpr
novel.731	510.055	1.52264	0.243344	1.36604e-10	2.18686e-09	-
ENSMUSG00000089901	617.345	3.0624	0.500764	1.39591e-10	2.23304e-09	Gm8113
ENSMUSG00000028841	1141.43	1.32124	0.210257	1.41178e-10	2.25678e-09	Cnksr1
novel.677	210.233	-2.89447	0.480796	1.42957e-10	2.28355e-09	-
ENSMUSG00000074505	85.9694	-3.56164	0.592964	1.47973e-10	2.36195e-09	Fat3
ENSMUSG00000045273	125.877	4.28742	0.706554	1.49743e-10	2.38847e-09	Cenph
ENSMUSG00000009585	3542.93	1.15971	0.184058	1.50359e-10	2.39655e-09	Apobec3
ENSMUSG00000020387	1264.84	-1.31447	0.210534	1.52178e-10	2.42378e-09	Jade2
ENSMUSG00000097971	4262.2	2.10678	0.341643	1.52617e-10	2.429e-09	Gm26917
ENSMUSG00000005836	1184.17	-2.14964	0.352987	1.53704e-10	2.44453e-09	Gata6
ENSMUSG00000051220	114.227	4.06463	0.67008	1.54457e-10	2.45472e-09	Ercc6l
ENSMUSG00000047013	139.69	-2.78126	0.461638	1.58812e-10	2.52211e-09	Fbxo41
ENSMUSG00000006369	10052.6	-2.54293	0.422588	1.59947e-10	2.5383e-09	Fbln1
ENSMUSG00000039405	1718.12	-1.53752	0.248527	1.64254e-10	2.60476e-09	Prss23
ENSMUSG00000021831	3347.94	1.63204	0.262706	1.65189e-10	2.61768e-09	Ero1l
ENSMUSG00000041608	3229.63	-1.57645	0.255206	1.66425e-10	2.63536e-09	Entpd3
ENSMUSG00000085151	73.2148	-3.39492	0.565511	1.71978e-10	2.72132e-09	1110018N20Rik
ENSMUSG00000003575	873.741	-1.31895	0.211995	1.74101e-10	2.75293e-09	Crtc1
ENSMUSG00000029430	8857.1	1.30859	0.209294	1.75138e-10	2.76734e-09	Ran
ENSMUSG00000044447	1453.83	-1.29288	0.207743	1.77263e-10	2.79888e-09	Dock5
ENSMUSG00000029103	2911.92	-1.03701	0.165302	1.77658e-10	2.80311e-09	Lrpap1
ENSMUSG00000021112	1660.05	1.08404	0.172511	1.79351e-10	2.82779e-09	Mpp5
ENSMUSG00000044768	1222.38	1.24677	0.199324	1.82589e-10	2.87677e-09	D1Ertd622e
ENSMUSG00000051439	1980.46	1.90875	0.309752	1.84238e-10	2.90066e-09	Cd14
ENSMUSG00000035268	2642.58	-1.69092	0.275674	1.89106e-10	2.97516e-09	Pkig
ENSMUSG00000049971	78.5593	3.97112	0.65835	1.92531e-10	3.02687e-09	Glt1d1
ENSMUSG00000063651	1163.58	14.8986	3.86847	1.94242e-10	3.05158e-09	Cnfn
ENSMUSG00000040254	496.219	1.8323	0.297444	1.94915e-10	3.05996e-09	Sema3d
ENSMUSG00000058704	1997.89	1.17722	0.18837	2.03334e-10	3.18984e-09	Memo1
ENSMUSG00000028645	7670.88	1.89678	0.30885	2.04472e-10	3.20539e-09	Slc2a1
ENSMUSG00000025888	203.626	2.75583	0.454327	2.05073e-10	3.21251e-09	Casp1
ENSMUSG00000048387	992.218	-1.76676	0.289284	2.06128e-10	3.22674e-09	Osr1
ENSMUSG00000030921	908.513	2.80406	0.462408	2.11561e-10	3.30943e-09	Trim30a
ENSMUSG00000030748	2844.71	1.46163	0.23581	2.12557e-10	3.32263e-09	Il4ra
ENSMUSG00000025089	298.549	-2.94372	0.495251	2.13738e-10	3.33871e-09	Gfra1
ENSMUSG00000046822	1088.29	-1.13047	0.182294	2.14938e-10	3.35506e-09	Slc39a3
ENSMUSG00000039485	200.024	-1.93657	0.318472	2.15983e-10	3.36896e-09	Tspyl4
ENSMUSG00000020121	1399.19	1.39373	0.224628	2.17682e-10	3.39304e-09	Srgap1
ENSMUSG00000038943	406.641	3.35357	0.556538	2.24862e-10	3.50247e-09	Prc1
ENSMUSG00000023826	160.14	-2.46998	0.41184	2.2781e-10	3.54588e-09	Park2
ENSMUSG00000036834	144.244	3.22743	0.535905	2.28642e-10	3.55629e-09	Plch1
ENSMUSG00000073676	3539.67	1.01542	0.162294	2.41663e-10	3.75616e-09	Hspe1
ENSMUSG00000026483	12678.2	-2.39629	0.400684	2.42622e-10	3.76838e-09	Fam129a
ENSMUSG00000034330	1380.84	1.14356	0.18376	2.48114e-10	3.85096e-09	Plcg2
ENSMUSG00000013338	9887.81	-1.73768	0.285587	2.53706e-10	3.93496e-09	Fer1l4
ENSMUSG00000085586	271.806	-2.19563	0.365594	2.60544e-10	4.03815e-09	Gm11613
ENSMUSG00000028838	841.359	-1.90188	0.314635	2.62469e-10	4.06512e-09	Extl1
ENSMUSG00000024043	183.891	-2.12271	0.352689	2.65565e-10	4.11015e-09	Arhgap28
ENSMUSG00000022235	976.16	-1.78253	0.294018	2.67897e-10	4.1404e-09	Cmbl
ENSMUSG00000026482	604.388	-2.13523	0.355602	2.67807e-10	4.1404e-09	Rgl1
ENSMUSG00000034675	2140.71	-2.41326	0.404978	2.69119e-10	4.15635e-09	Dbn1
ENSMUSG00000044748	634.283	1.79636	0.293975	2.74499e-10	4.23646e-09	Defb1
ENSMUSG00000041298	310.288	-1.81811	0.300152	2.75073e-10	4.24232e-09	Katnal1
ENSMUSG00000031375	15434.4	-2.40647	0.40319	2.81598e-10	4.3399e-09	Bgn
ENSMUSG00000037989	776.216	-2.44735	0.411603	2.86955e-10	4.41935e-09	Wnk2
ENSMUSG00000026748	1664.76	-1.73167	0.285821	2.89279e-10	4.452e-09	Plxdc2
ENSMUSG00000023942	1739.84	-2.04957	0.341373	2.97639e-10	4.57424e-09	Slc29a1
ENSMUSG00000028010	1185.8	1.31946	0.213976	2.97574e-10	4.57424e-09	Gar1
ENSMUSG00000020524	216.83	-2.516	0.423349	2.98261e-10	4.58058e-09	Gria1
ENSMUSG00000036867	908.761	-2.09538	0.34989	3.03434e-10	4.65677e-09	Smad6
novel.453	40.6029	9.82015	2.97602	3.06221e-10	4.69624e-09	-
ENSMUSG00000025314	1135.18	1.64896	0.269508	3.09643e-10	4.7454e-09	Ptprj
ENSMUSG00000040690	2356.97	-1.45758	0.238936	3.10872e-10	4.7609e-09	Col16a1
ENSMUSG00000033361	245.557	-2.14872	0.3594	3.23225e-10	4.94318e-09	Prrg3
ENSMUSG00000020808	150.357	3.8698	0.650998	3.29779e-10	5.03989e-09	Pimreg
ENSMUSG00000063229	24242.7	1.4675	0.240188	3.42772e-10	5.23115e-09	Ldha
ENSMUSG00000058997	1970.38	-1.26699	0.207086	3.43913e-10	5.24126e-09	Vwa8
ENSMUSG00000018334	827.266	-1.63921	0.270917	3.43726e-10	5.24126e-09	Ksr1
ENSMUSG00000034462	2757.78	-1.34251	0.220127	3.51252e-10	5.34939e-09	Pkd2
ENSMUSG00000045539	2069.57	11.2442	1.89698	3.64901e-10	5.54568e-09	Sprr3
ENSMUSG00000020840	2645.08	1.12321	0.18217	3.66976e-10	5.57335e-09	Blmh
ENSMUSG00000051367	279.036	2.66175	0.445491	3.76987e-10	5.72142e-09	Six1
ENSMUSG00000017715	2256.25	1.15509	0.187679	3.82878e-10	5.80681e-09	Pgs1
ENSMUSG00000002814	692.879	1.54652	0.253979	3.91368e-10	5.93146e-09	Top3a
ENSMUSG00000035811	184.987	-3.26334	0.560743	3.97705e-10	6.02333e-09	Ugt2b35
ENSMUSG00000037353	1087.04	-1.16418	0.190318	4.10618e-10	6.21461e-09	Letmd1
ENSMUSG00000024270	2689.45	1.62103	0.267031	4.13355e-10	6.25171e-09	Slc39a6
ENSMUSG00000046731	836.032	1.66234	0.274175	4.13956e-10	6.25647e-09	Kctd11
ENSMUSG00000021701	3580.83	1.94992	0.323687	4.22309e-10	6.37832e-09	Plk2
ENSMUSG00000021569	197.425	2.49244	0.418107	4.31841e-10	6.5133e-09	Trip13
ENSMUSG00000053916	40.7851	4.90897	0.829567	4.31555e-10	6.5133e-09	Nanp
ENSMUSG00000018168	548.932	-2.57301	0.438925	4.34224e-10	6.54473e-09	Ikzf3
ENSMUSG00000027075	230.411	-2.24051	0.378883	4.4351e-10	6.6801e-09	Slc43a1
ENSMUSG00000059970	1403.97	-1.51934	0.251891	4.47331e-10	6.73302e-09	Hspa2
ENSMUSG00000016194	543.619	-2.32823	0.395281	4.52162e-10	6.80106e-09	Hsd11b1
ENSMUSG00000036957	787.465	-1.8641	0.312667	4.55221e-10	6.84237e-09	Lrfn3
ENSMUSG00000042688	6014.75	2.34874	0.393129	4.60985e-10	6.92426e-09	Mapk6
ENSMUSG00000043300	228.339	-3.08372	0.531501	4.67174e-10	7.01241e-09	B3galnt1
ENSMUSG00000031453	2210.53	-1.25426	0.206495	4.77711e-10	7.16567e-09	Rasa3
ENSMUSG00000004988	1124.67	2.50052	0.420242	4.80095e-10	7.1965e-09	Fxyd4
ENSMUSG00000036894	571.521	1.62753	0.269324	4.81019e-10	7.20542e-09	Rap2b
ENSMUSG00000052539	1321.4	-1.48015	0.245775	4.91833e-10	7.36236e-09	Magi3
ENSMUSG00000047420	66.3395	-4.79214	0.821296	5.19162e-10	7.76616e-09	Fam180a
ENSMUSG00000001750	3643	2.01574	0.336915	5.32293e-10	7.95714e-09	Tcirg1
ENSMUSG00000022070	370.886	2.06573	0.345982	5.32697e-10	7.95775e-09	Bora
ENSMUSG00000024963	1126	-1.1401	0.18761	5.41134e-10	8.07828e-09	Dnajc4
ENSMUSG00000033722	313.886	-2.92594	0.505756	5.5048e-10	8.21221e-09	BC034090
ENSMUSG00000031089	459.233	9.57561	1.63169	5.53511e-10	8.2518e-09	Slc6a14
ENSMUSG00000046314	375.324	-1.87706	0.316668	5.62604e-10	8.38165e-09	Stxbp6
ENSMUSG00000042250	50.5845	7.98015	1.45078	5.91683e-10	8.80887e-09	Pglyrp4
ENSMUSG00000011179	5276.15	1.36678	0.225943	5.96604e-10	8.87611e-09	Odc1
ENSMUSG00000049536	181.496	-2.1389	0.363758	6.07324e-10	9.02945e-09	Tceal1
ENSMUSG00000028909	5850.03	-2.11079	0.359964	6.24551e-10	9.27928e-09	Ptpru
ENSMUSG00000047139	5938.06	1.46213	0.242696	6.26589e-10	9.29065e-09	Cd24a
ENSMUSG00000021943	172.573	-2.90405	0.5027	6.26461e-10	9.29065e-09	Gdf10
ENSMUSG00000020399	175.93	2.74867	0.467234	6.25798e-10	9.29065e-09	Havcr2
ENSMUSG00000038374	2339.38	1.1047	0.181624	6.30445e-10	9.34151e-09	Rbm8a
ENSMUSG00000032492	409.912	-3.01791	0.52507	6.43409e-10	9.52715e-09	Pth1r
ENSMUSG00000037664	265.444	-1.85294	0.313421	6.46942e-10	9.573e-09	Cdkn1c
ENSMUSG00000106847	2368.33	-1.62307	0.273344	6.88598e-10	1.01825e-08	Peg13
ENSMUSG00000039774	443.82	1.7548	0.294198	6.9535e-10	1.02754e-08	Galnt12
ENSMUSG00000052229	123.444	-4.90367	0.864547	7.008e-10	1.0349e-08	Gpr17
ENSMUSG00000052374	152.972	-2.63977	0.456041	7.0358e-10	1.0383e-08	Actn2
ENSMUSG00000024056	153.302	5.14169	0.885559	7.0446e-10	1.0389e-08	Ndc80
ENSMUSG00000056121	2320.53	-1.33782	0.22338	7.21913e-10	1.06392e-08	Fez2
ENSMUSG00000021594	5526.01	-1.55338	0.261522	7.38802e-10	1.08808e-08	Srd5a1
ENSMUSG00000020123	412.485	-2.75282	0.479053	7.62253e-10	1.1211e-08	Avpr1a
ENSMUSG00000001588	188.15	2.77632	0.474552	7.62757e-10	1.1211e-08	Acap1
ENSMUSG00000019359	65.3326	4.41993	0.763071	7.70245e-10	1.13059e-08	Gdpd2
ENSMUSG00000074156	40.5911	9.79659	2.99563	7.6984e-10	1.13059e-08	Ces1h
ENSMUSG00000042102	70.2769	-9.68828	2.94661	7.9073e-10	1.1591e-08	Dmgdh
ENSMUSG00000030494	755.446	1.9688	0.332854	8.03202e-10	1.17584e-08	Rhpn2
ENSMUSG00000004267	314.329	-2.09593	0.359321	8.03223e-10	1.17584e-08	Eno2
ENSMUSG00000041886	1473.97	1.47698	0.247206	8.17884e-10	1.1965e-08	Macc1
ENSMUSG00000029669	1550.65	-1.27387	0.21293	8.20268e-10	1.19919e-08	Tspan12
ENSMUSG00000030319	378.382	-1.59836	0.270139	8.32196e-10	1.21582e-08	Cand2
ENSMUSG00000045502	983.414	1.35754	0.226503	8.41625e-10	1.22877e-08	Hcar2
ENSMUSG00000000184	6628.82	1.37636	0.229815	8.46201e-10	1.23463e-08	Ccnd2
ENSMUSG00000038286	943.558	-1.18571	0.197897	8.71736e-10	1.27019e-08	Bphl
ENSMUSG00000032131	94.6136	-2.71448	0.471088	8.71405e-10	1.27019e-08	Abcg4
ENSMUSG00000020593	672.524	-1.51477	0.255744	8.74177e-10	1.2729e-08	Lpin1
ENSMUSG00000059456	3614.66	-1.2518	0.209607	8.76825e-10	1.27591e-08	Ptk2b
ENSMUSG00000057113	12967	1.03391	0.17116	8.8001e-10	1.2797e-08	Npm1
ENSMUSG00000020774	312.494	2.59258	0.444121	8.80852e-10	1.28007e-08	Aspa
ENSMUSG00000015214	1870.96	-1.14616	0.191214	8.93427e-10	1.29748e-08	Mtmr1
ENSMUSG00000024770	74.9973	5.31277	0.921675	8.96906e-10	1.30167e-08	Lipn
ENSMUSG00000079190	609.43	1.42373	0.2384	8.98585e-10	1.30325e-08	AC133103.1
ENSMUSG00000032741	2008.2	-1.41313	0.238015	9.00395e-10	1.30501e-08	Tpcn1
ENSMUSG00000027306	253.417	3.44572	0.594895	9.01843e-10	1.30624e-08	Nusap1
ENSMUSG00000022378	2308.29	1.18815	0.197796	9.26427e-10	1.34096e-08	Fam49b
ENSMUSG00000029186	1444.69	1.46003	0.244933	9.33241e-10	1.34993e-08	Pi4k2b
ENSMUSG00000044317	427.165	-2.41782	0.420131	9.3922e-10	1.35768e-08	Gpr4
ENSMUSG00000038170	3856.61	-1.97765	0.339919	9.44108e-10	1.36385e-08	Pde4dip
ENSMUSG00000095672	66.3248	3.17697	0.549059	9.50987e-10	1.37288e-08	AC133103.5
ENSMUSG00000036492	459.034	1.77566	0.300534	9.56958e-10	1.38059e-08	Rnf39
ENSMUSG00000040187	1028.83	1.50051	0.252396	9.85849e-10	1.42134e-08	Arntl2
ENSMUSG00000115326	47.3652	6.09214	1.04257	1.00292e-09	1.445e-08	AC125328.1
ENSMUSG00000024180	789.87	-2.16505	0.374943	1.03168e-09	1.48546e-08	Tmem8
ENSMUSG00000045680	745.17	-3.33211	0.591573	1.06495e-09	1.53235e-08	Tcf21
ENSMUSG00000075254	2833.39	-1.94281	0.334914	1.0865e-09	1.56234e-08	Heg1
ENSMUSG00000031489	260.647	-1.96929	0.339312	1.09562e-09	1.57442e-08	Adrb3
ENSMUSG00000042784	283.651	3.57356	0.621718	1.11772e-09	1.60512e-08	Muc1
ENSMUSG00000021991	113.865	-2.97938	0.524414	1.12117e-09	1.60902e-08	Cacna2d3
ENSMUSG00000022199	2266.84	-2.00807	0.347717	1.18617e-09	1.70119e-08	Slc22a17
novel.831	360.495	2.61183	0.451413	1.20061e-09	1.72076e-08	-
ENSMUSG00000040127	90.8399	4.61225	0.807109	1.21188e-09	1.73578e-08	Sdr9c7
ENSMUSG00000071347	83.5025	-3.31442	0.585955	1.22536e-09	1.75395e-08	C1qtnf9
ENSMUSG00000071711	2131.64	-1.17771	0.198424	1.22634e-09	1.75421e-08	Mpst
ENSMUSG00000027227	2654.68	-1.52554	0.260289	1.24229e-09	1.77586e-08	Sord
ENSMUSG00000050721	804.865	-1.83572	0.316664	1.26585e-09	1.80835e-08	Plekho2
ENSMUSG00000034308	3072.89	-1.68126	0.288691	1.26839e-09	1.81081e-08	Sdr42e1
ENSMUSG00000031880	476.201	-2.07667	0.360982	1.27608e-09	1.82059e-08	Rrad
ENSMUSG00000085156	691.33	1.45988	0.247336	1.32217e-09	1.88512e-08	Snhg15
ENSMUSG00000078793	47.7528	7.8816	1.46538	1.32512e-09	1.88811e-08	Gm5155
ENSMUSG00000045045	1357.23	1.56427	0.266048	1.33335e-09	1.89859e-08	Lrfn4
ENSMUSG00000019189	3371.13	1.20191	0.202173	1.33957e-09	1.90621e-08	Rnf145
ENSMUSG00000013846	1320.09	-1.11161	0.187286	1.34323e-09	1.91018e-08	St3gal1
ENSMUSG00000031015	1254.14	1.24408	0.209747	1.38867e-09	1.97352e-08	Swap70
ENSMUSG00000020102	2671.24	-1.85518	0.321139	1.40557e-09	1.99624e-08	Slc16a7
ENSMUSG00000039457	9299.37	1.22443	0.206487	1.4122e-09	2.00435e-08	Ppl
ENSMUSG00000071719	148.18	4.42517	0.778611	1.42193e-09	2.01685e-08	Tmem28
ENSMUSG00000049422	1305.14	-1.40238	0.239167	1.42768e-09	2.0237e-08	Chchd10
ENSMUSG00000033530	794.496	-1.98682	0.345742	1.4495e-09	2.05197e-08	Ttc7b
ENSMUSG00000022661	670.677	-1.3117	0.222994	1.44914e-09	2.05197e-08	Cd200
novel.520	89.2655	-6.92469	1.16459	1.46453e-09	2.07191e-08	-
ENSMUSG00000047022	440.142	-1.90449	0.330555	1.4742e-09	2.08425e-08	Mipol1
ENSMUSG00000049307	554.367	-1.54747	0.26567	1.51843e-09	2.1454e-08	Fut4
ENSMUSG00000031298	509.564	2.00028	0.344671	1.53074e-09	2.16139e-08	Adgrg2
ENSMUSG00000021221	75.4223	-4.95813	0.883013	1.55459e-09	2.19366e-08	Dpf3
ENSMUSG00000025855	288.135	-1.90914	0.331836	1.56426e-09	2.20588e-08	Prkar1b
ENSMUSG00000067629	523.246	-1.81142	0.314094	1.57484e-09	2.21937e-08	Syngap1
ENSMUSG00000038007	17073.2	-2.18142	0.383093	1.58414e-09	2.23104e-08	Acer2
ENSMUSG00000031378	590.078	-1.40633	0.240596	1.60535e-09	2.25946e-08	Abcd1
ENSMUSG00000058013	1405.36	1.54604	0.264258	1.61378e-09	2.26986e-08	40787
ENSMUSG00000054889	23052.4	2.01732	0.348473	1.63799e-09	2.30096e-08	Dsp
ENSMUSG00000020205	1855.43	1.38892	0.236381	1.67969e-09	2.35803e-08	Phlda1
ENSMUSG00000008090	1645.74	-1.58657	0.273864	1.72107e-09	2.41457e-08	Fgfrl1
ENSMUSG00000044352	558.928	-2.00743	0.351353	1.73151e-09	2.42767e-08	Sowaha
ENSMUSG00000020186	3498.26	-2.09512	0.368269	1.78888e-09	2.50647e-08	Csrp2
ENSMUSG00000005718	398.936	1.64037	0.281586	1.79001e-09	2.50647e-08	Tfap4
ENSMUSG00000036585	885.677	-1.83673	0.320186	1.80508e-09	2.52596e-08	Fgf1
ENSMUSG00000026365	1400.14	-1.79636	0.313113	1.83903e-09	2.57183e-08	Cfh
ENSMUSG00000022472	1583.93	1.30219	0.221707	1.85249e-09	2.589e-08	Desi1
ENSMUSG00000033805	45.3709	4.33786	0.76921	1.899e-09	2.6523e-08	Ephx4
ENSMUSG00000022150	1495.31	-1.30415	0.223644	1.94932e-09	2.72084e-08	Dab2
ENSMUSG00000026029	1592.76	1.12308	0.190691	2.02483e-09	2.82444e-08	Casp8
ENSMUSG00000039529	4948.85	-1.02467	0.17409	2.03425e-09	2.83578e-08	Atp8b1
ENSMUSG00000049191	143.891	-2.13124	0.375528	2.09384e-09	2.91699e-08	Rtl5
ENSMUSG00000031551	129.745	4.69837	0.83717	2.10547e-09	2.93133e-08	Ido1
ENSMUSG00000025481	2305.57	1.661	0.286587	2.15416e-09	2.99721e-08	Urah
ENSMUSG00000009291	22391.4	-1.30472	0.224666	2.22055e-09	3.08763e-08	Pttg1ip
ENSMUSG00000002602	4574.27	-1.28111	0.220508	2.26842e-09	3.15219e-08	Axl
ENSMUSG00000028672	1418.64	-1.10581	0.189099	2.29946e-09	3.19329e-08	Hmgcl
ENSMUSG00000058914	472.189	-2.87334	0.518369	2.31455e-09	3.2122e-08	C1qtnf3
ENSMUSG00000026655	3590.93	1.26865	0.217229	2.34349e-09	3.25031e-08	Fam107b
ENSMUSG00000027316	622.983	-2.9229	0.528529	2.34932e-09	3.25428e-08	Gfra4
ENSMUSG00000029603	248.795	-2.13781	0.37901	2.40896e-09	3.33245e-08	Dtx1
ENSMUSG00000050808	67.0978	3.34525	0.595113	2.41032e-09	3.33245e-08	Muc15
ENSMUSG00000057604	3805.31	-2.26237	0.402725	2.43433e-09	3.36352e-08	Lmcd1
ENSMUSG00000091243	1937.2	-2.05047	0.363427	2.46169e-09	3.39918e-08	Vgll3
ENSMUSG00000040658	251.126	1.69107	0.293548	2.46431e-09	3.40065e-08	Dnph1
ENSMUSG00000035686	87.6693	-6.88783	1.17972	2.47044e-09	3.40696e-08	Thrsp
ENSMUSG00000018427	1843.12	-1.37099	0.237308	2.48196e-09	3.4207e-08	Ypel2
ENSMUSG00000014226	2696.56	1.05911	0.180613	2.50994e-09	3.45709e-08	Cacybp
ENSMUSG00000041498	148.774	3.17582	0.564805	2.54412e-09	3.50196e-08	Kif14
ENSMUSG00000079808	454.351	2.98811	0.530397	2.55914e-09	3.52043e-08	AC168977.1
ENSMUSG00000030917	2489.05	-1.33218	0.230585	2.60332e-09	3.57895e-08	Tmem159
ENSMUSG00000074793	472.626	-2.09444	0.372119	2.61632e-09	3.59456e-08	Hspa12b
ENSMUSG00000061259	464.19	13.432	3.71996	2.67752e-09	3.67634e-08	Tmprss11d
ENSMUSG00000029163	1878.12	-1.87973	0.332022	2.68141e-09	3.67938e-08	Emilin1
ENSMUSG00000050164	112.987	-3.68006	0.6729	2.72855e-09	3.74172e-08	Mchr1
ENSMUSG00000029798	347.538	2.43163	0.42957	2.73513e-09	3.7484e-08	Herc6
ENSMUSG00000028132	892.292	-1.8269	0.322629	2.80332e-09	3.83944e-08	Tmem56
ENSMUSG00000028603	7774.56	-1.02809	0.176532	2.80933e-09	3.84528e-08	Scp2
ENSMUSG00000063354	374.254	2.8816	0.512948	2.84401e-09	3.89031e-08	Slc39a4
ENSMUSG00000000530	1112.31	-1.52698	0.266924	2.87078e-09	3.92448e-08	Acvrl1
ENSMUSG00000028383	3089.16	-1.22339	0.21149	2.88014e-09	3.93482e-08	Hsdl2
ENSMUSG00000024597	3150.99	2.74533	0.487411	2.89175e-09	3.94821e-08	Slc12a2
ENSMUSG00000025555	3115.73	-1.47615	0.25791	2.96547e-09	4.04634e-08	Farp1
ENSMUSG00000113599	1064.65	-2.33965	0.420723	2.99201e-09	4.08002e-08	9530014B07Rik
ENSMUSG00000052951	60.1153	-9.40762	2.92632	3.03455e-09	4.13544e-08	C130021I20Rik
ENSMUSG00000074486	59.6771	-5.39997	0.96144	3.05319e-09	4.15826e-08	Bglap2
ENSMUSG00000003418	3059.7	-2.43796	0.439445	3.0708e-09	4.17965e-08	St8sia6
ENSMUSG00000003955	3647.75	1.31218	0.226791	3.09444e-09	4.20921e-08	Fam162a
ENSMUSG00000036223	55.2916	5.32974	0.956552	3.10118e-09	4.21576e-08	Ska1
ENSMUSG00000032202	2675.86	1.08234	0.186071	3.25406e-09	4.4181e-08	Rab27a
ENSMUSG00000047330	675.702	-2.69457	0.490005	3.25669e-09	4.41893e-08	Kcne4
ENSMUSG00000021411	819.871	1.70795	0.299453	3.32773e-09	4.51252e-08	Pxdc1
ENSMUSG00000001802	543.056	-3.91236	0.728989	3.40109e-09	4.60914e-08	Lrp3
ENSMUSG00000019961	3812.14	1.2183	0.210673	3.47459e-09	4.70584e-08	Tmpo
ENSMUSG00000041794	129.738	-4.83542	0.900247	3.48708e-09	4.71984e-08	Myrip
ENSMUSG00000027750	7804.66	-1.89489	0.338237	3.52726e-09	4.77127e-08	Postn
ENSMUSG00000085438	6165.97	-1.0117	0.174582	3.55208e-09	4.80189e-08	1700020I14Rik
ENSMUSG00000053716	2362.07	2.07056	0.366771	3.61408e-09	4.88269e-08	Dusp7
ENSMUSG00000039069	627.733	-1.21348	0.211162	3.68747e-09	4.97569e-08	Mtg2
ENSMUSG00000032606	960.874	-1.4317	0.251413	3.73047e-09	5.03063e-08	Nicn1
ENSMUSG00000109635	71.0369	-4.86145	0.891153	3.79171e-09	5.11005e-08	Gm45670
ENSMUSG00000041479	211.394	-3.27015	0.603596	3.81477e-09	5.13797e-08	Syt15
ENSMUSG00000041548	6601.66	-1.94409	0.34849	3.93693e-09	5.29925e-08	Hspb8
ENSMUSG00000000489	548.807	1.34463	0.234396	3.99067e-09	5.36828e-08	Pdgfb
ENSMUSG00000035735	195.364	-2.28013	0.41216	3.99637e-09	5.37265e-08	Dagla
ENSMUSG00000047878	1162.52	-1.7583	0.313189	4.00371e-09	5.37922e-08	A4galt
ENSMUSG00000040472	1591.62	1.68673	0.296848	4.01443e-09	5.39031e-08	Rabggta
ENSMUSG00000028456	918.176	1.4241	0.248961	4.05857e-09	5.44624e-08	Unc13b
novel.768	98.1839	4.17794	0.758219	4.06474e-09	5.45119e-08	-
ENSMUSG00000029642	4449.89	1.04584	0.18071	4.09462e-09	5.4879e-08	Polr1d
ENSMUSG00000022957	1724.03	-1.10923	0.192931	4.13571e-09	5.53958e-08	Itsn1
ENSMUSG00000023341	310.533	3.92719	0.712348	4.17441e-09	5.58799e-08	Mx2
ENSMUSG00000030103	7320.72	1.99392	0.35546	4.25117e-09	5.68728e-08	Bhlhe40
ENSMUSG00000056737	8043.42	1.38747	0.242921	4.38694e-09	5.86532e-08	Capg
ENSMUSG00000025656	927.398	-1.89512	0.340419	4.42245e-09	5.90919e-08	Arhgef9
ENSMUSG00000039542	727.475	-1.6293	0.289775	4.46689e-09	5.96493e-08	Ncam1
ENSMUSG00000029446	715.461	1.80691	0.320098	4.49131e-09	5.99388e-08	Psph
ENSMUSG00000050565	6691.69	1.12214	0.194911	4.50929e-09	6.01422e-08	Tor1aip2
ENSMUSG00000038527	125.283	-2.72785	0.500135	4.61492e-09	6.15136e-08	C1rl
ENSMUSG00000036158	958.887	-1.55684	0.276739	4.68327e-09	6.23867e-08	Prickle1
ENSMUSG00000028539	957.034	2.09498	0.373979	4.70205e-09	6.25987e-08	Artn
ENSMUSG00000097636	251.946	1.75441	0.311015	4.72852e-09	6.29128e-08	Mirt1
ENSMUSG00000055430	152.032	-3.05289	0.565317	4.88181e-09	6.4913e-08	Nap1l5
ENSMUSG00000087662	174.86	-2.02009	0.364771	4.99463e-09	6.63729e-08	Gm11373
ENSMUSG00000042686	531.912	-1.7072	0.305612	5.06338e-09	6.72456e-08	Jph1
ENSMUSG00000022595	64.66	6.17669	1.12373	5.06751e-09	6.72596e-08	Lypd2
ENSMUSG00000051431	1294.83	1.65766	0.293638	5.07947e-09	6.73776e-08	Gpr87
ENSMUSG00000022249	74.6851	-6.65452	1.16223	5.13252e-09	6.804e-08	Ttc23l
ENSMUSG00000034206	90.641	2.72357	0.493756	5.19223e-09	6.879e-08	Polq
ENSMUSG00000024883	1343.74	1.31512	0.230841	5.2153e-09	6.90538e-08	Rin1
ENSMUSG00000025825	2779.73	-1.04988	0.183614	5.30075e-09	7.01428e-08	Iscu
ENSMUSG00000028565	1144.62	-1.1259	0.197541	5.41018e-09	7.15476e-08	Nfia
ENSMUSG00000051427	724.14	-1.22904	0.216568	5.49581e-09	7.26243e-08	Ccdc157
ENSMUSG00000086903	58.4678	-9.34539	2.93378	5.49822e-09	7.26243e-08	Hotair
ENSMUSG00000096727	939.141	1.89335	0.338167	5.50606e-09	7.2684e-08	Psmb9
ENSMUSG00000009378	1701.3	-2.2685	0.415326	5.52715e-09	7.29185e-08	Slc16a12
ENSMUSG00000062345	545.103	13.6417	3.79511	5.53382e-09	7.29624e-08	Serpinb2
ENSMUSG00000029378	1272.82	3.36126	0.613292	5.57836e-09	7.35054e-08	Mcub
ENSMUSG00000043439	477.087	3.33345	0.608856	5.62984e-09	7.41392e-08	Epop
ENSMUSG00000009828	1899.52	1.08036	0.188787	5.689e-09	7.48732e-08	Ick
ENSMUSG00000075590	3274.79	-1.05914	0.186012	5.88018e-09	7.73429e-08	Nrbp2
ENSMUSG00000020773	762.001	-1.53842	0.274995	5.89339e-09	7.74702e-08	Trim47
ENSMUSG00000038235	8186.4	1.08069	0.189115	6.00066e-09	7.87857e-08	F11r
novel.75	55.0667	-9.25124	2.91419	6.00004e-09	7.87857e-08	-
ENSMUSG00000030254	282.408	1.61242	0.287195	6.22563e-09	8.16415e-08	Rad18
ENSMUSG00000004032	360.466	-1.53139	0.274008	6.23333e-09	8.16935e-08	Gstm5
ENSMUSG00000040249	11985.1	-1.01574	0.178314	6.25286e-09	8.19006e-08	Lrp1
ENSMUSG00000058056	8972.06	-1.5927	0.285797	6.28109e-09	8.22211e-08	Palld
ENSMUSG00000033060	5259.42	1.06229	0.185588	6.35839e-09	8.31336e-08	Lmo7
ENSMUSG00000061458	583.24	1.20998	0.213018	6.38809e-09	8.3472e-08	Nol10
ENSMUSG00000026220	530.9	1.71652	0.306818	6.51273e-09	8.505e-08	Slc16a14
ENSMUSG00000035390	240.432	-1.8131	0.328261	6.59735e-09	8.61036e-08	Brsk1
ENSMUSG00000032238	958.219	-1.25339	0.22241	6.6397e-09	8.66047e-08	Rora
ENSMUSG00000051341	378.617	1.61555	0.288366	6.76714e-09	8.82145e-08	Zfp52
ENSMUSG00000049313	10477.1	-1.08637	0.191789	6.8255e-09	8.89224e-08	Sorl1
ENSMUSG00000029135	15388.9	1.28092	0.226714	6.86214e-09	8.93466e-08	Fosl2
ENSMUSG00000054905	99.305	5.3479	0.990723	7.09786e-09	9.23608e-08	Stfa3
ENSMUSG00000048218	223.124	-2.1023	0.385357	7.15335e-09	9.30275e-08	Amigo2
ENSMUSG00000035725	1479.64	1.36029	0.24149	7.23217e-09	9.39409e-08	Prkx
ENSMUSG00000042607	53.1401	-3.58444	0.667933	7.31722e-09	9.49893e-08	Asb4
ENSMUSG00000046447	1460.47	-1.70517	0.309043	7.37188e-09	9.56423e-08	Camk2n1
ENSMUSG00000046152	200.708	-1.92714	0.351603	7.45641e-09	9.66817e-08	Fut10
ENSMUSG00000022436	661.052	1.4477	0.257906	7.52675e-09	9.7536e-08	Sh3bp1
ENSMUSG00000017897	1307.98	1.4386	0.256317	7.56469e-09	9.79696e-08	Eya2
ENSMUSG00000072941	905.161	-1.6689	0.302285	7.60558e-09	9.8441e-08	Sod3
ENSMUSG00000035878	121.399	-2.36513	0.437017	7.65928e-09	9.90776e-08	Hykk
ENSMUSG00000032221	74.1463	3.41129	0.630087	7.66701e-09	9.9119e-08	Mns1
ENSMUSG00000044349	3389.38	-2.83726	0.533405	7.79505e-09	1.00715e-07	Snhg11
ENSMUSG00000021182	1175.14	-1.15598	0.205359	7.82322e-09	1.01019e-07	Ccdc88c
ENSMUSG00000039959	3377.75	-2.21821	0.409802	8.06865e-09	1.04127e-07	Hip1
ENSMUSG00000083567	170.184	-2.27253	0.420128	8.08735e-09	1.04307e-07	Gm11451
ENSMUSG00000038526	104.028	-2.90526	0.544199	8.10349e-09	1.04454e-07	Car14
novel.408	544.277	-1.32672	0.237507	8.115e-09	1.0454e-07	-
ENSMUSG00000047281	28549.7	1.59299	0.287032	8.26745e-09	1.06399e-07	Sfn
ENSMUSG00000002625	1858.97	-1.28733	0.230309	8.26897e-09	1.06399e-07	Akap8l
ENSMUSG00000019832	625.076	2.05086	0.372868	8.55908e-09	1.10067e-07	Rab32
ENSMUSG00000044534	172.193	-2.0929	0.385576	8.57586e-09	1.10218e-07	Ackr2
ENSMUSG00000021835	497.07	-1.91939	0.352174	8.61589e-09	1.10667e-07	Bmp4
ENSMUSG00000021552	479.409	-1.53206	0.277125	8.69514e-09	1.1162e-07	Gkap1
ENSMUSG00000097823	76.1362	-3.16167	0.595771	9.17937e-09	1.17767e-07	Gm16701
ENSMUSG00000028793	2748.62	1.35027	0.241734	9.52967e-09	1.2219e-07	Rnf19b
ENSMUSG00000025477	3449.9	-1.46435	0.265106	9.537e-09	1.22212e-07	Inpp5a
ENSMUSG00000046671	3428.51	-1.16967	0.209273	9.6552e-09	1.23582e-07	Mtfr1l
ENSMUSG00000106519	33.6492	9.43405	3.00125	9.65278e-09	1.23582e-07	Gm38509
ENSMUSG00000036111	3629.12	-1.44594	0.26188	9.87329e-09	1.263e-07	Lmo1
ENSMUSG00000029730	1571.69	1.42596	0.256161	9.93084e-09	1.26962e-07	Mcm7
ENSMUSG00000070044	1092.7	-1.53446	0.279122	1.0174e-08	1.29995e-07	Fam149a
ENSMUSG00000039055	53.6726	4.0309	0.754152	1.02972e-08	1.31416e-07	Eme1
ENSMUSG00000027340	2564.6	-1.3031	0.234922	1.0319e-08	1.31617e-07	Slc23a2
novel.476	35.5504	9.51466	3.02156	1.06748e-08	1.36075e-07	-
ENSMUSG00000036062	187.042	-2.04708	0.37944	1.06957e-08	1.36262e-07	Phf24
ENSMUSG00000076437	946.466	1.15003	0.205306	1.07193e-08	1.36485e-07	Selenoh
ENSMUSG00000025461	60.5823	-5.79038	1.06614	1.09445e-08	1.3919e-07	Cd163l1
ENSMUSG00000028845	227.291	-1.63988	0.299984	1.1119e-08	1.41326e-07	Tekt2
ENSMUSG00000055632	694.708	-2.05844	0.382855	1.11473e-08	1.41604e-07	Hmcn2
ENSMUSG00000021285	1753.1	-1.06944	0.191545	1.11916e-08	1.42085e-07	Ppp1r13b
ENSMUSG00000027661	109.14	-3.32645	0.635349	1.12576e-08	1.4284e-07	Slc2a10
ENSMUSG00000020328	1037.96	1.21855	0.21846	1.14303e-08	1.44946e-07	Nudcd2
ENSMUSG00000024132	2058.59	-1.0049	0.179595	1.15552e-08	1.46446e-07	Eci1
ENSMUSG00000026683	169.783	4.46059	0.839024	1.16093e-08	1.47047e-07	Nuf2
ENSMUSG00000092572	370.849	8.86598	1.66308	1.16731e-08	1.47769e-07	Serpinb10
ENSMUSG00000045613	1885.36	-4.66384	0.922676	1.21842e-08	1.54151e-07	Chrm2
ENSMUSG00000074578	867.992	1.43478	0.259526	1.22519e-08	1.54917e-07	Zfas1
ENSMUSG00000086043	61.5432	-3.24957	0.617567	1.2509e-08	1.58077e-07	Gm12473
ENSMUSG00000083748	92.7503	-3.89701	0.752086	1.28035e-08	1.61705e-07	Gm11662
ENSMUSG00000069808	2660.13	2.37426	0.439975	1.28829e-08	1.62615e-07	Fam57a
ENSMUSG00000027457	79.8839	-2.8778	0.5463	1.29459e-08	1.63316e-07	Snph
ENSMUSG00000029189	2156.35	1.24071	0.223429	1.30016e-08	1.63924e-07	Sel1l3
ENSMUSG00000041650	803.157	-1.06379	0.191456	1.34145e-08	1.69032e-07	Pcca
ENSMUSG00000040612	328.427	-2.0147	0.376305	1.34288e-08	1.69114e-07	Ildr2
ENSMUSG00000021493	9006.25	-1.58763	0.291497	1.35188e-08	1.7015e-07	Pdlim7
ENSMUSG00000028527	681.436	1.42918	0.259366	1.35739e-08	1.70745e-07	Ak4
ENSMUSG00000068231	51.355	6.11415	1.15032	1.39826e-08	1.75786e-07	Vmn1r43
ENSMUSG00000032666	1986.99	-1.19592	0.216791	1.41205e-08	1.77315e-07	1700025G04Rik
ENSMUSG00000047562	64.4937	5.86065	1.11199	1.41139e-08	1.77315e-07	Mmp10
ENSMUSG00000025980	8149.9	1.24765	0.225332	1.41495e-08	1.77578e-07	Hspd1
ENSMUSG00000037049	1063.7	-1.46735	0.269148	1.42463e-08	1.78691e-07	Smpd1
ENSMUSG00000040084	363.889	2.42622	0.452058	1.43326e-08	1.79567e-07	Bub1b
ENSMUSG00000025479	259.048	-3.87201	0.757611	1.46919e-08	1.83858e-07	Cyp2e1
ENSMUSG00000020766	943.045	-1.30112	0.23727	1.48709e-08	1.85893e-07	Galk1
ENSMUSG00000046159	574.421	-3.34217	0.649683	1.48715e-08	1.85893e-07	Chrm3
ENSMUSG00000027931	282.171	-1.76886	0.328632	1.51111e-08	1.88781e-07	Npr1
ENSMUSG00000055827	7771.29	2.54161	0.474772	1.52897e-08	1.90794e-07	Gsdmc3
ENSMUSG00000031885	2371.26	1.09786	0.197805	1.52874e-08	1.90794e-07	Cbfb
ENSMUSG00000027840	186.654	-2.10306	0.395428	1.53193e-08	1.91055e-07	Wnt2b
ENSMUSG00000067616	77.2241	5.9047	1.1244	1.5359e-08	1.91441e-07	Klk11
ENSMUSG00000032315	304.777	-4.21356	0.831515	1.54301e-08	1.92218e-07	Cyp1a1
novel.257	66.8793	-9.50899	3.01865	1.54709e-08	1.92616e-07	-
ENSMUSG00000020099	3473.46	-1.34512	0.24643	1.60769e-08	2.00048e-07	Unc5b
ENSMUSG00000022208	74.3817	-3.12604	0.600524	1.61975e-08	2.01434e-07	Jph4
ENSMUSG00000025909	63.4975	6.39785	1.21296	1.62282e-08	2.01701e-07	Sntg1
ENSMUSG00000026308	116.04	-4.55288	0.894509	1.63236e-08	2.02772e-07	Klhl30
ENSMUSG00000040584	360.041	-1.63784	0.303975	1.67903e-08	2.08215e-07	Abcb1a
ENSMUSG00000055960	148.2	3.64166	0.692028	1.69579e-08	2.10175e-07	Skint4
ENSMUSG00000010797	566.234	-2.36733	0.451519	1.72193e-08	2.13172e-07	Wnt2
ENSMUSG00000024079	1238.95	1.36076	0.248384	1.74808e-08	2.16287e-07	Eif2ak2
ENSMUSG00000056602	1607.61	-1.83173	0.343306	1.75248e-08	2.1671e-07	Fry
ENSMUSG00000021262	745.184	-1.16266	0.211869	1.75413e-08	2.16791e-07	Evl
ENSMUSG00000020185	164.846	4.52002	0.863272	1.78811e-08	2.20866e-07	E2f7
ENSMUSG00000108414	954.717	1.32438	0.241866	1.81944e-08	2.2461e-07	Snhg1
ENSMUSG00000020256	237.863	4.11491	0.786683	1.88348e-08	2.32254e-07	Aldh1l2
ENSMUSG00000097697	166.99	-4.62767	0.921445	1.94774e-08	2.40042e-07	4833412C05Rik
ENSMUSG00000030107	1429.01	2.23836	0.419886	1.9539e-08	2.40667e-07	Usp18
ENSMUSG00000022490	113.512	-3.08677	0.600311	2.01547e-08	2.4811e-07	Ppp1r1a
ENSMUSG00000026727	2542.69	-1.34586	0.248556	2.02932e-08	2.49674e-07	Rsu1
ENSMUSG00000115970	53.2643	-4.89875	0.940647	2.03497e-08	2.5023e-07	AC102334.1
ENSMUSG00000001467	3686.24	1.90737	0.355665	2.04351e-08	2.51138e-07	Cyp51
ENSMUSG00000050627	1696.6	-1.22703	0.225425	2.05027e-08	2.51828e-07	Gpd1l
ENSMUSG00000040998	478.269	1.8949	0.353507	2.0884e-08	2.56367e-07	Npnt
ENSMUSG00000074657	240.375	-1.79685	0.337855	2.08984e-08	2.56401e-07	Kif5a
ENSMUSG00000024165	1683.06	1.38254	0.254007	2.09169e-08	2.56484e-07	Jpt2
ENSMUSG00000032470	966.483	-1.62844	0.304805	2.13936e-08	2.62182e-07	Mras
ENSMUSG00000053137	831.739	1.47496	0.27194	2.15495e-08	2.63946e-07	Mapk11
ENSMUSG00000019699	1566.44	-1.49613	0.278787	2.21524e-08	2.71178e-07	Akt3
ENSMUSG00000084803	78.1535	-3.81376	0.7497	2.28009e-08	2.78805e-07	5830444B04Rik
ENSMUSG00000029026	138.305	4.37486	0.842503	2.28315e-08	2.79023e-07	Trp73
novel.742	144.362	-3.88159	0.770792	2.30528e-08	2.8157e-07	-
ENSMUSG00000023913	1607.81	-1.41019	0.262226	2.31625e-08	2.82753e-07	Pla2g7
ENSMUSG00000000303	26354.1	1.27991	0.236108	2.37183e-08	2.89377e-07	Cdh1
ENSMUSG00000024737	173.439	1.73059	0.323074	2.38666e-08	2.91024e-07	Slc15a3
ENSMUSG00000054321	511.169	1.42938	0.26428	2.3942e-08	2.91781e-07	Taf4b
ENSMUSG00000020160	2505.15	-1.3051	0.241838	2.39617e-08	2.91858e-07	Meis1
ENSMUSG00000054215	34.5378	9.44135	3.03679	2.40529e-08	2.92806e-07	Sprr2k
ENSMUSG00000090084	246.149	-2.24992	0.432231	2.4084e-08	2.93022e-07	Srpx
ENSMUSG00000028039	52.5944	3.88701	0.750539	2.42367e-08	2.94717e-07	Efna3
ENSMUSG00000078185	398.301	1.43611	0.265726	2.43547e-08	2.95986e-07	Chml
ENSMUSG00000046410	303.054	1.92436	0.361399	2.46945e-08	2.99949e-07	Kcnk6
ENSMUSG00000042104	235.369	-1.89485	0.359758	2.47136e-08	3.00016e-07	Uggt2
ENSMUSG00000024968	366.893	1.74497	0.326256	2.50738e-08	3.04219e-07	Rcor2
ENSMUSG00000024421	3084.34	2.07915	0.391926	2.51747e-08	3.05275e-07	Lama3
ENSMUSG00000058793	7142.6	-1.57277	0.295192	2.56711e-08	3.1095e-07	Cds2
ENSMUSG00000026688	5868.88	-1.2175	0.225334	2.57432e-08	3.1165e-07	Mgst3
ENSMUSG00000040212	837.385	-1.49544	0.280062	2.58165e-08	3.12365e-07	Emp3
ENSMUSG00000035775	3982.6	-1.37761	0.256794	2.58777e-08	3.12933e-07	Krt20
ENSMUSG00000030761	1622.3	-2.08851	0.400778	2.60576e-08	3.14935e-07	Myo7a
ENSMUSG00000059921	131.752	-2.41495	0.466811	2.62039e-08	3.16528e-07	Unc5c
ENSMUSG00000028778	168.368	-3.2066	0.632766	2.62772e-08	3.17238e-07	Hcrtr1
ENSMUSG00000098370	34.8168	9.44881	3.04309	2.70889e-08	3.26858e-07	Gm19541
ENSMUSG00000031422	7579.31	1.04672	0.191546	2.71901e-08	3.27898e-07	Morf4l2
ENSMUSG00000074151	1422.51	1.55684	0.290342	2.7773e-08	3.34559e-07	Nlrc5
ENSMUSG00000095105	258.291	1.87528	0.353209	2.77699e-08	3.34559e-07	Edaradd
ENSMUSG00000030787	518.424	-2.37027	0.460224	2.81152e-08	3.38496e-07	Lyve1
ENSMUSG00000033788	769.609	-1.77826	0.33816	2.83575e-08	3.41225e-07	Dysf
ENSMUSG00000052056	1472.45	1.22726	0.226669	2.86526e-08	3.44586e-07	Zfp217
ENSMUSG00000027889	1538.87	1.05816	0.194501	2.9408e-08	3.53283e-07	Ampd2
ENSMUSG00000075704	144.653	-3.1107	0.61442	2.9477e-08	3.53918e-07	Txnrd2
ENSMUSG00000043065	710.207	-1.2375	0.230137	2.97218e-08	3.56661e-07	Spice1
ENSMUSG00000020180	2013.53	1.07253	0.197319	2.97672e-08	3.57011e-07	Snrpd3
ENSMUSG00000028089	1895.52	-1.23593	0.230095	3.01985e-08	3.61985e-07	Chd1l
ENSMUSG00000078713	1423.39	1.05639	0.194438	3.07028e-08	3.67746e-07	Tomm5
ENSMUSG00000021278	124.752	-2.55616	0.498879	3.07127e-08	3.67746e-07	Amn
ENSMUSG00000025876	3781.57	-1.97481	0.379877	3.10076e-08	3.71074e-07	Unc5a
ENSMUSG00000052560	927.038	1.2424	0.230256	3.11558e-08	3.72644e-07	Cpne8
ENSMUSG00000027130	3227.11	-1.36647	0.256161	3.1191e-08	3.72862e-07	Slc12a6
ENSMUSG00000053519	75.7386	-3.52617	0.699364	3.15717e-08	3.77207e-07	Kcnip1
ENSMUSG00000064115	100.458	-2.70464	0.52987	3.17376e-08	3.78982e-07	Cadm2
ENSMUSG00000027018	900.99	1.10024	0.203064	3.18104e-08	3.79644e-07	Hat1
ENSMUSG00000057789	1494.09	1.25112	0.232056	3.18378e-08	3.79765e-07	Bak1
ENSMUSG00000039239	1183.07	-1.65185	0.313745	3.18809e-08	3.80071e-07	Tgfb2
ENSMUSG00000027470	46.7135	-5.41346	1.02968	3.28907e-08	3.91683e-07	Mylk2
ENSMUSG00000048332	1721.27	-1.78386	0.341356	3.33184e-08	3.96561e-07	Lhfp
ENSMUSG00000107300	82.2886	-5.77527	1.14351	3.35538e-08	3.99147e-07	Gm43279
novel.204	65.8037	5.86826	1.14979	3.37753e-08	4.01563e-07	-
ENSMUSG00000054675	599.107	-1.53452	0.290783	3.39876e-08	4.03431e-07	Tmem119
ENSMUSG00000017446	339.954	-1.80142	0.344746	3.39641e-08	4.03431e-07	C1qtnf1
ENSMUSG00000005672	712.799	-2.38012	0.465175	3.40356e-08	4.0378e-07	Kit
ENSMUSG00000039914	619.369	-1.28428	0.240501	3.40903e-08	4.04211e-07	Coq10a
novel.589	35.6557	6.55733	1.2273	3.41976e-08	4.05264e-07	-
ENSMUSG00000003469	301.393	2.9216	0.565463	3.42659e-08	4.05635e-07	Phyhip
ENSMUSG00000029591	185.743	2.77162	0.535804	3.44356e-08	4.07422e-07	Ung
ENSMUSG00000020122	2176.5	1.19943	0.222872	3.47433e-08	4.10842e-07	Egfr
ENSMUSG00000031355	343.374	-2.00101	0.386359	3.4808e-08	4.11384e-07	Arhgap6
ENSMUSG00000018862	33.0463	9.35971	3.0345	3.49134e-08	4.12408e-07	Otop3
ENSMUSG00000034156	214.692	-1.62373	0.308602	3.50345e-08	4.13615e-07	Tspoap1
ENSMUSG00000048455	246.932	12.3787	3.6524	3.51701e-08	4.14992e-07	Sprr1b
ENSMUSG00000017724	221.446	3.42513	0.667943	3.59462e-08	4.23921e-07	Etv4
ENSMUSG00000039092	1554.18	-1.79094	0.343725	3.61646e-08	4.26267e-07	Sptlc3
ENSMUSG00000060703	427.367	-1.76506	0.33824	3.626e-08	4.27162e-07	Cd302
ENSMUSG00000092035	1936.15	2.22891	0.427141	3.69088e-08	4.34572e-07	Peg10
ENSMUSG00000047507	298.923	-1.67888	0.320733	3.75008e-08	4.41304e-07	Baiap3
ENSMUSG00000017176	1609.21	-1.20135	0.225002	3.77988e-08	4.44572e-07	Nt5c3b
ENSMUSG00000019970	8603.55	1.92324	0.366511	3.80292e-08	4.47042e-07	Sgk1
ENSMUSG00000047181	822.363	-1.30129	0.245154	3.93734e-08	4.62596e-07	Samd14
ENSMUSG00000053158	1643.27	1.39988	0.26294	3.95758e-08	4.64724e-07	Fes
ENSMUSG00000111153	35.3928	7.35602	1.52857	3.99627e-08	4.69016e-07	Gm18820
ENSMUSG00000030246	12095.5	-2.31056	0.45589	4.00802e-08	4.70143e-07	Ldhb
ENSMUSG00000041669	72.357	-5.04605	1.01319	4.11261e-08	4.81895e-07	Prima1
ENSMUSG00000031189	73.6803	-3.21715	0.641498	4.11085e-08	4.81895e-07	Aff2
ENSMUSG00000046879	702.49	2.27359	0.43798	4.12726e-08	4.83353e-07	Irgm1
ENSMUSG00000010025	2651.2	-1.19978	0.225452	4.15634e-08	4.86498e-07	Aldh3a2
ENSMUSG00000047854	122.841	2.35362	0.454983	4.16279e-08	4.86993e-07	Stx19
ENSMUSG00000020044	4412.36	-2.46574	0.487868	4.21327e-08	4.92372e-07	Timp3
ENSMUSG00000030760	1611.76	1.1044	0.20569	4.21182e-08	4.92372e-07	Acer3
ENSMUSG00000055866	1255.66	-1.36551	0.258739	4.27807e-08	4.99678e-07	Per2
ENSMUSG00000024678	292.756	-1.77387	0.34197	4.32052e-08	5.04107e-07	Ms4a4d
novel.657	229.641	1.56088	0.295805	4.32058e-08	5.04107e-07	-
ENSMUSG00000060380	215.93	-2.40594	0.474705	4.36429e-08	5.08935e-07	C030014I23Rik
ENSMUSG00000026697	133.836	-4.62962	0.951534	4.57116e-08	5.32775e-07	Myoc
ENSMUSG00000026708	218.421	2.10902	0.406778	4.61902e-08	5.38067e-07	Cenpl
ENSMUSG00000046449	166.278	2.69533	0.526444	4.63258e-08	5.3936e-07	Nexmif
ENSMUSG00000038459	3163	1.29987	0.244785	4.72158e-08	5.4943e-07	Abhd17c
ENSMUSG00000031844	875.914	-2.12296	0.417234	4.84934e-08	5.63996e-07	Hsd17b2
ENSMUSG00000039496	114.096	-2.23842	0.439912	4.857e-08	5.64588e-07	Cdnf
ENSMUSG00000022620	920.806	-1.10381	0.207684	4.86821e-08	5.65591e-07	Arsa
ENSMUSG00000024897	222.965	-1.97938	0.38641	4.89626e-08	5.68548e-07	Apba1
ENSMUSG00000021185	932.39	-1.19654	0.226036	4.90043e-08	5.68731e-07	Dglucy
ENSMUSG00000020151	1479.91	-1.26658	0.24019	4.96546e-08	5.75973e-07	Ptprr
ENSMUSG00000030865	110.306	-3.55391	0.72196	4.98223e-08	5.77611e-07	Chp2
ENSMUSG00000019851	26122.9	1.22002	0.229519	5.00072e-08	5.79449e-07	Perp
ENSMUSG00000026489	1222.91	-1.34334	0.255716	5.01907e-08	5.81267e-07	Coq8a
ENSMUSG00000031740	2670.86	-1.68934	0.326418	5.02269e-08	5.81379e-07	Mmp2
ENSMUSG00000013698	6408.39	-1.10971	0.206806	5.03232e-08	5.82185e-07	Pea15a
ENSMUSG00000090394	1008.73	-1.47151	0.281911	5.1042e-08	5.9019e-07	4930523C07Rik
ENSMUSG00000032656	233.325	1.7649	0.338602	5.12111e-08	5.91833e-07	37681
ENSMUSG00000031659	821.628	-1.75331	0.340252	5.15343e-08	5.95253e-07	Adcy7
ENSMUSG00000020974	100.174	2.4001	0.468418	5.27098e-08	6.0851e-07	Pole2
ENSMUSG00000047517	59.6428	-9.2802	3.02242	5.28287e-08	6.09562e-07	Dmbt1
ENSMUSG00000054520	538.676	1.27518	0.240944	5.30618e-08	6.11929e-07	Sh3bp2
ENSMUSG00000030278	161.76	-8.57886	1.58139	5.31395e-08	6.12503e-07	Cidec
ENSMUSG00000037601	1158.15	1.48374	0.282391	5.34441e-08	6.15366e-07	Nme1
ENSMUSG00000030621	169.636	-3.1906	0.647379	5.39467e-08	6.20826e-07	Me3
ENSMUSG00000071540	46.1752	-8.89629	2.92486	5.42904e-08	6.24453e-07	3425401B19Rik
ENSMUSG00000021294	697.781	-3.30752	0.676405	5.46149e-08	6.27856e-07	Kif26a
ENSMUSG00000030693	237.366	4.61423	0.920008	5.46705e-08	6.28165e-07	Klk10
ENSMUSG00000006362	233.372	-1.86491	0.363879	5.47138e-08	6.28333e-07	Cbfa2t3
ENSMUSG00000079168	57.1935	-4.97192	0.99819	5.49046e-08	6.30194e-07	Cd209g
ENSMUSG00000054203	142.128	2.31944	0.452993	5.60649e-08	6.43176e-07	Ifi205
ENSMUSG00000047730	117.177	2.35136	0.459611	5.62266e-08	6.44692e-07	Fcgbp
ENSMUSG00000079620	56.3219	5.69284	1.1313	5.69105e-08	6.52192e-07	Muc4
ENSMUSG00000090553	1387.08	1.26499	0.239585	5.7607e-08	6.59829e-07	Snrpe
ENSMUSG00000105520	56.391	-3.17993	0.639625	5.82015e-08	6.6629e-07	Gm42837
ENSMUSG00000034422	2491.58	1.50765	0.287762	5.83008e-08	6.67078e-07	Parp14
ENSMUSG00000020007	40.0857	4.00193	0.798376	5.87652e-08	6.72041e-07	Il20ra
ENSMUSG00000085566	1370.81	-1.41479	0.271726	5.89708e-08	6.7404e-07	A730017L22Rik
ENSMUSG00000071547	213.233	2.08358	0.406134	6.2142e-08	7.09546e-07	Nt5dc2
ENSMUSG00000079330	88.7985	4.58737	0.918754	6.2387e-08	7.11972e-07	Lemd1
ENSMUSG00000034055	658.347	-1.37402	0.264014	6.31562e-08	7.20376e-07	Phka1
ENSMUSG00000042726	3505.27	1.14702	0.216972	6.31902e-08	7.20388e-07	Trafd1
ENSMUSG00000078922	152.297	3.03637	0.60266	6.44868e-08	7.34787e-07	Tgtp1
ENSMUSG00000060467	406.364	-1.37976	0.265404	6.5253e-08	7.4313e-07	Gm10080
ENSMUSG00000030401	375.521	-1.78833	0.350423	6.55392e-08	7.46002e-07	Rtn2
ENSMUSG00000047798	101.295	3.36952	0.673338	6.73713e-08	7.66457e-07	Cd300lf
ENSMUSG00000020581	213.084	3.31924	0.662476	6.93392e-08	7.88028e-07	Agr2
ENSMUSG00000047216	114.37	-3.0448	0.621173	6.97532e-08	7.92321e-07	Cdh19
ENSMUSG00000078238	299.789	1.55777	0.300201	7.00367e-08	7.95129e-07	Gm12854
ENSMUSG00000050201	38.9639	9.57884	3.11212	7.12836e-08	8.08447e-07	Otop2
ENSMUSG00000042515	207.227	-2.56796	0.519432	7.22263e-08	8.18714e-07	Mum1l1
ENSMUSG00000025545	550.381	-1.12626	0.21494	7.22996e-08	8.19122e-07	Clybl
ENSMUSG00000026109	89.1536	-2.62305	0.529508	7.39841e-08	8.37772e-07	Tmeff2
ENSMUSG00000039747	960.374	1.09568	0.208109	7.41301e-08	8.38991e-07	Orai2
ENSMUSG00000050919	149.552	-2.26549	0.453747	7.50544e-08	8.48576e-07	Zfp366
ENSMUSG00000039349	629.997	-1.55325	0.302823	7.51526e-08	8.49248e-07	C130074G19Rik
ENSMUSG00000021506	6815.66	1.68026	0.325912	7.53709e-08	8.51275e-07	Pitx1
ENSMUSG00000022090	790.522	1.48605	0.286475	7.63894e-08	8.62334e-07	Pdlim2
ENSMUSG00000037703	264.264	-1.87901	0.371717	7.71631e-08	8.70619e-07	Lzts3
ENSMUSG00000044674	2482.3	-1.18009	0.226459	7.78304e-08	8.77244e-07	Fzd1
ENSMUSG00000022324	1668.68	-1.84966	0.366026	7.7801e-08	8.77244e-07	Matn2
ENSMUSG00000022986	29.5078	9.15416	3.02452	7.83113e-08	8.82211e-07	Krt75
ENSMUSG00000068877	68.9987	-2.89003	0.587293	7.93304e-08	8.93231e-07	Selenbp2
ENSMUSG00000020464	1090.38	1.08145	0.205951	8.13108e-08	9.15059e-07	Pnpt1
ENSMUSG00000039208	1281.23	1.09008	0.207686	8.17185e-08	9.19175e-07	Metrnl
ENSMUSG00000027562	1540.99	2.06124	0.405285	8.20313e-08	9.21747e-07	Car2
ENSMUSG00000007207	455.236	1.2975	0.249226	8.28285e-08	9.30228e-07	Stx1a
ENSMUSG00000006585	558.744	1.78937	0.349504	8.29547e-08	9.30691e-07	Cdt1
ENSMUSG00000025738	185.635	-2.28759	0.460698	8.29199e-08	9.30691e-07	Fbxl16
ENSMUSG00000024084	129.006	-2.03919	0.406417	8.30496e-08	9.31279e-07	Qpct
ENSMUSG00000035498	4339.65	1.47592	0.284596	8.37772e-08	9.38957e-07	Cdcp1
ENSMUSG00000064125	106.1	-2.12386	0.424434	8.39184e-08	9.40057e-07	Prr36
ENSMUSG00000009076	666.708	-1.25706	0.242721	8.42989e-08	9.43838e-07	Zmat5
ENSMUSG00000063171	1147.39	-1.45669	0.284214	8.569e-08	9.58432e-07	Rps4l
ENSMUSG00000026586	490.483	-1.77388	0.351102	8.63731e-08	9.65087e-07	Prrx1
ENSMUSG00000039865	531.121	-1.8609	0.370079	8.82827e-08	9.85921e-07	Slc44a3
ENSMUSG00000026605	362.988	3.89503	0.788267	8.93402e-08	9.97222e-07	Cenpf
ENSMUSG00000027463	1999.34	-1.10599	0.212574	8.94147e-08	9.97546e-07	Slc52a3
ENSMUSG00000044716	213.85	-3.00563	0.621053	8.95746e-08	9.98821e-07	Dok7
ENSMUSG00000032807	238.949	9.88353	2.10798	9.12658e-08	1.01704e-06	Alox12b
ENSMUSG00000074813	132.755	3.23677	0.650361	9.13014e-08	1.01704e-06	Gm14005
ENSMUSG00000048126	3196.48	-1.30353	0.253376	9.17608e-08	1.02164e-06	Col6a3
ENSMUSG00000028232	978.654	1.17018	0.224549	9.18762e-08	1.0224e-06	Tmem68
ENSMUSG00000043099	427.417	-1.31697	0.255772	9.20563e-08	1.02389e-06	Hic1
ENSMUSG00000038866	1283.87	1.19454	0.229389	9.3204e-08	1.03613e-06	Zcchc2
ENSMUSG00000038665	53.4325	-4.86653	0.997716	9.34783e-08	1.03865e-06	Dgki
ENSMUSG00000040945	8012.75	1.24858	0.240419	9.40709e-08	1.04417e-06	Rcc2
ENSMUSG00000038279	1740.47	1.01127	0.193081	9.40678e-08	1.04417e-06	Nop2
ENSMUSG00000022197	3149.91	-1.2433	0.241022	9.476e-08	1.05129e-06	Pdzd2
ENSMUSG00000032012	7706.83	1.12993	0.216708	9.49678e-08	1.05306e-06	Nectin1
ENSMUSG00000031409	69.7484	-4.76496	0.994595	9.81176e-08	1.08744e-06	Tceal6
ENSMUSG00000024827	2772.49	-1.29022	0.251181	9.87814e-08	1.09424e-06	Gldc
ENSMUSG00000020926	176.505	-1.97923	0.396786	9.97618e-08	1.10454e-06	Adam11
ENSMUSG00000002395	3151.62	-1.11118	0.214588	1.0006e-07	1.10648e-06	Use1
ENSMUSG00000035704	405.082	1.26751	0.244895	1.00018e-07	1.10648e-06	Alg8
ENSMUSG00000032514	126.603	-4.44852	0.944187	1.00429e-07	1.10969e-06	Ttc21a
ENSMUSG00000000216	925.684	-2.50126	0.51218	1.01063e-07	1.11613e-06	Scnn1g
ENSMUSG00000041460	82.828	5.03212	1.02936	1.01926e-07	1.12509e-06	Cacna2d4
ENSMUSG00000011256	895.862	-1.39943	0.273941	1.02055e-07	1.12594e-06	Adam19
ENSMUSG00000062151	89.1191	-4.75318	1.00341	1.02839e-07	1.13402e-06	Unc13c
ENSMUSG00000032679	651.364	-1.66615	0.330489	1.03088e-07	1.1362e-06	Cd59a
ENSMUSG00000074476	139.478	3.39544	0.689074	1.03191e-07	1.13676e-06	Spc24
ENSMUSG00000055799	572.179	-1.41587	0.277615	1.04275e-07	1.14813e-06	Tcf7l1
ENSMUSG00000021187	1636.15	-2.43539	0.499317	1.05763e-07	1.16392e-06	Tc2n
ENSMUSG00000041378	558.807	-1.8482	0.370079	1.06814e-07	1.1749e-06	Cldn5
ENSMUSG00000019979	603.572	1.47089	0.287044	1.07755e-07	1.18466e-06	Apaf1
ENSMUSG00000022878	75.4763	-9.59181	3.14509	1.09004e-07	1.19778e-06	Adipoq
ENSMUSG00000041658	137.414	-2.39926	0.490178	1.09332e-07	1.20079e-06	Rragb
ENSMUSG00000028344	534.707	-1.32911	0.260133	1.10636e-07	1.21389e-06	Invs
ENSMUSG00000050947	847.652	-1.34389	0.263366	1.1234e-07	1.23197e-06	Amigo1
ENSMUSG00000056427	2088.23	-2.48568	0.511859	1.12494e-07	1.23304e-06	Slit3
ENSMUSG00000087006	2230.31	-2.33556	0.478591	1.13903e-07	1.24786e-06	Gm13889
ENSMUSG00000024646	7593.86	-1.1122	0.216644	1.145e-07	1.25361e-06	Cyb5a
ENSMUSG00000068036	5244.59	1.31781	0.256271	1.14542e-07	1.25361e-06	Afdn
ENSMUSG00000037921	475.964	3.39011	0.690672	1.16188e-07	1.27035e-06	Ddx60
ENSMUSG00000003452	568.437	1.30356	0.253566	1.16383e-07	1.27186e-06	Bicd1
ENSMUSG00000044147	4760.89	1.52249	0.298413	1.16739e-07	1.2751e-06	Arf6
ENSMUSG00000062310	24.0135	8.82251	2.96994	1.17702e-07	1.28498e-06	Glrp1
ENSMUSG00000040918	777.505	1.23946	0.240778	1.20301e-07	1.31205e-06	Slc19a2
ENSMUSG00000040543	1901.25	1.28428	0.24988	1.20907e-07	1.318e-06	Pitpnm3
ENSMUSG00000032977	2302.95	-1.22194	0.23878	1.21299e-07	1.32161e-06	Fam207a
ENSMUSG00000053799	857.891	-1.14434	0.222765	1.21801e-07	1.32643e-06	Exoc6
ENSMUSG00000038648	5381.76	-1.31388	0.258027	1.22447e-07	1.33279e-06	Creb3l2
novel.105	71.33	2.47584	0.500296	1.23704e-07	1.34581e-06	-
ENSMUSG00000030789	338.748	2.13561	0.427668	1.24429e-07	1.35302e-06	Itgax
novel.815	423.896	-2.90536	0.608326	1.24892e-07	1.35738e-06	-
ENSMUSG00000104614	81.0791	-7.6382	1.3983	1.26144e-07	1.37032e-06	Fbxw27
ENSMUSG00000035934	200.737	-1.70925	0.34196	1.26712e-07	1.3758e-06	Pknox2
ENSMUSG00000023885	5071.57	-2.27193	0.466622	1.27272e-07	1.3812e-06	Thbs2
ENSMUSG00000014786	226.637	1.656	0.32747	1.28017e-07	1.3886e-06	Slc9a5
ENSMUSG00000047414	770.023	1.53546	0.302274	1.29173e-07	1.40044e-06	Flrt2
ENSMUSG00000026039	101.012	3.52044	0.721806	1.2935e-07	1.40166e-06	Sgol2a
ENSMUSG00000026193	25809.3	-2.38325	0.494338	1.31717e-07	1.42661e-06	Fn1
ENSMUSG00000061353	2001.17	-1.47695	0.293243	1.32041e-07	1.4287e-06	Cxcl12
ENSMUSG00000071604	631.477	-1.89117	0.382567	1.31989e-07	1.4287e-06	Fam189a2
ENSMUSG00000032374	1202.3	-1.5422	0.307207	1.3341e-07	1.4428e-06	Plod2
ENSMUSG00000041889	251.737	-1.94234	0.393589	1.33582e-07	1.44396e-06	Shisa4
ENSMUSG00000060572	180.905	-1.64865	0.329584	1.34536e-07	1.45354e-06	Mfap2
ENSMUSG00000055320	6122.86	-1.28665	0.253245	1.34657e-07	1.45413e-06	Tead1
ENSMUSG00000050379	472.453	-1.20942	0.236977	1.35021e-07	1.45734e-06	38961
ENSMUSG00000029755	31.9482	7.16823	1.5616	1.36619e-07	1.47315e-06	Dlx5
ENSMUSG00000026787	32.227	6.38866	1.26246	1.37209e-07	1.47877e-06	Gad2
ENSMUSG00000004100	1891.88	1.09405	0.212425	1.38079e-07	1.48742e-06	Ppan
ENSMUSG00000042210	547.354	-1.22234	0.240259	1.4175e-07	1.52397e-06	Abhd14a
ENSMUSG00000047905	223.234	-1.48616	0.295962	1.47252e-07	1.58235e-06	Gm8566
ENSMUSG00000038765	73.0611	-7.49503	1.371	1.47673e-07	1.58609e-06	Lmx1b
ENSMUSG00000024459	67.5457	-4.91962	1.04369	1.47754e-07	1.58618e-06	H2-M5
ENSMUSG00000037348	1329.24	-1.85764	0.377217	1.4838e-07	1.59212e-06	Paqr7
ENSMUSG00000096001	48.2598	4.46481	0.927114	1.49908e-07	1.60773e-06	2610528A11Rik
ENSMUSG00000001497	70.7184	4.99395	1.03926	1.49995e-07	1.60788e-06	Pax9
ENSMUSG00000036478	12610.8	1.28436	0.251957	1.51486e-07	1.62307e-06	Btg1
ENSMUSG00000027613	4795.51	1.22022	0.238813	1.52034e-07	1.62814e-06	Eif6
ENSMUSG00000053025	115.4	-4.70042	1.01761	1.52549e-07	1.63285e-06	Sv2b
[truncated: 2,601 more rows]

## Sheet: I vs NI (DEGs)
Gene	baseMean	log2FoldChange	lfcSE	P-value	Adjusted p-value	GeneSymbol
ENSMUSG00000017817	9648.83	-3.16014	0.160951	3.94247e-87	8.38682e-83	Jph2
ENSMUSG00000030409	19667.5	-3.42935	0.178764	2.2581e-83	2.40183e-79	Dmpk
ENSMUSG00000062760	2025.7	-4.30945	0.22618	2.69912e-82	1.91395e-78	1810041L15Rik
ENSMUSG00000031972	10042	-4.97182	0.264504	2.39593e-80	1.27422e-76	Acta1
ENSMUSG00000026208	114543	-3.14474	0.178142	1.52928e-71	6.50646e-68	Des
ENSMUSG00000071317	1293.53	-3.71011	0.209871	2.95173e-71	1.04653e-67	Bves
ENSMUSG00000055322	36064.8	-3.54829	0.201151	4.00076e-71	1.21583e-67	Tns1
ENSMUSG00000005611	6702.62	-3.69534	0.21016	1.39258e-70	3.70304e-67	Mrvi1
ENSMUSG00000001349	74346.2	-3.332	0.188861	3.038e-70	7.18082e-67	Cnn1
ENSMUSG00000031636	16234.4	-3.42575	0.199895	3.31458e-67	7.05111e-64	Pdlim3
ENSMUSG00000020439	17092.3	-2.879	0.169824	9.05374e-66	1.75091e-62	Smtn
ENSMUSG00000044017	3837.09	-3.09524	0.186249	2.51242e-63	4.4539e-60	Adgrd1
ENSMUSG00000051359	1395.59	-3.22377	0.195403	1.9568e-62	3.20208e-59	Ncald
ENSMUSG00000048572	6283.8	-3.08119	0.190406	3.09909e-60	4.70907e-57	Tmem252
ENSMUSG00000026463	9462.03	-3.47677	0.218064	1.33389e-58	1.89173e-55	Atp2b4
ENSMUSG00000022836	61388.4	-3.92365	0.247645	5.60335e-58	7.45e-55	Mylk
ENSMUSG00000037126	3360.23	-3.03168	0.192779	5.02999e-57	6.29429e-54	Psd
ENSMUSG00000022840	4386.82	-3.523	0.224479	7.04489e-57	8.32589e-54	Adcy5
ENSMUSG00000036570	1658.87	-3.1737	0.203879	6.34373e-56	7.10265e-53	Fxyd1
ENSMUSG00000030399	1415.6	-3.92497	0.258601	2.04604e-53	2.17627e-50	Ckm
ENSMUSG00000020787	12074.2	-4.51281	0.30003	1.24544e-52	1.26163e-49	P2rx1
ENSMUSG00000048096	8542.35	-3.628	0.243549	1.27596e-51	1.2338e-48	Lmod1
ENSMUSG00000027894	1333.4	-3.52037	0.236645	2.16437e-51	2.00186e-48	Slc6a17
ENSMUSG00000018566	2510.46	-3.52776	0.240192	3.40363e-50	3.01689e-47	Slc2a4
ENSMUSG00000025576	2563.29	-4.48856	0.307819	1.22939e-49	1.04611e-46	Rbfox3
ENSMUSG00000078794	2243.96	-3.20174	0.221411	9.68928e-49	7.92769e-46	Dact3
ENSMUSG00000026207	2429.48	-3.13211	0.216826	1.29011e-48	9.84702e-46	Speg
ENSMUSG00000021200	1591.12	-3.44165	0.238323	1.29609e-48	9.84702e-46	Asb2
ENSMUSG00000006435	1273.64	-2.75814	0.193031	1.54722e-47	1.13497e-44	Neurl1a
ENSMUSG00000031748	2392.37	-3.66036	0.25917	1.14325e-46	8.10677e-44	Gnao1
ENSMUSG00000099564	452.545	-5.46488	0.386506	1.84915e-46	1.26893e-43	Gm28729
ENSMUSG00000031543	4901.44	-4.1385	0.294131	2.65676e-46	1.76617e-43	Ank1
ENSMUSG00000018830	167384	-4.06065	0.290116	5.60936e-46	3.616e-43	Myh11
ENSMUSG00000051331	2580.26	-3.06557	0.220728	3.56677e-45	2.23164e-42	Cacna1c
ENSMUSG00000053963	2788.82	-4.47744	0.325938	2.03165e-44	1.23484e-41	Stum
ENSMUSG00000019907	16623	-2.02224	0.147495	9.2704e-44	5.47803e-41	Ppp1r12a
ENSMUSG00000030554	28183	-3.63364	0.269414	7.23622e-43	4.16044e-40	Synm
ENSMUSG00000051726	2062.57	-4.86198	0.360998	8.01851e-43	4.48889e-40	Kcnf1
ENSMUSG00000040666	2499.08	-3.73716	0.278226	1.56394e-42	8.53067e-40	Sh3bgr
ENSMUSG00000067818	60363.5	-3.62052	0.274559	4.36541e-41	2.32163e-38	Myl9
ENSMUSG00000024112	2232.96	-3.45411	0.263304	1.16048e-40	6.0212e-38	Cacna1h
ENSMUSG00000024395	3056.39	-3.71357	0.283755	1.61544e-40	8.18219e-38	Lims2
ENSMUSG00000028023	651.603	-3.47386	0.265507	2.07002e-40	1.02408e-37	Pitx2
ENSMUSG00000031661	2455.41	-3.36704	0.257814	2.46967e-40	1.19403e-37	Nkd1
ENSMUSG00000029287	2108.12	-2.544	0.196568	1.60832e-39	7.60308e-37	Tgfbr3
ENSMUSG00000042109	682.592	-4.00525	0.311367	3.05363e-39	1.41217e-36	Csdc2
ENSMUSG00000034842	5399.3	-3.57628	0.282507	4.24103e-38	1.91956e-35	Art3
ENSMUSG00000046329	1625.74	-3.50912	0.28412	2.05158e-36	8.95397e-34	Slc25a23
ENSMUSG00000027217	791.663	-3.00231	0.242708	2.06245e-36	8.95397e-34	Tspan18
ENSMUSG00000019326	1689.2	-3.22422	0.261569	2.98777e-36	1.27118e-33	Aoc3
ENSMUSG00000028464	70511.9	-2.72219	0.220711	3.22678e-36	1.34595e-33	Tpm2
ENSMUSG00000027858	2696.07	-3.06851	0.249206	3.65246e-36	1.49421e-33	Tspan2
ENSMUSG00000021390	2497.35	-3.19131	0.259647	4.8628e-36	1.95182e-33	Ogn
ENSMUSG00000036854	2898.67	-3.28626	0.269653	1.61354e-35	6.35645e-33	Hspb6
ENSMUSG00000026888	898.817	-3.66031	0.303242	6.62195e-35	2.56125e-32	Grb14
ENSMUSG00000087054	287.698	-4.70022	0.39854	2.93631e-33	1.11543e-30	Gm12405
ENSMUSG00000035783	124023	-3.46564	0.295862	4.35021e-33	1.62355e-30	Acta2
ENSMUSG00000058498	396.298	-3.50926	0.301129	1.19459e-32	4.38148e-30	Rnf207
ENSMUSG00000084761	228.74	-4.44948	0.382221	2.1367e-32	7.70408e-30	Gm12406
ENSMUSG00000097336	1507.5	-2.52159	0.219101	7.4747e-32	2.65015e-29	Fendrr
ENSMUSG00000045954	2091.94	-3.13917	0.276505	3.35709e-31	1.17074e-28	Cavin2
ENSMUSG00000003948	1249.35	-2.30765	0.205641	2.25607e-30	7.74087e-28	Mmd
ENSMUSG00000069378	495.017	-2.86162	0.255408	2.33557e-30	7.88644e-28	Prdm6
ENSMUSG00000057378	530.12	-3.38136	0.302697	2.99075e-30	9.94097e-28	Ryr3
ENSMUSG00000053965	7185.33	-1.60782	0.145791	3.40639e-29	1.11483e-26	Pde5a
ENSMUSG00000027559	2226.2	-5.26823	0.487064	7.72537e-29	2.49003e-26	Car3
ENSMUSG00000059430	115373	-3.85842	0.357988	1.53622e-28	4.80821e-26	Actg2
ENSMUSG00000037032	641.985	-2.82474	0.260999	1.53696e-28	4.80821e-26	Apbb1
ENSMUSG00000042284	5825.54	-2.91596	0.270601	2.26062e-28	6.96959e-26	Itga1
ENSMUSG00000031791	1011.56	-2.43182	0.226126	3.82821e-28	1.16339e-25	Tmem38a
ENSMUSG00000045103	1483.73	-2.20299	0.204749	4.10481e-28	1.22988e-25	Dmd
ENSMUSG00000058070	3024.66	-3.0082	0.282844	1.01972e-27	3.01286e-25	Eml1
ENSMUSG00000033327	4410.12	-3.90813	0.372344	3.12616e-27	9.10998e-25	Tnxb
ENSMUSG00000037166	3088.91	-3.01713	0.287256	4.02894e-27	1.15821e-24	Ppp1r14a
ENSMUSG00000021373	1944.2	-3.42917	0.327492	4.97896e-27	1.41223e-24	Cap2
ENSMUSG00000024049	4490.81	-2.99783	0.286212	5.46643e-27	1.5301e-24	Myom1
ENSMUSG00000020155	1390.03	-2.94637	0.281926	7.34842e-27	2.03017e-24	Kcnmb1
ENSMUSG00000017861	481.826	2.5476	0.242544	9.22245e-27	2.51525e-24	Mybl2
ENSMUSG00000035131	195.56	5.99068	0.575049	2.51069e-26	6.76075e-24	Brinp3
ENSMUSG00000056185	413.375	-2.52133	0.243946	3.33826e-26	8.87685e-24	Snx32
ENSMUSG00000038370	5628.6	-3.45622	0.335295	3.4504e-26	9.06177e-24	Pcp4l1
ENSMUSG00000023336	1344.66	-3.36254	0.327453	4.22912e-26	1.09715e-23	Wfdc1
ENSMUSG00000027861	1221.3	-2.56602	0.249469	4.96572e-26	1.27272e-23	Casq2
ENSMUSG00000030255	1998.68	-2.93193	0.286413	6.98565e-26	1.76912e-23	Sspn
ENSMUSG00000010311	1918.17	-3.85801	0.378813	8.50366e-26	2.12822e-23	Optc
ENSMUSG00000061740	620.371	-3.33557	0.327338	1.05808e-25	2.61727e-23	Cyp2d22
ENSMUSG00000032502	475.909	-2.64127	0.258609	1.09026e-25	2.66588e-23	Stac
ENSMUSG00000021219	359.493	-3.30785	0.324428	1.1037e-25	2.66806e-23	Rgs6
ENSMUSG00000001508	239.682	-3.4121	0.334293	1.12234e-25	2.68266e-23	Sgca
ENSMUSG00000028631	566.697	-2.50485	0.245544	1.30887e-25	3.09374e-23	Kcnq4
ENSMUSG00000033209	1034.2	-2.33525	0.229197	1.54748e-25	3.61753e-23	Ttc28
ENSMUSG00000035561	477.76	-3.01246	0.297039	1.95818e-25	4.52787e-23	Aldh1b1
ENSMUSG00000075415	7290.55	-1.65341	0.161935	2.03139e-25	4.64664e-23	Fnbp1
ENSMUSG00000050315	29176.6	-3.62479	0.358884	2.06981e-25	4.68417e-23	Synpo2
ENSMUSG00000050503	3951.47	-3.93889	0.390398	2.1584e-25	4.83322e-23	Fbxl22
ENSMUSG00000063873	3090.85	-3.46359	0.343216	2.50229e-25	5.49e-23	Slc24a3
ENSMUSG00000039347	724.684	-2.4167	0.238286	2.50331e-25	5.49e-23	Atp6v0e2
ENSMUSG00000028214	1543.41	-2.26208	0.224855	5.82272e-25	1.26395e-22	Gem
ENSMUSG00000039103	1874.02	-2.51063	0.250201	6.57312e-25	1.41242e-22	Nexn
ENSMUSG00000032024	1517.96	-3.9124	0.392058	6.77327e-25	1.44088e-22	Clmp
ENSMUSG00000009394	257.885	-4.28494	0.430539	1.30814e-24	2.75526e-22	Syn2
ENSMUSG00000019822	2155.23	-1.74555	0.175339	2.57678e-24	5.37411e-22	Smpd2
ENSMUSG00000050556	916.906	-3.23143	0.330068	5.70774e-24	1.17884e-21	Kcnb1
ENSMUSG00000023092	23299.3	-2.82221	0.287886	8.57495e-24	1.75399e-21	Fhl1
ENSMUSG00000019254	8657.2	-1.58376	0.160843	8.92341e-24	1.80788e-21	Ppp1r12c
ENSMUSG00000046743	627.951	-2.84448	0.291673	9.90991e-24	1.98881e-21	Fat4
ENSMUSG00000040147	342.505	-3.04948	0.312957	1.10055e-23	2.18803e-21	Maob
ENSMUSG00000020785	1959.92	-3.25623	0.335556	1.26251e-23	2.4868e-21	Camkk1
ENSMUSG00000001270	23684.9	-3.03105	0.312651	2.36124e-23	4.59974e-21	Ckb
ENSMUSG00000031586	8225.11	-1.45034	0.148546	2.37847e-23	4.59974e-21	Rbpms
ENSMUSG00000073557	17233.9	-2.70224	0.280286	3.19391e-23	6.12108e-21	Ppp1r12b
ENSMUSG00000061780	1217.47	-6.40734	0.670767	3.26203e-23	6.19582e-21	Cfd
ENSMUSG00000033207	424.885	-3.97897	0.414314	3.30285e-23	6.21784e-21	Mamdc2
ENSMUSG00000021719	707.266	-3.27635	0.340938	3.36573e-23	6.28063e-21	Rgs7bp
ENSMUSG00000020388	1769.6	-2.1624	0.224361	4.16111e-23	7.69734e-21	Pdlim4
ENSMUSG00000042485	2918.02	-2.95603	0.308244	4.26809e-23	7.82717e-21	Mustn1
ENSMUSG00000025666	1299.23	-2.35538	0.246648	8.74485e-23	1.58999e-20	Tmem47
ENSMUSG00000029769	1012.68	-2.7301	0.288358	1.58476e-22	2.857e-20	Ccdc136
ENSMUSG00000030782	4973.05	-2.9019	0.307865	2.10539e-22	3.7637e-20	Tgfb1i1
ENSMUSG00000110071	257.598	-3.48794	0.370589	2.61218e-22	4.63075e-20	Gm45512
ENSMUSG00000029309	30866.2	-2.84648	0.302243	3.46456e-22	6.09103e-20	Sparcl1
ENSMUSG00000041731	11105	-3.53134	0.379205	3.98216e-22	6.94365e-20	Pgm5
ENSMUSG00000030862	1757.85	-2.22139	0.237926	7.20719e-22	1.24649e-19	Cpxm2
ENSMUSG00000022548	1243.55	-3.41046	0.368695	9.52042e-22	1.63329e-19	Apod
ENSMUSG00000074736	391.572	-4.08101	0.442184	1.12804e-21	1.91975e-19	Syndig1
ENSMUSG00000039115	2202.97	-2.81508	0.305557	1.58095e-21	2.66918e-19	Itga9
ENSMUSG00000003477	1571.88	-3.81574	0.415762	1.61809e-21	2.71037e-19	Inmt
ENSMUSG00000032366	96929.6	-2.59784	0.28215	1.8626e-21	3.09555e-19	Tpm1
ENSMUSG00000021798	1113.15	-3.13339	0.341052	1.90834e-21	3.14698e-19	Ldb3
ENSMUSG00000013921	767.657	-2.8814	0.31599	3.96719e-21	6.49185e-19	Clip3
ENSMUSG00000042613	10862.8	-1.58152	0.171948	4.48929e-21	7.29012e-19	Pbxip1
ENSMUSG00000061086	926.981	-3.95368	0.438837	7.53275e-21	1.21397e-18	Myl4
ENSMUSG00000031283	948.423	-2.93286	0.324941	8.96087e-21	1.43327e-18	Chrdl1
ENSMUSG00000032194	3847.43	-2.92915	0.325466	1.21927e-20	1.93564e-18	Kank2
ENSMUSG00000027208	504.065	-2.20892	0.244725	1.37097e-20	2.16034e-18	Fgf7
ENSMUSG00000038319	810.857	-2.80644	0.313343	1.79585e-20	2.80905e-18	Kcnh2
ENSMUSG00000052062	813.663	-2.73186	0.306054	2.44231e-20	3.79235e-18	Pard3b
ENSMUSG00000021943	273.362	-3.58932	0.402888	2.53418e-20	3.90649e-18	Gdf10
ENSMUSG00000056596	1421.02	-1.88661	0.211229	3.90566e-20	5.97735e-18	Trnp1
ENSMUSG00000001604	795.231	-2.82047	0.318633	4.62573e-20	6.97895e-18	Tcea3
ENSMUSG00000039601	371.197	-3.03192	0.342488	4.60522e-20	6.97895e-18	Rcan2
ENSMUSG00000068522	532.502	-3.12091	0.354263	6.17029e-20	9.2437e-18	Aard
ENSMUSG00000026421	94266.2	-2.86237	0.325887	9.12604e-20	1.35761e-17	Csrp1
ENSMUSG00000025479	438.013	-4.71423	0.540116	9.2243e-20	1.3627e-17	Cyp2e1
ENSMUSG00000026932	3046.71	-2.05473	0.233268	1.00989e-19	1.48162e-17	Nacc2
ENSMUSG00000100510	456.651	-3.50134	0.401259	1.16395e-19	1.69593e-17	AV026068
ENSMUSG00000026674	3868.73	-2.79925	0.320423	1.30608e-19	1.89009e-17	Ddr2
ENSMUSG00000029765	823.484	-3.58372	0.411889	1.32119e-19	1.89903e-17	Plxna4
ENSMUSG00000090841	49007.8	-1.55863	0.177186	1.81052e-19	2.58491e-17	Myl6
ENSMUSG00000026360	5208.8	-2.58011	0.296609	2.02128e-19	2.86658e-17	Rgs2
ENSMUSG00000061322	599.326	-3.63919	0.420818	2.14273e-19	3.01143e-17	Dnaic1
ENSMUSG00000000305	188.97	-3.67238	0.422915	2.15173e-19	3.01143e-17	Cdh4
ENSMUSG00000014602	261.267	-3.00791	0.346715	2.34678e-19	3.26294e-17	Kif1a
ENSMUSG00000035275	538.942	-3.29603	0.382138	2.89375e-19	3.99732e-17	Raver2
ENSMUSG00000034898	1209.34	-3.56794	0.415382	3.40368e-19	4.67138e-17	Filip1
ENSMUSG00000041696	1156.01	-2.14718	0.247882	3.51141e-19	4.78835e-17	Rasl12
ENSMUSG00000026768	584.139	-3.21476	0.376214	5.95784e-19	8.07269e-17	Itga8
ENSMUSG00000035357	2470.36	-2.43476	0.28415	6.49215e-19	8.74099e-17	Pdzrn3
ENSMUSG00000055632	1182.96	-2.86653	0.336117	7.58709e-19	1.01509e-16	Hmcn2
ENSMUSG00000035459	168.956	-3.83158	0.448652	7.70208e-19	1.02404e-16	Stab2
ENSMUSG00000037206	1106.53	-3.4657	0.408086	8.25898e-19	1.09126e-16	Islr
ENSMUSG00000028367	10912.2	1.59138	0.184941	1.35287e-18	1.77652e-16	Txn1
ENSMUSG00000021730	494.687	-3.58788	0.427432	1.95021e-18	2.54521e-16	Hcn1
ENSMUSG00000025348	2015.47	-2.9359	0.349197	2.00978e-18	2.60696e-16	Itga7
ENSMUSG00000032060	1341.45	-1.9875	0.235005	2.32185e-18	2.99349e-16	Cryab
ENSMUSG00000050164	144.342	-4.07351	0.483943	2.4587e-18	3.15084e-16	Mchr1
ENSMUSG00000015627	463.891	-2.86399	0.341605	2.76522e-18	3.52243e-16	Gata5
ENSMUSG00000002831	3214.25	-3.35267	0.406282	6.30663e-18	7.91192e-16	Plin4
ENSMUSG00000097617	230.596	-3.39009	0.409437	6.32269e-18	7.91192e-16	Gm10687
ENSMUSG00000043913	176.972	-3.97733	0.480029	6.28375e-18	7.91192e-16	Ccdc60
ENSMUSG00000031328	145356	-2.37756	0.286483	6.96921e-18	8.66994e-16	Flna
ENSMUSG00000027488	472.328	-2.14437	0.258032	7.54327e-18	9.32953e-16	Snta1
ENSMUSG00000024236	7883.48	-2.00241	0.24142	8.16595e-18	1.00413e-15	Svil
ENSMUSG00000040896	891.873	-3.11287	0.378495	9.01131e-18	1.10171e-15	Kcnd3
ENSMUSG00000020926	263.816	-2.59253	0.314305	1.05142e-17	1.27811e-15	Adam11
ENSMUSG00000050751	187.904	-3.55744	0.433005	1.12332e-17	1.35774e-15	Pgbd5
ENSMUSG00000020990	147.287	-3.16537	0.38535	1.38607e-17	1.66587e-15	Cdkl1
ENSMUSG00000015745	2289.98	-1.98201	0.240704	1.48116e-17	1.77015e-15	Plekho1
ENSMUSG00000039126	843.226	-2.19728	0.267125	1.49327e-17	1.77466e-15	Prune2
ENSMUSG00000039943	5146.05	-2.70933	0.331433	1.60069e-17	1.88228e-15	Plcb4
ENSMUSG00000036599	1143.21	-2.78078	0.340338	1.60152e-17	1.88228e-15	Chst12
ENSMUSG00000006221	2567.14	-2.28798	0.280482	2.28666e-17	2.67276e-15	Hspb7
ENSMUSG00000063430	923.298	-2.95191	0.364382	2.65401e-17	3.08518e-15	Wscd2
ENSMUSG00000064325	351.481	-2.87006	0.353953	2.80264e-17	3.24025e-15	Hhip
ENSMUSG00000072720	205.022	-3.84416	0.475287	2.94177e-17	3.38272e-15	Myo18b
ENSMUSG00000036052	2152.62	-2.90121	0.359753	3.55781e-17	4.0691e-15	Dnajb5
ENSMUSG00000075590	3943.12	-1.31434	0.15997	3.64979e-17	4.15198e-15	Nrbp2
ENSMUSG00000059991	252.335	-3.45541	0.428928	3.85508e-17	4.36218e-15	Nptx2
ENSMUSG00000063142	1105.23	-2.76031	0.3429	4.22295e-17	4.75316e-15	Kcnma1
ENSMUSG00000048337	360.557	-3.57019	0.444829	4.32764e-17	4.84537e-15	Npy4r
ENSMUSG00000086740	287.442	-2.92466	0.3631	4.40587e-17	4.90713e-15	Gm17029
ENSMUSG00000029761	35028.5	-2.85144	0.355186	4.77395e-17	5.28938e-15	Cald1
ENSMUSG00000041120	5314.01	-2.34628	0.290917	5.13111e-17	5.6265e-15	Nbl1
ENSMUSG00000078716	512.387	-2.09235	0.258854	5.12304e-17	5.6265e-15	Tmem8b
ENSMUSG00000025477	3283.27	-1.31195	0.160503	5.20284e-17	5.67589e-15	Inpp5a
ENSMUSG00000023034	10577.1	-2.75432	0.343314	5.47091e-17	5.93789e-15	Nr4a1
ENSMUSG00000022860	270.629	-2.71421	0.337658	5.53186e-17	5.97356e-15	Chodl
ENSMUSG00000026442	458.639	-2.75173	0.343028	5.78622e-17	6.21668e-15	Nfasc
ENSMUSG00000021493	9622.83	-1.63634	0.202163	6.24957e-17	6.68076e-15	Pdlim7
ENSMUSG00000006342	1409.64	-2.28351	0.284371	6.56056e-17	6.97813e-15	Susd2
ENSMUSG00000031290	638.728	-3.00962	0.378014	8.19982e-17	8.67834e-15	Lrch2
ENSMUSG00000041828	513.47	-3.2309	0.407019	9.32114e-17	9.81627e-15	Abca8a
ENSMUSG00000022332	878.826	-2.89626	0.365143	1.0714e-16	1.12275e-14	Khdrbs3
ENSMUSG00000030329	248.424	-3.40567	0.43009	1.14576e-16	1.19479e-14	Pianp
ENSMUSG00000021567	1816.33	-2.59962	0.327631	1.29492e-16	1.34374e-14	Nkd2
ENSMUSG00000037474	342.196	3.22066	0.403343	1.39241e-16	1.4379e-14	Dtl
ENSMUSG00000031022	261.504	-3.73145	0.473343	1.42859e-16	1.46814e-14	BC051019
ENSMUSG00000021820	4031.02	-1.58763	0.200055	2.5394e-16	2.59714e-14	Camk2g
ENSMUSG00000027254	975.976	-3.03839	0.389184	2.70365e-16	2.7519e-14	Map1a
ENSMUSG00000050821	253.556	-2.25658	0.287262	3.11294e-16	3.15341e-14	Fam131a
ENSMUSG00000020672	1211.5	-3.14799	0.4046	3.22671e-16	3.23782e-14	Sntg2
ENSMUSG00000058297	707.423	-2.12362	0.270472	3.22318e-16	3.23782e-14	Spock2
ENSMUSG00000032377	508.872	-2.70074	0.346052	3.32424e-16	3.32003e-14	Plscr4
ENSMUSG00000043456	212.786	-3.50259	0.450487	3.70403e-16	3.68204e-14	Zfp536
ENSMUSG00000028773	186.037	-3.50132	0.452523	5.19944e-16	5.14455e-14	Fabp3
ENSMUSG00000030376	247.151	-2.27864	0.292608	5.24741e-16	5.16797e-14	Slc8a2
ENSMUSG00000020067	157.772	-3.25807	0.420915	5.73646e-16	5.62358e-14	Mypn
ENSMUSG00000049288	1819.82	-2.33653	0.301588	6.00559e-16	5.86041e-14	Lix1l
ENSMUSG00000030638	472.556	-2.75677	0.357091	6.36667e-16	6.18439e-14	Sh3gl3
ENSMUSG00000019467	3572.97	-2.01115	0.259024	6.8322e-16	6.60642e-14	Arhgef25
ENSMUSG00000041548	6239.01	-1.80124	0.231263	7.23922e-16	6.96832e-14	Hspb8
ENSMUSG00000040537	445.066	-2.85186	0.370624	7.45626e-16	7.14491e-14	Adam22
ENSMUSG00000025784	3277.24	-3.89067	0.511274	9.55888e-16	9.11865e-14	Clec3b
ENSMUSG00000034295	1910.84	-2.4859	0.324287	1.1488e-15	1.08615e-13	Fhod3
ENSMUSG00000020081	110.05	-5.18232	0.669748	1.14554e-15	1.08615e-13	Tacr2
ENSMUSG00000045613	747.913	-3.41896	0.449695	1.18219e-15	1.11278e-13	Chrm2
ENSMUSG00000022490	172.47	-3.72386	0.488061	1.19543e-15	1.12028e-13	Ppp1r1a
ENSMUSG00000070867	473.464	-2.64761	0.347183	1.38453e-15	1.2918e-13	Trabd2b
ENSMUSG00000027875	2125.19	-3.92204	0.519355	1.44067e-15	1.33827e-13	Hmgcs2
ENSMUSG00000006576	1609.86	-1.71718	0.223022	1.44691e-15	1.33827e-13	Slc4a3
ENSMUSG00000037712	4940.11	-3.01534	0.39832	1.84359e-15	1.69778e-13	Fermt2
ENSMUSG00000030222	527.999	-2.31106	0.303804	1.9226e-15	1.76291e-13	Rerg
ENSMUSG00000051236	4456.44	-2.67185	0.353526	2.16857e-15	1.97991e-13	Msrb3
ENSMUSG00000020524	251.376	-2.69785	0.356195	2.18073e-15	1.98251e-13	Gria1
ENSMUSG00000054640	667.677	-2.75366	0.365399	2.57661e-15	2.33244e-13	Slc8a1
ENSMUSG00000098098	1709.62	-2.91544	0.387969	2.71309e-15	2.44557e-13	Bvht
ENSMUSG00000031965	592.874	-3.48699	0.465527	2.74837e-15	2.46692e-13	Tbx20
ENSMUSG00000027223	685.729	-1.78287	0.234406	2.88479e-15	2.57849e-13	Mapk8ip1
ENSMUSG00000056091	710.311	-2.46387	0.326932	2.97522e-15	2.64819e-13	St3gal5
ENSMUSG00000023169	1516.27	-2.69504	0.359199	3.2833e-15	2.91024e-13	Slc38a1
ENSMUSG00000038855	3577.23	-1.741	0.230023	3.83116e-15	3.38175e-13	Itpkb
ENSMUSG00000060002	1847.9	-2.26909	0.30218	3.94086e-15	3.46421e-13	Chpt1
ENSMUSG00000040009	174.578	-2.89018	0.386772	4.72971e-15	4.14054e-13	Gnaz
ENSMUSG00000026321	1042.06	-1.53723	0.202975	4.75353e-15	4.14433e-13	Tnfrsf11a
ENSMUSG00000028420	1359.64	-1.53136	0.202469	5.11679e-15	4.44284e-13	Tmem38b
ENSMUSG00000049107	120.163	-6.44476	0.834985	5.27826e-15	4.56441e-13	Ntf3
ENSMUSG00000031561	526.377	-2.55029	0.342239	5.45303e-15	4.69645e-13	Tenm3
ENSMUSG00000083282	1005.56	-1.82436	0.24349	6.5075e-15	5.58201e-13	Ctsf
ENSMUSG00000033763	2092.91	-2.70148	0.365107	7.10147e-15	6.06706e-13	Mtss1l
ENSMUSG00000045751	405.06	2.14533	0.285759	7.38572e-15	6.28466e-13	Mms22l
ENSMUSG00000027895	215.985	-4.99387	0.678425	7.51901e-15	6.37259e-13	Kcnc4
ENSMUSG00000032911	2608.9	-2.31006	0.312184	9.45936e-15	7.95371e-13	Cspg4
ENSMUSG00000028778	289.679	-4.0222	0.549262	9.4351e-15	7.95371e-13	Hcrtr1
ENSMUSG00000055538	2179.68	-2.23074	0.301711	9.76931e-15	8.18199e-13	Zcchc24
ENSMUSG00000010461	194.016	-3.00211	0.408765	1.13925e-14	9.50401e-13	Eya4
ENSMUSG00000026833	1061.54	-2.13837	0.29139	1.52139e-14	1.26424e-12	Olfm1
ENSMUSG00000058756	2449.52	-1.42667	0.192029	1.6097e-14	1.33242e-12	Thra
ENSMUSG00000024501	3153.75	-2.66285	0.365605	1.71444e-14	1.41362e-12	Dpysl3
ENSMUSG00000038071	633.753	-4.75441	0.661269	1.84906e-14	1.51873e-12	Npy6r
ENSMUSG00000024962	1732.85	-1.42663	0.19249	1.86672e-14	1.52734e-12	Vegfb
ENSMUSG00000052889	1851.56	-2.60649	0.358348	1.9087e-14	1.5557e-12	Prkcb
ENSMUSG00000019823	1086.13	-2.29511	0.314706	2.00715e-14	1.6297e-12	Mical1
ENSMUSG00000046312	274.149	-2.84886	0.392461	2.07893e-14	1.68156e-12	AI464131
ENSMUSG00000029563	704.386	-2.72501	0.375821	2.19622e-14	1.7697e-12	Foxp2
ENSMUSG00000068614	845.649	-4.7583	0.66437	2.22451e-14	1.78574e-12	Actc1
ENSMUSG00000013419	1764.59	-2.29135	0.315664	2.56693e-14	2.05286e-12	Zfp651
ENSMUSG00000057880	494.278	-2.25381	0.311196	3.11263e-14	2.47996e-12	Abat
ENSMUSG00000030306	1219.78	-2.70886	0.376465	3.26522e-14	2.59183e-12	Tmtc1
ENSMUSG00000074657	333.879	-2.27173	0.313974	3.33625e-14	2.63837e-12	Kif5a
ENSMUSG00000020836	563.171	-1.75633	0.24116	3.4201e-14	2.69466e-12	Coro6
ENSMUSG00000096054	1935.66	-2.14511	0.298702	4.98529e-14	3.91336e-12	Syne1
ENSMUSG00000031825	5588.42	-3.02878	0.425865	5.1367e-14	4.01739e-12	Crispld2
ENSMUSG00000039485	232.421	-2.10748	0.292899	5.19835e-14	4.05072e-12	Tspyl4
ENSMUSG00000028469	1321.7	-2.1745	0.303706	5.7559e-14	4.46881e-12	Npr2
ENSMUSG00000052949	256.54	-2.27325	0.318397	6.88562e-14	5.32646e-12	Rnf157
ENSMUSG00000025795	6528.69	-1.47452	0.204124	6.94654e-14	5.35412e-12	Rassf3
ENSMUSG00000031070	368.835	-2.9726	0.419905	7.1523e-14	5.49281e-12	Mrgprf
ENSMUSG00000040841	1201.02	-1.56649	0.217407	7.23275e-14	5.53462e-12	Six5
ENSMUSG00000033389	352.032	-1.93698	0.270502	7.31815e-14	5.57989e-12	Arhgap44
ENSMUSG00000018507	1056.5	-2.56047	0.362031	8.54763e-14	6.49406e-12	Trpv2
ENSMUSG00000025780	7664.39	-3.50899	0.500692	8.98653e-14	6.80322e-12	Itih5
ENSMUSG00000030249	1866.34	-2.17373	0.307039	1.01907e-13	7.68745e-12	Abcc9
ENSMUSG00000047842	602.338	-2.44279	0.347215	1.19105e-13	8.95307e-12	Diras2
ENSMUSG00000046613	188.458	-3.52825	0.504703	1.28173e-13	9.6008e-12	Vwa5b2
ENSMUSG00000026811	815.988	-2.36795	0.336984	1.3342e-13	9.95877e-12	St6galnac6
ENSMUSG00000022434	990.149	-1.51733	0.212842	1.34377e-13	9.99513e-12	Fam118a
ENSMUSG00000097324	2004.8	-4.25512	0.617171	1.58795e-13	1.17702e-11	Carmn
ENSMUSG00000038555	288.967	-2.53981	0.363254	1.68852e-13	1.2429e-11	Reep2
ENSMUSG00000074852	164.269	-2.94727	0.422331	1.68527e-13	1.2429e-11	Hpse2
ENSMUSG00000036158	1069.26	-1.66677	0.235901	1.78118e-13	1.30659e-11	Prickle1
ENSMUSG00000027510	1290.48	-1.98679	0.283094	1.84131e-13	1.34606e-11	Rbm38
ENSMUSG00000021136	283.167	-2.79993	0.402959	2.01341e-13	1.46682e-11	Smoc1
ENSMUSG00000038132	420.952	-2.59302	0.372881	2.03086e-13	1.47448e-11	Rbm24
ENSMUSG00000028949	841.806	-2.58596	0.372586	2.16731e-13	1.5682e-11	Smarcd3
ENSMUSG00000036885	429.661	-2.41574	0.347803	2.3798e-13	1.71612e-11	Arhgef26
ENSMUSG00000075702	1695.05	-2.35303	0.341039	3.22852e-13	2.32028e-11	Selenom
ENSMUSG00000054717	3195.77	1.4495	0.205274	3.24336e-13	2.3231e-11	Hmgb2
ENSMUSG00000051906	157.355	-3.1721	0.461297	3.29446e-13	2.35178e-11	Cd209f
ENSMUSG00000043795	315.629	-4.20578	0.618847	3.72534e-13	2.65047e-11	Prr33
ENSMUSG00000009739	758.985	-1.80537	0.260294	3.89529e-13	2.76215e-11	Pou6f1
ENSMUSG00000068246	912.988	3.61429	0.521037	3.91957e-13	2.77013e-11	Apol9b
ENSMUSG00000013033	2065.65	-1.31057	0.187012	4.18083e-13	2.945e-11	Adgrl1
ENSMUSG00000037016	610.654	-3.56248	0.52485	4.29699e-13	3.01683e-11	Frem2
ENSMUSG00000037003	2682.97	-2.15375	0.312788	4.35117e-13	3.04482e-11	Tns2
ENSMUSG00000019838	528.117	-3.04001	0.446648	4.62341e-13	3.22471e-11	Slc16a10
ENSMUSG00000032006	762.537	-2.42941	0.356723	5.90232e-13	4.10327e-11	Pdgfd
ENSMUSG00000042429	126.704	-2.81766	0.413427	6.03616e-13	4.18265e-11	Adora1
ENSMUSG00000033065	1616.14	-1.55658	0.225472	6.39803e-13	4.419e-11	Pfkm
ENSMUSG00000067629	579.487	-1.9072	0.278532	6.74282e-13	4.64207e-11	Syngap1
ENSMUSG00000043259	519.314	-3.90398	0.585558	9.10404e-13	6.24742e-11	Fam13c
ENSMUSG00000018340	4730.35	-2.4216	0.359472	9.58349e-13	6.55529e-11	Anxa6
ENSMUSG00000066113	1222.48	-3.02054	0.450671	9.95855e-13	6.79001e-11	Adamtsl1
ENSMUSG00000020185	182.836	3.65235	0.535962	1.00842e-12	6.85368e-11	E2f7
ENSMUSG00000036766	308.607	-3.4193	0.512572	1.05971e-12	7.17935e-11	Dner
ENSMUSG00000022032	2033.11	-2.96661	0.447216	1.49064e-12	1.00349e-10	Scara5
ENSMUSG00000048330	510.771	-1.73442	0.256703	1.49022e-12	1.00349e-10	Ric3
ENSMUSG00000035735	236.363	-2.51486	0.377773	1.73665e-12	1.16542e-10	Dagla
ENSMUSG00000022419	2350.21	-1.83556	0.273633	1.80516e-12	1.20759e-10	Deptor
ENSMUSG00000031633	10947.5	-1.44382	0.21377	1.99504e-12	1.32626e-10	Slc25a4
ENSMUSG00000034312	2671.2	-1.28836	0.189759	1.99374e-12	1.32626e-10	Iqsec1
ENSMUSG00000054027	1896.12	-1.6697	0.248613	2.07633e-12	1.37173e-10	Nt5dc3
ENSMUSG00000085151	85.6381	-3.57006	0.537663	2.07578e-12	1.37173e-10	1110018N20Rik
ENSMUSG00000024331	4087.68	2.81882	0.420546	2.1646e-12	1.42562e-10	Dsc2
ENSMUSG00000025006	3879.02	-3.33996	0.511356	2.26756e-12	1.48882e-10	Sorbs1
ENSMUSG00000005481	2008.46	1.22763	0.180208	2.44146e-12	1.59807e-10	Ddx39
ENSMUSG00000041577	3929.52	-3.08187	0.47088	2.48317e-12	1.62038e-10	Prelp
ENSMUSG00000112794	96.8796	-3.27812	0.496877	2.59557e-12	1.68855e-10	Gm48878
ENSMUSG00000015568	740.89	-1.86288	0.280344	2.77202e-12	1.79784e-10	Lpl
ENSMUSG00000038193	967.913	-3.71042	0.571243	2.83184e-12	1.83106e-10	Hand2
ENSMUSG00000061723	555.063	-4.45433	0.68884	2.91668e-12	1.8802e-10	Tnnt3
ENSMUSG00000026669	266.629	2.33615	0.350764	3.06043e-12	1.96691e-10	Mcm10
ENSMUSG00000034156	325.223	-2.2252	0.337558	3.18971e-12	2.04382e-10	Tspoap1
ENSMUSG00000031990	563.741	-2.26089	0.34374	3.23892e-12	2.06912e-10	Jam3
ENSMUSG00000033059	16003.1	-1.82937	0.276621	3.66956e-12	2.3372e-10	Pygb
ENSMUSG00000038119	801.923	-1.52173	0.22907	4.02614e-12	2.55666e-10	Cdon
ENSMUSG00000078451	234.64	-2.78289	0.428452	4.50027e-12	2.84923e-10	Ppil6
ENSMUSG00000035285	276.552	-1.9434	0.296142	4.78001e-12	3.01737e-10	Nat14
ENSMUSG00000037541	514.953	-2.82457	0.436564	4.83437e-12	3.04265e-10	Shank2
ENSMUSG00000061603	519.618	-2.77805	0.430401	5.45224e-12	3.4214e-10	Akap6
ENSMUSG00000022803	3582.66	-2.36246	0.364535	5.51643e-12	3.4515e-10	Popdc2
ENSMUSG00000022708	1632.69	-1.83957	0.281873	6.14649e-12	3.83444e-10	Zbtb20
ENSMUSG00000078640	238.762	-3.43394	0.535694	6.19864e-12	3.85566e-10	Gm11627
ENSMUSG00000028444	842.814	-2.77267	0.432428	7.08799e-12	4.396e-10	Cntfr
ENSMUSG00000019278	870.237	-4.08812	0.645224	7.15987e-12	4.42767e-10	Dpep1
ENSMUSG00000038387	4048.4	-1.58066	0.241911	7.19629e-12	4.43729e-10	Rras
ENSMUSG00000070576	412.215	-2.58591	0.402218	7.23202e-12	4.44644e-10	Mn1
ENSMUSG00000039914	678.956	-1.36279	0.206952	7.36789e-12	4.51692e-10	Coq10a
ENSMUSG00000027996	630.35	-2.71133	0.423595	7.93189e-12	4.84871e-10	Sfrp2
ENSMUSG00000040327	1276.32	-1.77258	0.273754	9.20801e-12	5.61266e-10	Cul9
ENSMUSG00000005836	838.698	-1.50903	0.231436	9.32467e-12	5.66753e-10	Gata6
ENSMUSG00000032113	214.403	2.02814	0.312094	1.01325e-11	6.141e-10	Chek1
ENSMUSG00000025161	1417.36	1.64462	0.251857	1.06693e-11	6.44794e-10	Slc16a3
ENSMUSG00000045287	1063.8	-2.09064	0.326062	1.09172e-11	6.57908e-10	Rtn4rl1
ENSMUSG00000022261	1831.22	-1.87363	0.292681	1.35013e-11	8.0995e-10	Sdc2
ENSMUSG00000086918	201.474	-3.37185	0.535586	1.35163e-11	8.0995e-10	4930429F24Rik
ENSMUSG00000022945	414.211	2.06179	0.319803	1.42559e-11	8.51872e-10	Chaf1b
ENSMUSG00000040181	383.077	-3.95122	0.632884	1.4495e-11	8.63729e-10	Fmo1
ENSMUSG00000032702	4235.28	-1.47168	0.228058	1.48712e-11	8.83674e-10	Kank1
ENSMUSG00000029070	2676.16	-2.22047	0.350102	1.50302e-11	8.90634e-10	Mxra8
ENSMUSG00000028517	3692.82	-1.5447	0.240047	1.54341e-11	9.12026e-10	Plpp3
ENSMUSG00000024381	2805.18	-1.71442	0.267745	1.55841e-11	9.18341e-10	Bin1
ENSMUSG00000074766	260.999	-2.62922	0.416931	1.62732e-11	9.56297e-10	Ism1
ENSMUSG00000033170	2231.32	1.30421	0.200381	1.72525e-11	1.01105e-09	Card10
ENSMUSG00000017969	2292.31	-2.82233	0.45103	1.81969e-11	1.06347e-09	Ptgis
ENSMUSG00000028461	1772.16	-1.54065	0.240555	1.88802e-11	1.10038e-09	Ccdc107
ENSMUSG00000034810	682.378	-2.88311	0.461557	2.02672e-11	1.17799e-09	Scn7a
ENSMUSG00000005233	247.368	2.06696	0.323684	2.10502e-11	1.22017e-09	Spc25
ENSMUSG00000009281	1132.61	-2.98352	0.479176	2.11646e-11	1.22346e-09	Rarres2
ENSMUSG00000028565	1279.26	-1.23264	0.191238	2.22106e-11	1.27847e-09	Nfia
ENSMUSG00000021991	127.357	-3.08947	0.494233	2.22364e-11	1.27847e-09	Cacna2d3
ENSMUSG00000011382	212.998	-2.34593	0.373641	2.31437e-11	1.32705e-09	Dhdh
ENSMUSG00000097622	136.424	-4.43286	0.714459	2.32849e-11	1.33156e-09	A330033J07Rik
ENSMUSG00000062563	483.06	-3.2491	0.524497	2.38565e-11	1.36059e-09	Cys1
ENSMUSG00000037572	301.652	1.88489	0.295662	2.47576e-11	1.4082e-09	Wdhd1
ENSMUSG00000063275	498.264	-2.60295	0.417704	2.51787e-11	1.42834e-09	Hacd1
ENSMUSG00000000739	115.876	-3.05526	0.491468	2.8788e-11	1.62874e-09	Sult5a1
ENSMUSG00000102752	477.365	-1.738	0.275511	2.92592e-11	1.65101e-09	Gm7694
ENSMUSG00000054136	120.136	4.72141	0.751202	2.9399e-11	1.65451e-09	Adm2
ENSMUSG00000070720	510.759	-1.69221	0.268266	3.0637e-11	1.71963e-09	Tmem200b
ENSMUSG00000030102	5863.42	-1.41237	0.222489	3.19016e-11	1.7813e-09	Itpr1
ENSMUSG00000021379	3593.74	-2.59454	0.418866	3.19031e-11	1.7813e-09	Id4
ENSMUSG00000022878	124.583	-10.5485	3.03334	3.22568e-11	1.79633e-09	Adipoq
ENSMUSG00000042812	3075.42	-2.63603	0.426339	3.30873e-11	1.83777e-09	Foxf1
ENSMUSG00000030278	294.828	-9.54624	1.36181	3.34826e-11	1.85488e-09	Cidec
ENSMUSG00000020085	4656.61	-2.27805	0.367084	3.41542e-11	1.88718e-09	Aifm2
ENSMUSG00000039787	684.23	-2.23804	0.360931	3.7495e-11	2.0664e-09	Cercam
ENSMUSG00000032085	1834.64	-2.58921	0.419402	3.80461e-11	2.09136e-09	Tagln
ENSMUSG00000046794	874.744	-2.78165	0.45238	3.82031e-11	2.09457e-09	Ppp1r3b
ENSMUSG00000056174	510.832	-3.58236	0.587546	3.86958e-11	2.11613e-09	Col8a2
ENSMUSG00000044197	815.867	-2.03169	0.327809	4.43732e-11	2.42039e-09	Gpr146
ENSMUSG00000035692	2229.21	3.0595	0.491168	4.59148e-11	2.49807e-09	Isg15
ENSMUSG00000039323	27982.6	-2.59424	0.423164	4.78279e-11	2.59552e-09	Igfbp2
ENSMUSG00000002012	1620.79	-2.82692	0.463545	4.88399e-11	2.64369e-09	Pnck
ENSMUSG00000024366	94.8402	-3.50227	0.57157	4.94361e-11	2.66918e-09	Gfra3
ENSMUSG00000063558	998.35	-2.05457	0.333153	5.26356e-11	2.83473e-09	Aox1
ENSMUSG00000032135	7003.04	-2.25036	0.366948	5.52566e-11	2.96089e-09	Mcam
ENSMUSG00000003352	1561.85	-1.51589	0.242714	5.5144e-11	2.96089e-09	Cacnb3
ENSMUSG00000033152	147.674	-2.68901	0.44039	6.0878e-11	3.25391e-09	Podxl2
ENSMUSG00000112963	462.665	6.87502	1.11435	6.66111e-11	3.55142e-09	Gm6093
ENSMUSG00000030546	114.146	-10.3995	3.02342	6.78211e-11	3.60689e-09	Plin1
ENSMUSG00000109635	122.201	-5.58292	0.918524	6.80207e-11	3.60849e-09	Gm45670
ENSMUSG00000057346	929.139	3.40229	0.5522	6.8748e-11	3.638e-09	Apol9a
ENSMUSG00000027574	210.612	-3.27815	0.543933	7.33178e-11	3.8702e-09	Nkain4
ENSMUSG00000046314	438.88	-2.04242	0.333865	7.47719e-11	3.93718e-09	Stxbp6
ENSMUSG00000041073	910.902	-3.14313	0.522872	7.52004e-11	3.94997e-09	Nacad
ENSMUSG00000041741	923.862	-1.95817	0.32017	7.84629e-11	4.11118e-09	Pde3a
ENSMUSG00000035513	446.651	-1.75604	0.286309	8.71919e-11	4.55733e-09	Ntng2
ENSMUSG00000028545	284.105	-1.58848	0.257716	8.87434e-11	4.62706e-09	Bend5
ENSMUSG00000020814	1091.92	-2.39149	0.396344	9.45062e-11	4.91548e-09	Mxra7
ENSMUSG00000106847	2442.04	-1.58297	0.258129	1.01953e-10	5.28989e-09	Peg13
ENSMUSG00000024238	1229.76	-2.46325	0.409729	1.03491e-10	5.35659e-09	Zeb1
ENSMUSG00000028613	432.91	1.49958	0.241991	1.03833e-10	5.36125e-09	Lrp8
ENSMUSG00000020620	218.578	-2.61209	0.434524	1.05308e-10	5.42424e-09	Abca8b
ENSMUSG00000021756	10009.3	-1.61323	0.263828	1.09389e-10	5.62083e-09	Il6st
ENSMUSG00000032387	2228.21	-2.13073	0.352966	1.09971e-10	5.63712e-09	Rbpms2
ENSMUSG00000041298	331.25	-1.82994	0.301024	1.15406e-10	5.90153e-09	Katnal1
ENSMUSG00000040170	2804.41	-2.24878	0.374122	1.18311e-10	6.03554e-09	Fmo2
ENSMUSG00000032549	630.354	-1.67359	0.274613	1.20058e-10	6.11002e-09	Rab6b
ENSMUSG00000023940	160.414	2.43185	0.399582	1.22268e-10	6.20763e-09	Sgo1
ENSMUSG00000038665	75.9814	-5.39	0.883052	1.22711e-10	6.21532e-09	Dgki
ENSMUSG00000022754	1517.7	2.06141	0.33755	1.28278e-10	6.48186e-09	Tmem45a
ENSMUSG00000065445	430.102	-3.68618	0.625203	1.29227e-10	6.51434e-09	Mir143
ENSMUSG00000020902	873.712	-3.22384	0.545178	1.31631e-10	6.6198e-09	Ntn1
ENSMUSG00000012705	79.5415	-6.16693	0.987273	1.32537e-10	6.64965e-09	Retn
ENSMUSG00000004360	216.566	-3.68344	0.623524	1.33528e-10	6.68364e-09	9330159F19Rik
ENSMUSG00000057113	13525	1.0452	0.167269	1.40441e-10	7.01313e-09	Npm1
ENSMUSG00000006586	171.463	-2.71491	0.455474	1.41973e-10	7.07307e-09	Runx1t1
ENSMUSG00000093861	152.944	-7.62704	1.21574	1.43018e-10	7.10847e-09	Igkv1-110
ENSMUSG00000000094	400.897	-2.77999	0.469033	1.52172e-10	7.54583e-09	Tbx4
ENSMUSG00000020689	4535.83	-2.98122	0.505782	1.58921e-10	7.86217e-09	Itgb3
ENSMUSG00000028883	999.225	-1.49681	0.246412	1.6475e-10	8.13163e-09	Sema3a
ENSMUSG00000031565	2817.89	-2.50076	0.421635	1.69425e-10	8.34302e-09	Fgfr1
ENSMUSG00000000555	12091.1	-1.82394	0.304174	1.81346e-10	8.9094e-09	Itga5
ENSMUSG00000019577	1598.7	-2.98351	0.508507	1.89371e-10	9.28223e-09	Pdk4
ENSMUSG00000022525	155.402	-5.27104	0.902261	1.90502e-10	9.3162e-09	Hrasls
ENSMUSG00000052477	779.524	2.27471	0.377632	1.96051e-10	9.56556e-09	C130026I21Rik
ENSMUSG00000087670	115.618	-4.03035	0.687139	1.98551e-10	9.66538e-09	9530036M11Rik
ENSMUSG00000039911	2224.8	-2.26198	0.38203	2.0273e-10	9.84627e-09	Spsb1
ENSMUSG00000028328	92.794	-2.95231	0.499826	2.11465e-10	1.02471e-08	Tmod1
ENSMUSG00000024302	1915.05	-2.32189	0.39309	2.12488e-10	1.02625e-08	Dtna
ENSMUSG00000003545	1146.76	-1.74704	0.292069	2.1323e-10	1.02625e-08	Fosb
ENSMUSG00000054263	627.524	-1.95296	0.327889	2.1291e-10	1.02625e-08	Lifr
ENSMUSG00000008090	1602.48	-1.45262	0.240915	2.23277e-10	1.07218e-08	Fgfrl1
ENSMUSG00000005034	4967.91	-1.14702	0.188116	2.34111e-10	1.12168e-08	Prkacb
ENSMUSG00000024247	581.143	-2.76147	0.471881	2.42685e-10	1.16014e-08	Pkdcc
ENSMUSG00000054863	232.636	-2.00876	0.338982	2.52016e-10	1.20205e-08	Fam19a5
ENSMUSG00000076940	678.379	-4.31698	0.75245	2.55137e-10	1.21421e-08	Iglv2
ENSMUSG00000068923	461.905	-1.59131	0.265885	2.60112e-10	1.23512e-08	Syt11
ENSMUSG00000029455	7382.81	-1.94011	0.32808	2.77131e-10	1.30718e-08	Aldh2
ENSMUSG00000042155	1736.38	-1.817	0.306417	2.76155e-10	1.30718e-08	Klhl23
ENSMUSG00000020649	1349.87	2.13936	0.35795	2.7663e-10	1.30718e-08	Rrm2
ENSMUSG00000027165	516.814	-1.67758	0.282053	2.9453e-10	1.38618e-08	B230118H07Rik
ENSMUSG00000032118	148.955	-2.6903	0.46075	3.02758e-10	1.42176e-08	Fez1
ENSMUSG00000053519	76.8611	-3.52017	0.602823	3.0935e-10	1.44951e-08	Kcnip1
ENSMUSG00000058793	6208.73	-1.25008	0.207534	3.12064e-10	1.45902e-08	Cds2
ENSMUSG00000037466	305.281	1.93353	0.323959	3.14321e-10	1.46635e-08	Tedc1
ENSMUSG00000027792	601.988	-2.22501	0.380753	3.39634e-10	1.58097e-08	Bche
ENSMUSG00000047878	1193.24	-1.71655	0.290716	3.50673e-10	1.62879e-08	A4galt
ENSMUSG00000031626	3166.14	-2.09154	0.3577	3.521e-10	1.63186e-08	Sorbs2
ENSMUSG00000003518	1995.39	-1.87175	0.318428	3.57461e-10	1.6531e-08	Dusp3
ENSMUSG00000048644	984.594	-1.9065	0.324617	3.65044e-10	1.68451e-08	Ctxn1
ENSMUSG00000024660	1196.14	1.94953	0.328042	3.71774e-10	1.71185e-08	Incenp
ENSMUSG00000048503	137.211	-2.16183	0.369026	3.76176e-10	1.72838e-08	Tmem136
ENSMUSG00000107369	1663.4	-2.06818	0.354223	3.84546e-10	1.75923e-08	Gstm2-ps1
ENSMUSG00000029385	1399.5	1.15839	0.191454	3.84386e-10	1.75923e-08	Ccng2
ENSMUSG00000063605	665.813	-2.1132	0.363185	4.25935e-10	1.9444e-08	Ccdc102a
ENSMUSG00000042759	772.915	1.93803	0.32769	4.42954e-10	2.01695e-08	Apobr
ENSMUSG00000000794	397.426	-2.67377	0.464526	4.43723e-10	2.01695e-08	Kcnn3
ENSMUSG00000028195	12664.3	-2.24708	0.387786	4.47795e-10	2.03112e-08	Cyr61
ENSMUSG00000026414	6944.6	-1.55826	0.264525	4.59722e-10	2.08036e-08	Tnnt2
ENSMUSG00000058897	782.332	-2.33655	0.404353	4.60606e-10	2.08036e-08	Col25a1
ENSMUSG00000044345	6352.88	-1.65388	0.282016	4.83985e-10	2.18132e-08	Marveld1
ENSMUSG00000001663	1041.83	-2.38193	0.413392	4.88741e-10	2.19346e-08	Gstt1
ENSMUSG00000036777	975.108	2.63077	0.449793	4.88528e-10	2.19346e-08	Anln
ENSMUSG00000085586	239.63	-1.90166	0.326228	5.02674e-10	2.25124e-08	Gm11613
ENSMUSG00000038170	3068.51	-1.51405	0.257358	5.11525e-10	2.28606e-08	Pde4dip
ENSMUSG00000029156	1041.76	-1.68239	0.287464	5.12619e-10	2.28615e-08	Sgcb
ENSMUSG00000023055	3114.24	-1.33901	0.226296	5.27169e-10	2.34612e-08	Calcoco1
ENSMUSG00000008855	3002.15	-1.21833	0.205149	5.55096e-10	2.46525e-08	Hdac5
ENSMUSG00000037224	105.338	-5.16099	0.904502	5.76599e-10	2.55542e-08	Zfyve28
ENSMUSG00000035305	499.754	-2.75364	0.483478	5.96868e-10	2.63975e-08	Ror1
ENSMUSG00000019851	25625.8	1.46818	0.248809	6.24528e-10	2.75635e-08	Perp
ENSMUSG00000047216	124.484	-3.13603	0.550983	6.28779e-10	2.76936e-08	Cdh19
ENSMUSG00000021838	1979.94	-2.3565	0.412219	6.44159e-10	2.83015e-08	Samd4
ENSMUSG00000004267	364.657	-2.2336	0.38926	6.45243e-10	2.83015e-08	Eno2
ENSMUSG00000020589	1091.87	-1.66504	0.286407	6.5954e-10	2.88691e-08	Fam49a
ENSMUSG00000074505	79.1442	-3.34237	0.585822	6.63237e-10	2.89713e-08	Fat3
ENSMUSG00000021759	1283.25	-1.94984	0.338298	6.64743e-10	2.89776e-08	Plpp1
ENSMUSG00000052911	5845.31	-1.69729	0.292061	6.71241e-10	2.9201e-08	Lamb2
ENSMUSG00000032231	29430.4	1.54724	0.262758	6.76247e-10	2.93588e-08	Anxa2
ENSMUSG00000023411	1225.28	-1.83351	0.317759	7.22382e-10	3.12978e-08	Nfatc4
ENSMUSG00000050447	200.619	-3.28525	0.582614	7.25661e-10	3.1376e-08	Lypd6
ENSMUSG00000096802	256.125	3.80106	0.659215	7.2755e-10	3.13939e-08	Gm15433
ENSMUSG00000028944	2426.68	-1.47132	0.252795	7.52767e-10	3.24162e-08	Prkag2
ENSMUSG00000023046	2563.9	-3.29164	0.586843	7.70548e-10	3.31149e-08	Igfbp6
ENSMUSG00000040209	982.015	-1.32402	0.225986	7.74149e-10	3.32026e-08	Zfp704
ENSMUSG00000034872	189.416	-2.8297	0.500204	7.88551e-10	3.37522e-08	Gipc3
ENSMUSG00000035863	1771.48	-2.00847	0.351065	8.06896e-10	3.44326e-08	Palm
ENSMUSG00000021903	693.251	-3.07053	0.546353	8.07684e-10	3.44326e-08	Galnt15
ENSMUSG00000000031	417.816	2.82825	0.491933	8.83857e-10	3.76046e-08	H19
ENSMUSG00000040712	2114.2	-1.08229	0.183159	8.96078e-10	3.80484e-08	Camta2
ENSMUSG00000024998	1293.73	-1.97444	0.345949	8.98482e-10	3.80745e-08	Plce1
ENSMUSG00000038080	2970.43	-1.51592	0.26228	9.4392e-10	3.99205e-08	Kdm1b
novel.831	354.1	3.12562	0.545562	9.54032e-10	4.02162e-08	-
ENSMUSG00000024791	245.432	3.17299	0.554075	9.54692e-10	4.02162e-08	Cdca5
ENSMUSG00000036867	611.822	-1.35826	0.233565	9.63821e-10	4.05205e-08	Smad6
ENSMUSG00000041329	804.858	-2.71349	0.483926	9.92093e-10	4.16268e-08	Atp1b2
ENSMUSG00000027603	151.296	-2.66098	0.473582	1.09921e-09	4.59399e-08	Ggt7
ENSMUSG00000068747	3094.05	-1.74628	0.30601	1.12656e-09	4.69908e-08	Sort1
ENSMUSG00000021464	668.425	-1.99708	0.352504	1.14625e-09	4.77184e-08	Ror2
ENSMUSG00000031451	9625.91	-1.88695	0.333273	1.236e-09	5.13543e-08	Gas6
ENSMUSG00000047242	351.468	-1.48727	0.259114	1.29235e-09	5.35908e-08	Taf9b
ENSMUSG00000028702	161.37	2.2148	0.388117	1.29922e-09	5.3771e-08	Rad54l
ENSMUSG00000017550	295.125	1.51956	0.263064	1.33017e-09	5.49452e-08	Atad5
ENSMUSG00000027496	360.39	2.35153	0.413031	1.36883e-09	5.64325e-08	Aurka
ENSMUSG00000029603	386.789	-2.71448	0.489046	1.44732e-09	5.95528e-08	Dtx1
ENSMUSG00000111521	579.638	-2.20149	0.39434	1.57408e-09	6.46437e-08	Gm48529
ENSMUSG00000002297	797.914	1.98683	0.349072	1.61681e-09	6.62706e-08	Dbf4
ENSMUSG00000034275	888.691	-2.90029	0.526965	1.6216e-09	6.63389e-08	Igsf9b
ENSMUSG00000010663	3835.84	-1.17811	0.20427	1.63713e-09	6.67176e-08	Fads1
ENSMUSG00000037624	233.19	-3.84638	0.704662	1.63693e-09	6.67176e-08	Kcnk2
ENSMUSG00000020473	3464.11	-2.82717	0.513271	1.72518e-09	7.01716e-08	Aebp1
ENSMUSG00000065954	5730.58	-1.52747	0.269454	1.74683e-09	7.09168e-08	Tacc1
ENSMUSG00000048120	2165.09	-1.91507	0.342266	1.80561e-09	7.31633e-08	Entpd1
ENSMUSG00000038065	875.65	-2.41142	0.436789	1.91822e-09	7.75785e-08	Mturn
ENSMUSG00000028600	1650.17	-2.82027	0.514947	1.98249e-09	8.00255e-08	Podn
ENSMUSG00000027188	1631.21	-2.75528	0.503145	2.00606e-09	8.08239e-08	Pamr1
ENSMUSG00000031722	327.25	-2.09565	0.377069	2.01435e-09	8.10042e-08	Hp
ENSMUSG00000068699	16456.4	-2.3631	0.428809	2.04345e-09	8.20196e-08	Flnc
ENSMUSG00000107476	400.018	-2.17447	0.392353	2.06374e-09	8.26778e-08	Zfp862-ps
ENSMUSG00000044177	114.814	-3.32401	0.608417	2.17186e-09	8.68458e-08	Wfikkn2
ENSMUSG00000003420	1932.7	-2.57815	0.47026	2.19712e-09	8.76911e-08	Fcgrt
ENSMUSG00000024665	2755.63	-1.70155	0.304054	2.20659e-09	8.7904e-08	Fads2
ENSMUSG00000045680	789.958	-3.30769	0.611829	2.34703e-09	9.3324e-08	Tcf21
ENSMUSG00000026825	978.79	-2.92057	0.539089	2.58452e-09	1.02576e-07	Dnm1
ENSMUSG00000031486	1904.81	-2.45783	0.450167	2.61942e-09	1.03574e-07	Adgra2
ENSMUSG00000024083	4641.76	-1.14348	0.200855	2.6573e-09	1.04877e-07	Pja2
ENSMUSG00000018909	2029.46	-1.63329	0.292851	2.66467e-09	1.04973e-07	Arrb1
ENSMUSG00000020218	151.409	-3.58863	0.665341	2.74149e-09	1.078e-07	Wif1
ENSMUSG00000027323	323.569	2.65718	0.479902	3.00592e-09	1.1798e-07	Rad51
ENSMUSG00000048814	175.229	-2.33406	0.427192	3.06499e-09	1.20076e-07	Lonrf2
ENSMUSG00000037313	787.831	1.79192	0.320185	3.15023e-09	1.23189e-07	Tacc3
ENSMUSG00000032289	857.124	-2.61756	0.483809	3.19792e-09	1.24824e-07	Thsd4
ENSMUSG00000026879	44327.2	-1.33463	0.237242	3.30559e-09	1.28722e-07	Gsn
ENSMUSG00000018750	3286.12	-1.21774	0.216013	3.31593e-09	1.28722e-07	Zbtb4
ENSMUSG00000035296	129.752	-2.19252	0.400495	3.3113e-09	1.28722e-07	Sgcg
ENSMUSG00000003779	312.313	2.08106	0.374945	3.44133e-09	1.33104e-07	Kif20a
ENSMUSG00000038060	185.795	-2.28632	0.420042	3.51385e-09	1.35663e-07	Dlec1
ENSMUSG00000028763	10074.2	-2.13894	0.393009	3.52747e-09	1.35942e-07	Hspg2
ENSMUSG00000018217	2043.44	-2.71749	0.504903	3.59291e-09	1.38213e-07	Pmp22
ENSMUSG00000028037	1638.98	2.9358	0.533909	3.70002e-09	1.42077e-07	Ifi44
ENSMUSG00000028756	4772.76	-1.05786	0.186914	3.76913e-09	1.4421e-07	Pink1
ENSMUSG00000027318	4340.59	-2.81874	0.526528	3.85392e-09	1.47189e-07	Adam33
ENSMUSG00000015605	5196.71	-1.09732	0.194542	3.92442e-09	1.49613e-07	Srf
novel.75	61.428	-9.33656	2.91199	3.935e-09	1.49748e-07	-
ENSMUSG00000037989	1651.66	-3.44703	0.649746	3.95404e-09	1.50204e-07	Wnk2
ENSMUSG00000090084	399.488	-2.89296	0.541168	4.13338e-09	1.56737e-07	Srpx
ENSMUSG00000035390	288.493	-2.00212	0.36946	4.76258e-09	1.79954e-07	Brsk1
ENSMUSG00000019990	454.245	-2.63289	0.493971	4.94323e-09	1.86449e-07	Pde7b
ENSMUSG00000037820	6130.31	-1.79859	0.33122	5.04452e-09	1.89933e-07	Tgm2
ENSMUSG00000044005	128.577	2.70822	0.497542	5.06542e-09	1.90383e-07	Gls2
ENSMUSG00000018263	320.604	-3.89278	0.744169	5.23979e-09	1.96243e-07	Tbx5
ENSMUSG00000001156	2911.05	2.2952	0.422197	5.91781e-09	2.21247e-07	Mxd1
ENSMUSG00000038740	1230.41	-1.21028	0.218591	6.00698e-09	2.24187e-07	Mvb12b
ENSMUSG00000007655	13039.6	-1.87425	0.348325	6.18859e-09	2.3056e-07	Cav1
ENSMUSG00000070327	4598.04	1.37332	0.248154	6.41956e-09	2.38747e-07	Rnf213
ENSMUSG00000026787	33.4657	9.45499	2.98668	6.51273e-09	2.4179e-07	Gad2
ENSMUSG00000044734	1228.05	2.7099	0.501746	6.633e-09	2.45825e-07	Serpinb1a
ENSMUSG00000079056	117.03	-2.37977	0.446601	6.67783e-09	2.47056e-07	Kcnip3
ENSMUSG00000047330	1008.81	-3.17174	0.60663	6.73491e-09	2.48736e-07	Kcne4
ENSMUSG00000084817	1053.44	-1.43478	0.263102	6.92053e-09	2.55148e-07	Gm5526
ENSMUSG00000058056	9136.47	-1.51749	0.279652	7.22801e-09	2.66023e-07	Palld
ENSMUSG00000024640	2791.36	2.53501	0.470504	7.5204e-09	2.76306e-07	Psat1
ENSMUSG00000094930	77.5982	-9.66303	3.01853	7.84512e-09	2.8774e-07	Igkv6-25
ENSMUSG00000072944	232.523	-2.3437	0.44383	8.04237e-09	2.94467e-07	Nup62cl
ENSMUSG00000039716	262.439	-2.76519	0.528473	8.20616e-09	2.99948e-07	Dock3
ENSMUSG00000076613	1878.94	-7.02814	1.41887	8.3315e-09	3.04007e-07	Ighg2b
ENSMUSG00000062980	891.04	-3.109	0.599909	8.41433e-09	3.06504e-07	Cped1
ENSMUSG00000028776	8470.27	-1.59827	0.29701	8.73639e-09	3.17691e-07	Tinagl1
ENSMUSG00000046768	2304.22	-2.05837	0.38975	8.94578e-09	3.2475e-07	Rhoj
ENSMUSG00000029636	246.697	-2.20009	0.417298	9.22732e-09	3.344e-07	Wasf3
ENSMUSG00000053552	120.056	-2.34481	0.444962	9.3036e-09	3.36591e-07	Ebf4
ENSMUSG00000062929	6112.4	-1.4223	0.263427	9.36996e-09	3.38416e-07	Cfl2
ENSMUSG00000026767	2065.24	1.24374	0.226583	9.58271e-09	3.44849e-07	Mindy3
ENSMUSG00000036585	1005.85	-1.93571	0.365635	9.57799e-09	3.44849e-07	Fgf1
ENSMUSG00000030701	436.176	-2.36437	0.451431	9.5967e-09	3.44849e-07	Plekhb1
ENSMUSG00000039985	1096.12	1.33744	0.244898	1.00143e-08	3.59249e-07	Fam60a
ENSMUSG00000033174	1984.32	-2.54663	0.489798	1.01131e-08	3.62182e-07	Mgll
ENSMUSG00000054477	146.729	-4.99899	0.978649	1.014e-08	3.62533e-07	Kcnn2
ENSMUSG00000022010	6955.92	-1.01426	0.184912	1.05869e-08	3.77246e-07	Tsc22d1
ENSMUSG00000029436	1161.24	-3.27208	0.638531	1.06169e-08	3.7768e-07	Mmp17
ENSMUSG00000004631	1263.25	-1.80392	0.341081	1.10322e-08	3.91801e-07	Sgce
ENSMUSG00000006715	458.934	2.02093	0.378043	1.11846e-08	3.96549e-07	Gmnn
ENSMUSG00000059173	344.899	-2.61455	0.505064	1.16368e-08	4.11897e-07	Pde1a
ENSMUSG00000020627	672.515	-1.53893	0.288426	1.17884e-08	4.16568e-07	Klhl29
ENSMUSG00000035934	486.697	-2.95901	0.575686	1.19107e-08	4.20194e-07	Pknox2
ENSMUSG00000026196	193.194	2.55366	0.482354	1.20635e-08	4.24878e-07	Bard1
ENSMUSG00000035686	57.6017	-6.20686	1.10587	1.22467e-08	4.3062e-07	Thrsp
ENSMUSG00000090186	174.279	3.44427	0.656937	1.22724e-08	4.3081e-07	Gm7592
ENSMUSG00000032555	2329.63	1.20421	0.220992	1.26141e-08	4.41348e-07	Topbp1
ENSMUSG00000024659	51463	2.94267	0.558442	1.27893e-08	4.46742e-07	Anxa1
ENSMUSG00000029430	9803.88	1.09985	0.201027	1.28823e-08	4.49256e-07	Ran
ENSMUSG00000025001	473.084	2.15479	0.406848	1.38347e-08	4.8168e-07	Hells
ENSMUSG00000021965	214.696	2.18558	0.413267	1.3971e-08	4.85629e-07	Ska3
ENSMUSG00000026420	158.783	6.9322	1.32078	1.40002e-08	4.85851e-07	Il24
ENSMUSG00000048279	1070.28	-1.48501	0.279891	1.46203e-08	5.06542e-07	Sacs
ENSMUSG00000034520	536.992	-1.52189	0.287194	1.47e-08	5.08477e-07	Gjc1
ENSMUSG00000049872	331.172	-2.92433	0.573756	1.50345e-08	5.19203e-07	Fam26e
ENSMUSG00000021313	200.157	-3.10642	0.610567	1.54041e-08	5.31105e-07	Ryr2
ENSMUSG00000044550	121.26	-2.80035	0.54624	1.55411e-08	5.34962e-07	Tceal3
ENSMUSG00000007080	267.564	2.39799	0.456711	1.60663e-08	5.52145e-07	Pole
ENSMUSG00000038587	3440.53	-2.56596	0.501924	1.61249e-08	5.53266e-07	Akap12
ENSMUSG00000008206	628.792	-2.20617	0.427659	1.6155e-08	5.53406e-07	Cers4
ENSMUSG00000021069	401.175	-2.1874	0.424367	1.69216e-08	5.78735e-07	Pygl
ENSMUSG00000038205	2743.55	-1.46567	0.27768	1.72098e-08	5.87646e-07	Prkab2
ENSMUSG00000030917	2628.34	-1.32239	0.248847	1.73411e-08	5.91182e-07	Tmem159
ENSMUSG00000037703	278.029	-1.86557	0.358839	1.77316e-08	6.03527e-07	Lzts3
ENSMUSG00000045658	980.903	-2.5662	0.504107	1.7901e-08	6.08318e-07	Pid1
ENSMUSG00000025579	4507.32	-1.10562	0.205869	1.79961e-08	6.10577e-07	Gaa
ENSMUSG00000035293	1588.83	1.56223	0.293619	1.82623e-08	6.16657e-07	G2e3
ENSMUSG00000022034	244.335	3.08484	0.593247	1.83296e-08	6.1795e-07	Esco2
ENSMUSG00000027796	198.553	-2.82619	0.557318	1.88489e-08	6.34451e-07	Smad9
ENSMUSG00000017830	726.932	1.922	0.365809	1.96021e-08	6.5772e-07	Dhx58
novel.697	114.44	2.44935	0.470652	1.96563e-08	6.585e-07	-
ENSMUSG00000050069	785.615	-2.62815	0.519783	2.07265e-08	6.93263e-07	Grem2
ENSMUSG00000016194	669.071	-2.51143	0.495646	2.10368e-08	7.02536e-07	Hsd11b1
ENSMUSG00000036062	208.598	-2.1121	0.411714	2.11502e-08	7.05216e-07	Phf24
ENSMUSG00000065592	720.099	-3.04568	0.607269	2.1722e-08	7.23149e-07	Mir145a
ENSMUSG00000053025	133.74	-4.85541	0.978191	2.18044e-08	7.24759e-07	Sv2b
ENSMUSG00000020886	614.864	-2.16864	0.424715	2.21494e-08	7.35075e-07	Dlg4
ENSMUSG00000089901	654.937	2.84476	0.550801	2.29657e-08	7.60979e-07	Gm8113
ENSMUSG00000025461	60.5298	-5.68652	1.08314	2.30583e-08	7.62859e-07	Cd163l1
ENSMUSG00000058740	79.7269	-4.89032	0.972465	2.39203e-08	7.9015e-07	Kcnt1
ENSMUSG00000038402	517.678	-1.86227	0.362993	2.48669e-08	8.20145e-07	Foxf2
ENSMUSG00000030208	14357.5	1.70552	0.325787	2.51826e-08	8.29271e-07	Emp1
ENSMUSG00000027379	361.809	3.08721	0.601358	2.61297e-08	8.59131e-07	Bub1
ENSMUSG00000031613	1380.98	-1.77875	0.346623	2.63454e-08	8.64885e-07	Hpgd
ENSMUSG00000027276	3957.05	1.03936	0.194112	2.68002e-08	8.7846e-07	Jag1
ENSMUSG00000049191	165.408	-2.22917	0.439582	2.69726e-08	8.82752e-07	Rtl5
ENSMUSG00000024978	1716.79	-1.54893	0.299541	2.753e-08	8.99611e-07	Gpam
ENSMUSG00000036533	3395.02	-1.73852	0.339724	2.78168e-08	9.07587e-07	Cdc42ep3
ENSMUSG00000027316	722.897	-3.01205	0.606509	2.80981e-08	9.1536e-07	Gfra4
ENSMUSG00000024378	914.754	1.63693	0.314567	3.09892e-08	1.008e-06	Stard4
ENSMUSG00000020340	1057.19	-2.6447	0.53204	3.1547e-08	1.02458e-06	Cyfip2
ENSMUSG00000004032	428.61	-1.70172	0.332786	3.20512e-08	1.03779e-06	Gstm5
ENSMUSG00000034780	58.1936	-3.3124	0.661221	3.20458e-08	1.03779e-06	B3galt1
ENSMUSG00000087291	2654.9	-2.96829	0.601208	3.23091e-08	1.04455e-06	Gm11946
ENSMUSG00000001348	2088.93	1.2003	0.227398	3.25439e-08	1.05054e-06	Acp5
ENSMUSG00000032238	937.24	-1.11014	0.211022	3.28767e-08	1.05968e-06	Rora
ENSMUSG00000090223	441.859	-2.63988	0.53207	3.41137e-08	1.09622e-06	Pcp4
ENSMUSG00000020641	755.339	2.31629	0.453413	3.55511e-08	1.14069e-06	Rsad2
ENSMUSG00000030020	726.183	-2.35397	0.474219	3.98098e-08	1.2735e-06	Prickle2
ENSMUSG00000033585	468.737	-2.71935	0.553166	4.08877e-08	1.30601e-06	Ndn
ENSMUSG00000022091	1598.63	-1.52906	0.300136	4.23029e-08	1.34717e-06	Sorbs3
ENSMUSG00000026853	1294.35	-1.06553	0.203874	4.26551e-08	1.35636e-06	Crat
ENSMUSG00000044807	213.538	-1.8249	0.3625	4.43584e-08	1.40841e-06	Zfp354c
ENSMUSG00000054728	324.322	-1.69971	0.336551	4.51077e-08	1.43007e-06	Phactr1
ENSMUSG00000020432	2417.88	-1.04133	0.199481	4.58529e-08	1.45153e-06	Tcn2
ENSMUSG00000032679	736.208	-1.76558	0.351032	4.63953e-08	1.46652e-06	Cd59a
ENSMUSG00000038486	127.737	-2.85783	0.583304	4.70187e-08	1.48402e-06	Sv2a
ENSMUSG00000022435	9730.14	-2.17767	0.440455	4.77757e-08	1.50568e-06	Upk3a
ENSMUSG00000019944	668.527	-2.01764	0.405804	4.85363e-08	1.52738e-06	Rhobtb1
ENSMUSG00000031246	9202.33	-1.58296	0.313612	5.00505e-08	1.57039e-06	Sh3bgrl
ENSMUSG00000027699	399.004	2.64055	0.526617	5.17304e-08	1.62071e-06	Ect2
ENSMUSG00000003273	208.474	-2.01351	0.405544	5.35528e-08	1.67534e-06	Car11
ENSMUSG00000015342	1009.72	-1.57989	0.314594	5.81875e-08	1.81765e-06	Xk
ENSMUSG00000038527	156.813	-2.92609	0.60496	6.01457e-08	1.87607e-06	C1rl
ENSMUSG00000050578	307.578	4.0773	0.822423	6.07941e-08	1.89352e-06	Mmp13
ENSMUSG00000027513	173.045	-8.58478	1.59756	6.1532e-08	1.9137e-06	Pck1
ENSMUSG00000041559	559.526	-2.81061	0.583126	6.31886e-08	1.95949e-06	Fmod
ENSMUSG00000054459	538.124	2.85134	0.573733	6.31486e-08	1.95949e-06	Vsnl1
ENSMUSG00000017493	7257.39	-2.237	0.458468	6.35109e-08	1.96662e-06	Igfbp4
ENSMUSG00000021983	238.921	-1.81582	0.366176	6.51616e-08	2.0148e-06	Atp8a2
ENSMUSG00000022425	1042.24	-1.41439	0.280746	6.64461e-08	2.05154e-06	Enpp2
ENSMUSG00000045246	201.012	-2.59885	0.537245	6.79843e-08	2.09599e-06	Kcng4
ENSMUSG00000032346	475.094	-2.62662	0.54457	6.80876e-08	2.09613e-06	Ooep
ENSMUSG00000050666	221.204	-2.15395	0.440307	6.86444e-08	2.11022e-06	Vstm4
ENSMUSG00000042251	257.409	-1.9915	0.405346	6.97337e-08	2.14061e-06	Pm20d1
ENSMUSG00000020431	113.888	-3.35165	0.70122	7.21023e-08	2.21013e-06	Adcy1
ENSMUSG00000020810	2811.85	-3.09599	0.651522	7.36538e-08	2.25444e-06	Cygb
ENSMUSG00000045392	623.115	-2.58234	0.537315	7.53007e-08	2.29919e-06	Olfr1033
ENSMUSG00000027661	132.299	-3.46936	0.729526	7.53319e-08	2.29919e-06	Slc2a10
ENSMUSG00000095332	292.339	-4.99297	1.07601	7.57388e-08	2.3083e-06	Gm9821
ENSMUSG00000038248	148.679	-2.65836	0.55226	7.71875e-08	2.34909e-06	Sobp
ENSMUSG00000024301	206.275	1.81488	0.363753	8.19547e-08	2.4906e-06	Kifc5b
ENSMUSG00000032131	84.581	-2.41407	0.498629	8.56915e-08	2.60045e-06	Abcg4
ENSMUSG00000050627	1869.04	-1.28695	0.256259	8.63657e-08	2.61718e-06	Gpd1l
ENSMUSG00000029414	202.537	3.08817	0.630606	8.68719e-08	2.62877e-06	Kntc1
ENSMUSG00000062070	11576.7	1.32247	0.26127	8.7162e-08	2.6338e-06	Pgk1
ENSMUSG00000030761	1329.67	-1.67533	0.341146	9.09722e-08	2.74504e-06	Myo7a
ENSMUSG00000025555	2724.63	-1.13976	0.225755	9.42617e-08	2.83636e-06	Farp1
ENSMUSG00000002055	322.585	2.58639	0.527626	9.42865e-08	2.83636e-06	Spag5
ENSMUSG00000001021	231.982	2.06683	0.418856	9.43985e-08	2.83636e-06	S100a3
ENSMUSG00000056569	139.262	-1.74705	0.356086	9.54534e-08	2.86401e-06	Mpz
ENSMUSG00000021186	1531.95	-3.0795	0.655863	9.82025e-08	2.94234e-06	Fbln5
ENSMUSG00000044676	383.304	-1.50038	0.303601	9.9176e-08	2.96733e-06	Zfp612
ENSMUSG00000041064	134.08	3.24317	0.668165	1.09895e-07	3.27423e-06	Pif1
ENSMUSG00000033287	1769.66	-1.11707	0.222344	1.13454e-07	3.37554e-06	Kctd17
ENSMUSG00000034317	929.081	1.70087	0.344	1.15271e-07	3.4248e-06	Trim59
ENSMUSG00000021830	723.751	-1.92833	0.400642	1.17022e-07	3.47197e-06	Txndc16
ENSMUSG00000045475	84.9048	8.51659	1.84565	1.18734e-07	3.51787e-06	Lce3c
ENSMUSG00000041669	60.3101	-4.6819	0.988313	1.20663e-07	3.57005e-06	Prima1
ENSMUSG00000046159	526.89	-3.0887	0.663832	1.23086e-07	3.63669e-06	Chrm3
ENSMUSG00000033420	1432.98	-1.54191	0.315826	1.23768e-07	3.65176e-06	Antxr1
ENSMUSG00000020328	1154.76	1.00285	0.197523	1.24893e-07	3.67984e-06	Nudcd2
ENSMUSG00000019929	23642.5	-2.79404	0.598548	1.25907e-07	3.70459e-06	Dcn
ENSMUSG00000026779	216.631	1.9311	0.395047	1.27926e-07	3.75878e-06	Mastl
ENSMUSG00000063229	26882.8	1.23279	0.246667	1.30982e-07	3.84327e-06	Ldha
ENSMUSG00000059970	1317.44	-1.29761	0.263089	1.35074e-07	3.95461e-06	Hspa2
ENSMUSG00000042686	547.92	-1.63402	0.337184	1.35148e-07	3.95461e-06	Jph1
ENSMUSG00000022324	2127.81	-2.10975	0.444795	1.36633e-07	3.99258e-06	Matn2
ENSMUSG00000032243	171.09	-3.89744	0.850753	1.42765e-07	4.16034e-06	Itga11
ENSMUSG00000028803	2467.42	-1.17676	0.237402	1.43826e-07	4.1855e-06	Nipal3
ENSMUSG00000033576	703.801	-2.48717	0.53123	1.44692e-07	4.20498e-06	Apol6
ENSMUSG00000047281	31522.2	1.37317	0.278001	1.45717e-07	4.22897e-06	Sfn
ENSMUSG00000047976	45.8136	-5.25828	1.07484	1.46536e-07	4.24694e-06	Kcna1
ENSMUSG00000086741	140.991	-4.33417	0.949327	1.47141e-07	4.25868e-06	Gm15816
ENSMUSG00000039959	2333.49	-1.51696	0.313092	1.52914e-07	4.41377e-06	Hip1
ENSMUSG00000028369	1244.7	-3.07924	0.668954	1.52885e-07	4.41377e-06	Svep1
ENSMUSG00000027358	1217.89	-1.53319	0.316515	1.5385e-07	4.43475e-06	Bmp2
ENSMUSG00000015134	3898.19	3.13228	0.653978	1.56644e-07	4.50919e-06	Aldh1a3
ENSMUSG00000035683	398.978	2.57009	0.535777	1.57737e-07	4.5345e-06	Melk
ENSMUSG00000039976	1074.44	-1.61176	0.334715	1.59281e-07	4.57271e-06	Tbc1d16
ENSMUSG00000021831	3706.74	1.3834	0.280779	1.6683e-07	4.77941e-06	Ero1l
ENSMUSG00000026039	130.608	1.90933	0.394857	1.6693e-07	4.77941e-06	Sgol2a
ENSMUSG00000074971	318.088	-2.7651	0.597989	1.68257e-07	4.81094e-06	Fibin
ENSMUSG00000052229	122.796	-4.68276	1.03311	1.71698e-07	4.90271e-06	Gpr17
ENSMUSG00000026483	10450.7	-1.9505	0.413276	1.73505e-07	4.94769e-06	Fam129a
ENSMUSG00000020374	46.3573	-3.054	0.65092	1.76471e-07	5.02553e-06	Rasgef1c
ENSMUSG00000020914	1991.23	2.35031	0.49045	1.80525e-07	5.13409e-06	Top2a
ENSMUSG00000028896	1356.45	1.61045	0.331321	1.87283e-07	5.31919e-06	Rcc1
ENSMUSG00000069793	723.323	1.90504	0.395443	1.88479e-07	5.34602e-06	Slfn9
ENSMUSG00000027221	311.633	-2.4043	0.518089	1.91439e-07	5.42274e-06	Chst1
ENSMUSG00000067017	385.244	1.24408	0.252512	1.92252e-07	5.43853e-06	Gm3608
novel.430	2518.73	-2.55003	0.554943	2.00203e-07	5.65594e-06	-
ENSMUSG00000001911	5086.24	-1.03606	0.2099	2.04331e-07	5.74964e-06	Nfix
ENSMUSG00000017146	269.408	2.35486	0.495287	2.0421e-07	5.74964e-06	Brca1
ENSMUSG00000029231	1603.69	-2.15433	0.462955	2.04887e-07	5.75768e-06	Pdgfra
ENSMUSG00000024897	228.677	-1.90911	0.4054	2.05773e-07	5.77495e-06	Apba1
ENSMUSG00000038807	1822.49	-1.70182	0.359585	2.07724e-07	5.82202e-06	Rap1gap2
ENSMUSG00000049536	189.437	-2.06305	0.441493	2.17127e-07	6.07757e-06	Tceal1
ENSMUSG00000052776	1307.58	2.10027	0.440682	2.19677e-07	6.14086e-06	Oas1a
ENSMUSG00000043461	10032.9	-1.45757	0.304224	2.19968e-07	6.14093e-06	Sptssb
ENSMUSG00000026574	1893.29	-2.55679	0.558259	2.21221e-07	6.1678e-06	Dpt
ENSMUSG00000042436	3777.36	-3.26459	0.725906	2.27893e-07	6.33721e-06	Mfap4
ENSMUSG00000026872	1425.2	-1.8123	0.386294	2.27661e-07	6.33721e-06	Zeb2
ENSMUSG00000048218	221.772	-1.96689	0.420562	2.29262e-07	6.36697e-06	Amigo2
ENSMUSG00000037860	943.321	1.1876	0.24217	2.34362e-07	6.50012e-06	Aim2
ENSMUSG00000001119	9568.62	-2.99765	0.665171	2.35113e-07	6.51244e-06	Col6a1
ENSMUSG00000055430	134.809	-2.74367	0.601558	2.46074e-07	6.8072e-06	Nap1l5
ENSMUSG00000037601	1308.49	1.18028	0.241435	2.56391e-07	7.08339e-06	Nme1
ENSMUSG00000042607	45.9216	-3.23271	0.704294	2.72774e-07	7.51648e-06	Asb4
ENSMUSG00000073418	5382.25	-2.31586	0.507256	2.74218e-07	7.54649e-06	C4b
ENSMUSG00000022369	352.637	1.24364	0.256225	2.77588e-07	7.62936e-06	Mtbp
ENSMUSG00000062488	1075.5	3.1149	0.667923	2.79349e-07	7.66785e-06	Ifit3b
ENSMUSG00000045333	321.028	-2.22708	0.485829	2.81494e-07	7.71678e-06	Zfp423
ENSMUSG00000002068	244.122	1.87844	0.397076	2.88948e-07	7.91094e-06	Ccne1
ENSMUSG00000044548	251.754	-2.28582	0.499986	2.89897e-07	7.92671e-06	Dact1
ENSMUSG00000022371	3315.81	-3.11374	0.699447	2.97173e-07	8.11523e-06	Col14a1
ENSMUSG00000089773	93.4792	5.15703	1.11708	3.02807e-07	8.25848e-06	Skint1
ENSMUSG00000057614	2074.09	-1.04374	0.215157	3.10149e-07	8.43708e-06	Gnai1
novel.526	70.5693	6.17792	1.3324	3.11089e-07	8.45184e-06	-
ENSMUSG00000022442	506.282	-1.02863	0.211807	3.16297e-07	8.58239e-06	Ttll1
ENSMUSG00000074199	1267.18	4.323	0.936424	3.2279e-07	8.74741e-06	Krtdap
novel.677	160.64	-2.33822	0.514307	3.2743e-07	8.86185e-06	-
ENSMUSG00000085933	34.216	-8.25311	2.84839	3.28495e-07	8.87939e-06	Tmem61
ENSMUSG00000037440	899.725	2.56948	0.552509	3.30278e-07	8.91626e-06	Vnn1
ENSMUSG00000030319	352.226	-1.35391	0.285628	3.31267e-07	8.93163e-06	Cand2
ENSMUSG00000027499	411.268	-2.39164	0.52941	3.32263e-07	8.94712e-06	Pkia
ENSMUSG00000021221	62.5948	-4.49007	1.00136	3.36861e-07	9.04804e-06	Dpf3
ENSMUSG00000033361	298.503	-2.28785	0.504833	3.43719e-07	9.22059e-06	Prrg3
ENSMUSG00000069515	159.705	-5.72338	1.31957	3.44844e-07	9.23913e-06	Lyz1
ENSMUSG00000071637	3655.88	-2.09099	0.459524	3.48318e-07	9.32046e-06	Cebpd
ENSMUSG00000033306	16594	-1.33074	0.281136	3.50141e-07	9.35749e-06	Lpp
ENSMUSG00000044165	299.569	3.51314	0.763511	3.558e-07	9.49678e-06	Bcl2l15
ENSMUSG00000079481	569.092	-2.52203	0.56281	3.65395e-07	9.74065e-06	Nhsl2
ENSMUSG00000056394	1021.56	1.22027	0.253997	3.71074e-07	9.87968e-06	Lig1
ENSMUSG00000039239	1397.69	-1.79451	0.39051	3.79872e-07	1.01013e-05	Tgfb2
ENSMUSG00000028044	795.181	1.47109	0.310347	3.83394e-07	1.01822e-05	Cks1b
ENSMUSG00000028255	1198.93	3.4898	0.760779	3.84928e-07	1.02102e-05	Clca1
ENSMUSG00000002504	951.862	-1.8126	0.395684	3.9611e-07	1.04937e-05	Slc9a3r2
ENSMUSG00000058427	428.422	3.42661	0.748354	3.99714e-07	1.0576e-05	Cxcl2
ENSMUSG00000007279	780.955	-2.34951	0.524329	4.00747e-07	1.05902e-05	Scube2
ENSMUSG00000031378	673.859	-1.50092	0.322774	4.10894e-07	1.08448e-05	Abcd1
ENSMUSG00000000253	1419.97	-2.33917	0.522827	4.12802e-07	1.08817e-05	Gmpr
ENSMUSG00000074457	13938.3	1.51456	0.322382	4.16041e-07	1.09535e-05	S100a16
ENSMUSG00000021835	826.489	-2.54245	0.571736	4.1681e-07	1.09602e-05	Bmp4
ENSMUSG00000021066	236.875	-1.30683	0.277483	4.19497e-07	1.10172e-05	Atl1
ENSMUSG00000025407	508.37	-2.89606	0.657124	4.25886e-07	1.11712e-05	Gli1
ENSMUSG00000020098	284.014	-1.79947	0.393552	4.32351e-07	1.13269e-05	Pcbd1
ENSMUSG00000041431	527.509	2.96805	0.651834	4.76411e-07	1.24658e-05	Ccnb1
ENSMUSG00000064373	5470.43	-1.84696	0.407414	4.81701e-07	1.25733e-05	Selenop
ENSMUSG00000021750	54.2088	-2.99607	0.67325	4.81478e-07	1.25733e-05	Fam107a
ENSMUSG00000059921	172.479	-2.66935	0.606316	5.10117e-07	1.32987e-05	Unc5c
ENSMUSG00000018819	4400.91	-2.21574	0.498781	5.18982e-07	1.35132e-05	Lsp1
ENSMUSG00000030861	2066.24	-1.33885	0.288255	5.22032e-07	1.3576e-05	Acadsb
ENSMUSG00000030401	391.667	-1.73251	0.381749	5.40864e-07	1.40472e-05	Rtn2
ENSMUSG00000036667	1315.75	-1.32019	0.284504	5.46449e-07	1.41591e-05	Tcaf1
ENSMUSG00000032121	262.196	-1.39774	0.302205	5.47241e-07	1.41624e-05	Tmem218
ENSMUSG00000062248	533.523	1.83022	0.397507	5.52529e-07	1.42818e-05	Cks2
ENSMUSG00000076937	902.14	-2.46718	0.561863	5.59362e-07	1.44409e-05	Iglc2
ENSMUSG00000031448	33.543	-8.18942	2.86677	5.64692e-07	1.45608e-05	Adprhl1
ENSMUSG00000032661	1415.07	2.78886	0.616507	5.71439e-07	1.4717e-05	Oas3
ENSMUSG00000044080	3812.19	-1.2668	0.272651	5.77157e-07	1.48105e-05	S100a1
ENSMUSG00000023942	1581.73	-1.74999	0.387298	5.77139e-07	1.48105e-05	Slc29a1
ENSMUSG00000032690	2369.32	2.82654	0.624464	5.7595e-07	1.48105e-05	Oas2
ENSMUSG00000037049	947.288	-1.15624	0.246807	5.80697e-07	1.48833e-05	Smpd1
ENSMUSG00000030737	602.058	-2.93568	0.679216	5.91909e-07	1.51524e-05	Slco2b1
ENSMUSG00000028967	10791.2	-1.3751	0.298391	5.97487e-07	1.52769e-05	Errfi1
ENSMUSG00000040724	274.527	-2.44502	0.557784	6.07368e-07	1.55109e-05	Kcna2
ENSMUSG00000020788	1260.81	-2.13162	0.482316	6.15958e-07	1.57114e-05	Atp2a3
ENSMUSG00000057969	1020.21	-2.00556	0.450782	6.2365e-07	1.58885e-05	Sema3b
ENSMUSG00000026594	886.173	1.02914	0.216566	6.25038e-07	1.59048e-05	Ralgps2
ENSMUSG00000017466	13532.5	-1.75181	0.387093	6.26289e-07	1.59176e-05	Timp2
ENSMUSG00000025980	8816.15	1.11828	0.236582	6.27811e-07	1.59373e-05	Hspd1
ENSMUSG00000048232	434.745	-1.1276	0.241259	6.52172e-07	1.65359e-05	Fbxo10
novel.742	123.107	-3.50844	0.819989	6.57785e-07	1.66584e-05	-
ENSMUSG00000060572	216.325	-1.81099	0.404423	6.71476e-07	1.69647e-05	Mfap2
ENSMUSG00000052727	2391.62	-1.36936	0.299077	6.86639e-07	1.73272e-05	Map1b
ENSMUSG00000032064	366.249	-1.74554	0.389592	6.94419e-07	1.74614e-05	Dixdc1
ENSMUSG00000094910	114.897	-2.09882	0.474014	6.93789e-07	1.74614e-05	D430019H16Rik
ENSMUSG00000042595	816.269	1.2147	0.259723	6.95331e-07	1.74637e-05	Fam199x
ENSMUSG00000061576	209.147	-2.38416	0.546348	7.0899e-07	1.77858e-05	Dpp6
ENSMUSG00000052105	538.752	-1.6773	0.373808	7.15242e-07	1.79004e-05	Mtcl1
ENSMUSG00000014846	740.45	-1.63739	0.364524	7.29672e-07	1.82401e-05	Tppp3
ENSMUSG00000022906	2289.33	1.25669	0.270233	7.37169e-07	1.83843e-05	Parp9
ENSMUSG00000076652	104.58	-9.83779	3.36748	7.51493e-07	1.87196e-05	Ighv7-3
ENSMUSG00000019961	4109.96	1.09647	0.234119	7.58279e-07	1.88446e-05	Tmpo
ENSMUSG00000026896	1213.65	1.22547	0.263149	7.58282e-07	1.88446e-05	Ifih1
ENSMUSG00000097183	276.234	-2.73767	0.637938	7.75074e-07	1.9217e-05	Gm17501
ENSMUSG00000070469	263.823	-2.82491	0.659916	7.89701e-07	1.95568e-05	Adamtsl3
ENSMUSG00000025403	3114.5	1.56206	0.341654	7.98096e-07	1.97417e-05	Shmt2
ENSMUSG00000026586	503.686	-1.6905	0.379324	8.1297e-07	2.00863e-05	Prrx1
ENSMUSG00000033910	374.705	-2.54886	0.593175	8.27869e-07	2.04307e-05	Gucy1a1
ENSMUSG00000040860	1120.16	-1.35651	0.298611	8.29876e-07	2.04387e-05	Crocc
ENSMUSG00000091199	90.0879	3.61409	0.819858	8.30117e-07	2.04387e-05	Gm2619
ENSMUSG00000052852	333.942	-2.27379	0.524696	8.3588e-07	2.05569e-05	Reep1
ENSMUSG00000028678	243.057	2.17332	0.48587	8.42185e-07	2.0688e-05	Kif2c
ENSMUSG00000031489	271.593	-1.88865	0.428432	8.44588e-07	2.07231e-05	Adrb3
ENSMUSG00000005370	2102.11	1.22149	0.263603	8.48312e-07	2.07905e-05	Msh6
ENSMUSG00000067006	3887.79	1.5031	0.329127	8.62667e-07	2.1073e-05	Serpinb5
ENSMUSG00000041046	465.035	1.49569	0.327552	8.60956e-07	2.1073e-05	Ramp3
ENSMUSG00000111709	243.485	2.03105	0.453148	8.6281e-07	2.1073e-05	Gm3776
ENSMUSG00000031403	1331.66	1.25492	0.271504	8.64703e-07	2.1095e-05	Dkc1
ENSMUSG00000096916	143.951	1.84961	0.411011	8.69855e-07	2.11964e-05	Zfp850
ENSMUSG00000019539	2191.86	-2.57127	0.60178	8.79915e-07	2.13925e-05	Rcn3
ENSMUSG00000027457	75.8276	-2.64356	0.612705	8.79656e-07	2.13925e-05	Snph
ENSMUSG00000038517	904.465	-1.5205	0.339364	8.85204e-07	2.14476e-05	Tbkbp1
ENSMUSG00000057722	449.698	-2.76206	0.649543	8.84831e-07	2.14476e-05	Lepr
ENSMUSG00000048038	92.6833	-2.15639	0.493277	8.83892e-07	2.14476e-05	Ccdc187
ENSMUSG00000005583	550.231	-2.14836	0.4951	8.9277e-07	2.16062e-05	Mef2c
ENSMUSG00000022208	64.2684	-2.75943	0.640394	9.00559e-07	2.177e-05	Jph4
ENSMUSG00000041406	150.897	1.55108	0.34189	9.1982e-07	2.22104e-05	BC055324
ENSMUSG00000087006	1559.35	-1.66886	0.376764	9.25315e-07	2.23177e-05	Gm13889
ENSMUSG00000046179	226.012	2.96899	0.674103	9.33983e-07	2.25013e-05	E2f8
ENSMUSG00000062310	25.3593	6.79174	1.61552	9.49331e-07	2.28452e-05	Glrp1
ENSMUSG00000095320	72.3943	-3.37512	0.796789	9.60899e-07	2.30974e-05	Ccl21a
ENSMUSG00000035268	2017.59	-1.11415	0.242946	9.96234e-07	2.39197e-05	Pkig
ENSMUSG00000066687	815.714	-3.46313	0.836854	1.01886e-06	2.44301e-05	Zbtb16
novel.125	512.679	-2.80073	0.664159	1.01979e-06	2.44301e-05	-
ENSMUSG00000091472	34.5648	-3.66366	0.844019	1.0262e-06	2.45561e-05	Gm3739
ENSMUSG00000046447	1472.21	-1.59054	0.359197	1.02764e-06	2.45629e-05	Camk2n1
ENSMUSG00000041729	162.307	-1.63505	0.36908	1.03021e-06	2.45968e-05	Coro2b
novel.257	63.4019	-9.08095	3.17715	1.04224e-06	2.4856e-05	-
ENSMUSG00000029446	772.771	1.63325	0.363197	1.05444e-06	2.51188e-05	Psph
ENSMUSG00000059406	38.5755	-4.95588	1.11707	1.05583e-06	2.51239e-05	Tmprss9
ENSMUSG00000003575	917.846	-1.27141	0.281411	1.06143e-06	2.52287e-05	Crtc1
ENSMUSG00000031355	374.903	-2.00493	0.463168	1.07072e-06	2.5393e-05	Arhgap6
ENSMUSG00000026587	99.8069	-1.99257	0.458261	1.10109e-06	2.6055e-05	Astn1
ENSMUSG00000021573	712.493	-2.18789	0.51112	1.11838e-06	2.64348e-05	Tppp
ENSMUSG00000056486	288.181	-1.47652	0.332098	1.12436e-06	2.65466e-05	Chn1
ENSMUSG00000031618	506.129	-1.7097	0.390314	1.1309e-06	2.66715e-05	Nr3c2
ENSMUSG00000032855	4249.27	-1.42549	0.320242	1.13729e-06	2.67926e-05	Pkd1
ENSMUSG00000028989	204.255	-3.82806	0.933637	1.14294e-06	2.68958e-05	Angptl7
ENSMUSG00000052957	2371.69	-1.55027	0.351292	1.15411e-06	2.71285e-05	Gas1
ENSMUSG00000038077	73.8818	-4.48298	1.07942	1.15629e-06	2.71498e-05	Kcna6
ENSMUSG00000028782	117.887	-2.3235	0.543816	1.16726e-06	2.73772e-05	Adgrb2
ENSMUSG00000043300	219.825	-2.82297	0.674485	1.18851e-06	2.78142e-05	B3galnt1
ENSMUSG00000027224	875.03	1.14804	0.250639	1.2076e-06	2.823e-05	Duoxa1
ENSMUSG00000022070	442.322	1.42015	0.314991	1.21383e-06	2.83444e-05	Bora
ENSMUSG00000031709	1755.64	-1.83675	0.424698	1.23892e-06	2.88987e-05	Tbc1d9
ENSMUSG00000022103	167.105	-1.918	0.443686	1.24031e-06	2.88994e-05	Gfra2
ENSMUSG00000006585	620.789	1.50857	0.336319	1.24269e-06	2.89231e-05	Cdt1
ENSMUSG00000027203	841.642	1.36867	0.303226	1.26858e-06	2.94935e-05	Dut
ENSMUSG00000039007	1098.15	-1.55115	0.353602	1.30525e-06	3.03129e-05	Cpq
ENSMUSG00000028382	8565.69	1.0087	0.219262	1.30699e-06	3.03202e-05	Ptbp3
ENSMUSG00000026479	11829	1.72516	0.389895	1.32052e-06	3.06007e-05	Lamc2
ENSMUSG00000027186	639.366	1.85784	0.421461	1.34256e-06	3.10775e-05	Elf5
ENSMUSG00000005470	190.6	2.15026	0.491766	1.34798e-06	3.11354e-05	Asf1b
ENSMUSG00000019528	1089.08	-1.05122	0.231258	1.35599e-06	3.12524e-05	Gyg
ENSMUSG00000038390	256.867	-1.54968	0.353288	1.35555e-06	3.12524e-05	Gpr162
ENSMUSG00000096001	51.272	4.19174	0.978278	1.39528e-06	3.20885e-05	2610528A11Rik
ENSMUSG00000032586	240.184	2.24983	0.516576	1.40411e-06	3.22219e-05	Traip
ENSMUSG00000024990	167.067	-1.8288	0.423988	1.41195e-06	3.23667e-05	Rbp4
ENSMUSG00000035021	2228.12	1.34388	0.29902	1.44127e-06	3.30035e-05	Baz1a
ENSMUSG00000039883	93.0141	-4.61755	1.13786	1.45677e-06	3.32867e-05	Lrrc17
ENSMUSG00000021552	436.857	-1.25599	0.281743	1.4584e-06	3.32882e-05	Gkap1
ENSMUSG00000023224	5362.78	-2.45039	0.587573	1.46366e-06	3.33724e-05	Serping1
ENSMUSG00000048216	113.243	1.89044	0.431649	1.46737e-06	3.34211e-05	Gpr85
ENSMUSG00000051811	215.599	-1.93771	0.4515	1.47166e-06	3.34831e-05	Cox6b2
ENSMUSG00000032492	337.16	-2.53496	0.608983	1.4931e-06	3.39345e-05	Pth1r
ENSMUSG00000036731	747.978	2.29271	0.528473	1.5061e-06	3.41934e-05	Cysrt1
ENSMUSG00000019846	1879.96	-1.88689	0.44252	1.52605e-06	3.45891e-05	Lama4
ENSMUSG00000060923	219.326	-1.48389	0.338744	1.52678e-06	3.45891e-05	Acyp2
ENSMUSG00000030806	71.447	-4.27016	1.04443	1.53033e-06	3.46327e-05	Stx1b
ENSMUSG00000024043	251.441	-2.41018	0.577881	1.56933e-06	3.544e-05	Arhgap28
ENSMUSG00000034881	153.587	-3.04661	0.742896	1.59373e-06	3.58767e-05	Tbxa2r
ENSMUSG00000078144	61.2007	2.5708	0.598566	1.59208e-06	3.58767e-05	Capns2
ENSMUSG00000029392	494.742	-1.65916	0.385128	1.64909e-06	3.70836e-05	Rilpl1
ENSMUSG00000096459	72.0821	-9.23028	3.27225	1.66457e-06	3.73922e-05	Ighv9-3
ENSMUSG00000024590	2001.87	1.29453	0.28935	1.66684e-06	3.74036e-05	Lmnb1
ENSMUSG00000025656	853.61	-1.62894	0.377965	1.67929e-06	3.76433e-05	Arhgef9
novel.331	60.1306	-2.77098	0.665538	1.69977e-06	3.80333e-05	-
ENSMUSG00000052848	29.0508	-7.8984	2.86546	1.70026e-06	3.80333e-05	C130026L21Rik
ENSMUSG00000042688	7017.95	1.72532	0.39458	1.71031e-06	3.82179e-05	Mapk6
ENSMUSG00000028693	1197.35	1.25798	0.281009	1.72423e-06	3.84885e-05	Nasp
ENSMUSG00000036242	470.655	-2.18609	0.523502	1.76919e-06	3.94508e-05	3632451O06Rik
ENSMUSG00000029260	3705.85	-1.45963	0.336087	1.77443e-06	3.949e-05	Ugt2b34
ENSMUSG00000028445	2630.31	-2.24454	0.539699	1.77652e-06	3.949e-05	Enho
ENSMUSG00000031216	315.135	-2.04377	0.485844	1.77547e-06	3.949e-05	Stard8
ENSMUSG00000024269	618.086	-1.11098	0.24895	1.8088e-06	4.01236e-05	Tpgs2
ENSMUSG00000039109	531.762	-3.12332	0.773749	1.81453e-06	4.02088e-05	F13a1
ENSMUSG00000026708	261.092	1.46837	0.33314	1.82555e-06	4.04109e-05	Cenpl
ENSMUSG00000042215	1604.95	-1.25414	0.285007	1.86301e-06	4.11027e-05	Bag2
ENSMUSG00000096992	153.591	1.71316	0.393431	1.86402e-06	4.11027e-05	Gm26788
ENSMUSG00000022484	40.6817	-4.60975	1.09673	1.86453e-06	4.11027e-05	Hoxc10
ENSMUSG00000026109	72.6551	-2.1799	0.518723	1.8913e-06	4.16067e-05	Tmeff2
ENSMUSG00000024011	6357.68	-3.30149	0.827598	1.95123e-06	4.28807e-05	Pi16
ENSMUSG00000079105	973.847	-3.19334	0.794991	1.95541e-06	4.29282e-05	C7
ENSMUSG00000033355	1656	2.09461	0.487297	1.95812e-06	4.29433e-05	Rtp4
ENSMUSG00000017057	1784.5	1.12987	0.251984	1.96508e-06	4.30517e-05	Il13ra1
ENSMUSG00000001517	568.071	1.88221	0.435496	1.9707e-06	4.31304e-05	Foxm1
ENSMUSG00000023927	1060.09	-1.70839	0.402039	1.97971e-06	4.32831e-05	Satb1
ENSMUSG00000030621	164.302	-2.96792	0.732457	1.99115e-06	4.34884e-05	Me3
ENSMUSG00000026482	738.76	-2.25206	0.544821	2.00508e-06	4.37477e-05	Rgl1
ENSMUSG00000022595	70.2971	4.21518	1.00408	2.01671e-06	4.39565e-05	Lypd2
ENSMUSG00000075705	2660.3	-1.10021	0.248025	2.04505e-06	4.45285e-05	Msrb1
ENSMUSG00000026315	771.081	1.33119	0.30138	2.05541e-06	4.47084e-05	Serpinb8
ENSMUSG00000090553	1533.95	1.05161	0.233899	2.07037e-06	4.49877e-05	Snrpe
ENSMUSG00000046491	234.867	-2.75772	0.67915	2.07614e-06	4.50671e-05	C1qtnf2
ENSMUSG00000003949	530.793	-1.08424	0.24436	2.13863e-06	4.63762e-05	Hlf
ENSMUSG00000097373	19.6647	8.36401	3.02666	2.14922e-06	4.65583e-05	Gm26877
ENSMUSG00000073154	57.1796	-2.63395	0.640455	2.26437e-06	4.89533e-05	9330158H04Rik
ENSMUSG00000086903	27.7656	-7.80764	2.86214	2.26909e-06	4.90055e-05	Hotair
ENSMUSG00000040690	3145.2	-1.76607	0.419877	2.27465e-06	4.90757e-05	Col16a1
ENSMUSG00000079457	161.419	3.86792	0.925786	2.28621e-06	4.92751e-05	Gm7609
ENSMUSG00000022987	584.016	-1.96841	0.473478	2.32669e-06	5.00969e-05	Zfp641
ENSMUSG00000033581	1289.07	2.23422	0.526163	2.35603e-06	5.06772e-05	Igf2bp2
ENSMUSG00000001656	75.9597	-2.627	0.643592	2.37956e-06	5.11316e-05	Hoxc11
ENSMUSG00000033722	316.938	-2.72155	0.67613	2.38418e-06	5.11794e-05	BC034090
ENSMUSG00000035506	109.494	-1.94906	0.467214	2.42384e-06	5.19781e-05	Slc12a8
ENSMUSG00000071604	614.896	-1.72467	0.410609	2.44092e-06	5.22918e-05	Fam189a2
ENSMUSG00000044250	266.037	-1.50432	0.353037	2.5009e-06	5.35227e-05	Pced1b
ENSMUSG00000029223	3886.1	-2.56092	0.635728	2.51181e-06	5.37023e-05	Uchl1
ENSMUSG00000032332	9129.75	-2.12265	0.521005	2.52205e-06	5.38671e-05	Col12a1
ENSMUSG00000034459	2075.92	2.5588	0.608921	2.52631e-06	5.39039e-05	Ifit1
ENSMUSG00000026113	1886.76	-1.13174	0.258788	2.53411e-06	5.40161e-05	Inpp4a
ENSMUSG00000022629	1743.66	1.59338	0.369641	2.56694e-06	5.46066e-05	Kif21a
ENSMUSG00000030787	1076.73	-3.21645	0.818746	2.56591e-06	5.46066e-05	Lyve1
ENSMUSG00000044749	41.5628	-8.38571	3.05755	2.62669e-06	5.58217e-05	Abca6
ENSMUSG00000085779	440.216	-2.58143	0.642706	2.64018e-06	5.60525e-05	Atcayos
ENSMUSG00000021846	1359.72	-1.44272	0.339299	2.7162e-06	5.75515e-05	Peli2
ENSMUSG00000003134	2245.12	-1.10579	0.252903	2.72288e-06	5.76356e-05	Tbc1d8
ENSMUSG00000023031	638.742	-1.75797	0.422172	2.73145e-06	5.77596e-05	Cela1
ENSMUSG00000037921	578.905	2.10265	0.498943	2.7386e-06	5.78532e-05	Ddx60
ENSMUSG00000004655	6865.93	-2.40394	0.596932	2.74677e-06	5.79683e-05	Aqp1
ENSMUSG00000024795	341.731	2.30816	0.550411	2.76766e-06	5.83513e-05	Kif20b
ENSMUSG00000090394	990.446	-1.31553	0.306951	2.84679e-06	5.99601e-05	4930523C07Rik
ENSMUSG00000026797	651.577	-1.51866	0.359908	2.85749e-06	6.00666e-05	Stxbp1
ENSMUSG00000061535	451.367	-2.27052	0.560996	2.85634e-06	6.00666e-05	C1qtnf7
ENSMUSG00000048142	173.971	2.22806	0.531776	2.91028e-06	6.11159e-05	Nat8l
ENSMUSG00000020363	786.678	-2.80782	0.709092	2.91811e-06	6.12198e-05	Gfpt2
ENSMUSG00000030693	257.19	3.90336	0.947458	2.94998e-06	6.18276e-05	Klk10
ENSMUSG00000020840	2848.48	1.00418	0.226426	2.96381e-06	6.19952e-05	Blmh
ENSMUSG00000032898	1361.57	-1.25332	0.29157	2.96236e-06	6.19952e-05	Fbxo21
ENSMUSG00000043252	10925	-1.62716	0.389286	2.99778e-06	6.26443e-05	Tmem64
ENSMUSG00000043556	191.464	-2.10463	0.516497	3.01328e-06	6.29063e-05	Fbxl7
ENSMUSG00000039462	40.7937	3.17058	0.76959	3.03083e-06	6.32106e-05	Col10a1
ENSMUSG00000040987	977.722	-1.52947	0.363918	3.03413e-06	6.32175e-05	Mill2
ENSMUSG00000020423	11347.7	-1.71255	0.413346	3.09558e-06	6.44347e-05	Btg2
ENSMUSG00000027075	199.033	-1.8407	0.446717	3.15009e-06	6.55052e-05	Slc43a1
ENSMUSG00000025855	311.202	-1.86151	0.453156	3.18852e-06	6.62396e-05	Prkar1b
ENSMUSG00000027715	652.652	2.60822	0.629778	3.21281e-06	6.66791e-05	Ccna2
ENSMUSG00000039891	49.4672	-2.9026	0.723493	3.22701e-06	6.69086e-05	Txlnb
ENSMUSG00000095127	183.032	-4.07574	1.06687	3.242e-06	6.71539e-05	Ighv1-82
ENSMUSG00000028766	1136.68	-1.82576	0.444199	3.28164e-06	6.7909e-05	Alpl
ENSMUSG00000021451	2456.51	1.18201	0.27139	3.28956e-06	6.80066e-05	Sema4d
ENSMUSG00000079190	542.93	2.07872	0.49842	3.44514e-06	7.11538e-05	AC133103.1
ENSMUSG00000029484	10577.6	1.27495	0.295122	3.47431e-06	7.16485e-05	Anxa3
ENSMUSG00000031262	129.813	2.46709	0.597584	3.47583e-06	7.16485e-05	Cenpi
ENSMUSG00000029651	324.145	-1.98674	0.489537	3.4851e-06	7.17701e-05	Mtus2
ENSMUSG00000098814	168.043	-3.76822	0.985543	3.56914e-06	7.33588e-05	Igkv19-93
ENSMUSG00000026628	4338.8	-1.8456	0.452998	3.59642e-06	7.36349e-05	Atf3
ENSMUSG00000026582	264.052	-1.97879	0.487994	3.5963e-06	7.36349e-05	Sele
ENSMUSG00000045328	455.058	2.7595	0.6719	3.58975e-06	7.36349e-05	Cenpe
ENSMUSG00000045273	162.062	2.08001	0.500574	3.61225e-06	7.38879e-05	Cenph
ENSMUSG00000020044	4222.06	-2.22709	0.558027	3.62212e-06	7.40186e-05	Timp3
ENSMUSG00000030867	680.709	1.34769	0.314376	3.62635e-06	7.40279e-05	Plk1
ENSMUSG00000041119	349.253	-1.58159	0.381	3.63099e-06	7.40279e-05	Pde9a
ENSMUSG00000055960	156.943	3.47549	0.854021	3.70425e-06	7.53351e-05	Skint4
ENSMUSG00000041959	6153.12	1.52848	0.360345	3.70814e-06	7.53422e-05	S100a10
ENSMUSG00000086567	111.244	-1.81156	0.442012	3.74158e-06	7.5949e-05	Gm2830
ENSMUSG00000047013	116.127	-2.3041	0.577084	3.83258e-06	7.7722e-05	Fbxo41
ENSMUSG00000021569	228.311	1.8473	0.442762	3.83942e-06	7.77867e-05	Trip13
ENSMUSG00000032026	4749.23	-1.09547	0.254936	3.85222e-06	7.79717e-05	Rexo2
ENSMUSG00000029778	485.594	-1.45488	0.347671	3.9107e-06	7.90802e-05	Adcyap1r1
ENSMUSG00000051427	725.411	-1.10603	0.258032	4.05747e-06	8.18923e-05	Ccdc157
ENSMUSG00000033278	554.392	-2.1537	0.541095	4.10133e-06	8.26991e-05	Ptprm
ENSMUSG00000056900	120.369	-1.82241	0.44777	4.13806e-06	8.33608e-05	Usp13
ENSMUSG00000024277	1856.31	-1.25029	0.296403	4.21924e-06	8.49157e-05	Mapre2
ENSMUSG00000039899	1834.23	-2.26876	0.575313	4.27331e-06	8.59226e-05	Fgl2
ENSMUSG00000047446	893.776	-1.10128	0.257664	4.28966e-06	8.61698e-05	Arl4a
ENSMUSG00000043472	32.3699	9.0547	3.25618	4.35111e-06	8.73218e-05	Lce3d
ENSMUSG00000090523	414.849	-2.31578	0.588985	4.41342e-06	8.84888e-05	Gypc
novel.770	114.497	-2.25429	0.569222	4.50787e-06	9.02975e-05	-
ENSMUSG00000030287	1320.49	1.28464	0.302209	4.60062e-06	9.20359e-05	Itpr2
ENSMUSG00000049723	495.882	3.0483	0.755126	4.60763e-06	9.20359e-05	Mmp12
ENSMUSG00000076523	62.7484	-8.92262	3.2967	4.60732e-06	9.20359e-05	Igkv15-103
ENSMUSG00000027405	3768.62	1.05978	0.245534	4.65459e-06	9.28865e-05	Nop56
ENSMUSG00000034771	906.559	-1.4175	0.34264	4.67782e-06	9.32353e-05	Tle2
ENSMUSG00000001228	949.035	2.34884	0.576424	4.68083e-06	9.32353e-05	Uhrf1
ENSMUSG00000073755	1130.81	-1.2191	0.289841	4.70946e-06	9.34556e-05	5730409E04Rik
ENSMUSG00000051652	110.289	-1.98724	0.4965	4.73105e-06	9.37965e-05	Lrrc3
ENSMUSG00000027371	472.849	-1.19057	0.282358	4.77983e-06	9.46754e-05	Fahd2a
ENSMUSG00000049932	1274.51	1.4433	0.343524	4.79372e-06	9.48621e-05	H2afx
ENSMUSG00000032462	715.798	1.05108	0.24408	4.9114e-06	9.70104e-05	Pik3cb
ENSMUSG00000021130	1093.17	-2.41941	0.623425	4.94948e-06	9.75813e-05	Galnt16
ENSMUSG00000019124	209.486	-2.86042	0.747665	5.03189e-06	9.91143e-05	Scrn1
ENSMUSG00000043091	6809.97	1.11538	0.26065	5.03672e-06	9.91177e-05	Tuba1c
ENSMUSG00000037999	2127.64	1.21758	0.286574	5.06297e-06	9.94502e-05	Arap2
ENSMUSG00000038349	533.621	-1.80132	0.449369	5.06081e-06	9.94502e-05	Plcl1
ENSMUSG00000042156	397.748	-2.0827	0.52894	5.20521e-06	0.00010215	Dzip1
ENSMUSG00000035713	694.732	-1.03477	0.24313	5.26631e-06	0.000103254	Usp35
ENSMUSG00000078185	441.168	1.19175	0.280751	5.27727e-06	0.000103373	Chml
ENSMUSG00000089726	410.844	1.27304	0.30168	5.31226e-06	0.000103963	Mir17hg
ENSMUSG00000018924	249.191	3.67909	0.924379	5.31802e-06	0.00010398	Alox15
ENSMUSG00000039542	760.62	-1.55292	0.382609	5.43248e-06	0.00010612	Ncam1
ENSMUSG00000021182	1320.87	-1.22522	0.294093	5.52475e-06	0.000107824	Ccdc88c
ENSMUSG00000046618	819.471	-1.01595	0.239143	5.63225e-06	0.000109821	Olfml2a
ENSMUSG00000050947	866.429	-1.25637	0.3027	5.65312e-06	0.000110127	Amigo1
ENSMUSG00000086943	173.225	-2.87148	0.755833	5.70268e-06	0.000110991	4732414G09Rik
ENSMUSG00000006958	414.435	-1.64747	0.40992	5.78012e-06	0.000112395	Chrd
ENSMUSG00000079604	274.091	-1.50381	0.370096	5.83585e-06	0.000113375	Gm13219
ENSMUSG00000049502	1679.13	1.04587	0.245019	5.89009e-06	0.00011422	Dtx3l
ENSMUSG00000000204	700.655	3.54467	0.895547	5.95664e-06	0.000115406	Slfn4
ENSMUSG00000022123	1507.63	3.42069	0.862748	5.97698e-06	0.000115695	Scel
novel.52	150.335	5.96608	1.52338	6.04709e-06	0.000116945	-
ENSMUSG00000058624	4734.82	1.52928	0.370536	6.09726e-06	0.000117808	Gda
ENSMUSG00000039405	2095.04	-1.68419	0.422073	6.15589e-06	0.000118833	Prss23
ENSMUSG00000002007	109.195	-1.94862	0.494138	6.22785e-06	0.000120113	Srpk3
ENSMUSG00000049588	225.477	-1.84298	0.466571	6.3328e-06	0.000122027	Ccdc69
ENSMUSG00000011148	333.555	-1.87426	0.475943	6.33961e-06	0.000122048	Adssl1
ENSMUSG00000085001	170.324	-4.27732	1.18283	6.50378e-06	0.000124982	Rapgef4os2
ENSMUSG00000007783	416.114	-1.38259	0.339621	6.60786e-06	0.000126867	Cpt1c
ENSMUSG00000045733	24.9415	-7.55302	2.88824	6.66893e-06	0.000127924	Sprn
ENSMUSG00000047793	557.252	-1.47441	0.365633	6.73913e-06	0.000129155	Sned1
ENSMUSG00000061353	3011.31	-1.95957	0.503412	6.79918e-06	0.000130188	Cxcl12
ENSMUSG00000006675	257.315	-2.03294	0.523394	6.84272e-06	0.000130904	P4htm
ENSMUSG00000029163	2436.63	-2.08361	0.539416	6.86681e-06	0.000131247	Emilin1
ENSMUSG00000022489	436.449	-2.19866	0.572372	6.91807e-06	0.000131989	Pde1b
ENSMUSG00000062257	21.1718	-7.31202	2.81118	6.91277e-06	0.000131989	Opcml
ENSMUSG00000056531	82.3765	1.87986	0.467373	6.94538e-06	0.000132392	Ccdc18
ENSMUSG00000050989	1515.05	-1.10583	0.265821	6.95761e-06	0.000132506	Selenon
ENSMUSG00000030284	2371.37	-1.20299	0.291949	6.97091e-06	0.000132641	Creld1
ENSMUSG00000053199	137.564	-2.39236	0.626457	7.01814e-06	0.00013342	Arhgap20
ENSMUSG00000056895	54.8244	2.25544	0.568158	7.09343e-06	0.000134731	Hist3h2ba
ENSMUSG00000005087	10686.2	1.58005	0.387886	7.29984e-06	0.000138528	Cd44
ENSMUSG00000041219	703.614	1.44735	0.352872	7.31173e-06	0.00013863	Arhgap11a
ENSMUSG00000029334	170.856	2.89788	0.7389	7.39443e-06	0.000140073	Prkg2
ENSMUSG00000061126	895.964	1.64982	0.407292	7.4384e-06	0.000140655	Cyp4f39
ENSMUSG00000038473	96.7211	-1.93637	0.495855	7.4377e-06	0.000140655	Nos1ap
ENSMUSG00000029561	3052.69	2.02023	0.50585	7.54838e-06	0.000142606	Oasl2
ENSMUSG00000020773	812.315	-1.48689	0.371684	7.56004e-06	0.000142606	Trim47
ENSMUSG00000004885	545.693	1.97851	0.49529	7.56166e-06	0.000142606	Crabp2
ENSMUSG00000040945	8525.47	1.16477	0.278815	7.57968e-06	0.000142819	Rcc2
ENSMUSG00000031298	571.55	1.61418	0.398312	7.65788e-06	0.000144165	Adgrg2
ENSMUSG00000027748	50.0623	-2.60171	0.681413	7.67345e-06	0.00014433	Trpc4
ENSMUSG00000020829	403.175	-1.26611	0.310647	7.74857e-06	0.000145614	Slc46a1
ENSMUSG00000020900	1770.27	-1.67754	0.426573	7.80584e-06	0.000146561	Myh10
ENSMUSG00000027111	8478.37	1.85222	0.464207	7.84958e-06	0.000147252	Itga6
ENSMUSG00000031494	135.857	-2.23322	0.58493	7.91138e-06	0.000148281	Cd209a
ENSMUSG00000094800	237.501	-3.83169	1.06877	8.01269e-06	0.000150048	Gm9780
ENSMUSG00000021485	105.766	2.34564	0.596738	8.13735e-06	0.000152248	Mxd3
ENSMUSG00000039496	96.5728	-1.82405	0.466625	8.14918e-06	0.000152335	Cdnf
ENSMUSG00000055148	1767.33	-1.47001	0.369154	8.21898e-06	0.000153505	Klf2
ENSMUSG00000022512	1874.28	2.65464	0.67727	8.26636e-06	0.000153985	Cldn1
ENSMUSG00000025586	592.84	-1.88486	0.487635	8.26562e-06	0.000153985	Cpeb1
ENSMUSG00000079455	114.582	2.02032	0.509858	8.25737e-06	0.000153985	Gm16026
ENSMUSG00000032816	631.684	-1.73697	0.445092	8.3316e-06	0.000155064	Igdcc4
ENSMUSG00000041797	232.279	-2.94674	0.80145	8.44402e-06	0.000157019	Abca9
ENSMUSG00000105565	49.4445	3.52518	0.913797	8.45326e-06	0.000157053	Gm43566
ENSMUSG00000016995	39.8808	-4.20683	1.1193	8.50849e-06	0.000157942	Matn4
ENSMUSG00000017754	1560.83	-2.45019	0.656258	8.60398e-06	0.000159436	Pltp
ENSMUSG00000034949	826.982	-1.06628	0.258215	8.59855e-06	0.000159436	Zfr2
ENSMUSG00000049907	1721.44	-1.99197	0.52104	8.72388e-06	0.00016136	Rasl11b
ENSMUSG00000096464	50.4742	-8.5355	3.25769	8.73055e-06	0.00016136	Ighv2-2
ENSMUSG00000006369	10340.5	-2.34435	0.627193	8.96396e-06	0.00016553	Fbln1
ENSMUSG00000036745	1852.24	-1.0674	0.259249	8.97629e-06	0.000165614	Ttll7
ENSMUSG00000029096	1637.54	-2.37944	0.638514	9.25793e-06	0.000170514	Htra3
ENSMUSG00000025498	3846.57	2.1511	0.548036	9.28283e-06	0.000170731	Irf7
ENSMUSG00000030218	10484.6	-1.93383	0.508059	9.30451e-06	0.000170928	Mgp
ENSMUSG00000037613	962.274	1.75038	0.439837	9.40943e-06	0.000172558	Tnfrsf23
ENSMUSG00000022218	2296.87	3.30134	0.857556	9.47809e-06	0.000173667	Tgm1
ENSMUSG00000073489	797.522	2.35685	0.60475	9.64439e-06	0.000176562	Ifi204
ENSMUSG00000026697	97.1791	-3.90778	1.09396	9.66041e-06	0.000176703	Myoc
ENSMUSG00000037033	190.699	4.72901	1.24281	9.83849e-06	0.000179652	Clca3b
ENSMUSG00000020354	116.992	-2.82907	0.771932	9.93678e-06	0.000181291	Sgcd
ENSMUSG00000031803	2230.43	1.45636	0.361725	9.96161e-06	0.000181588	B3gnt3
ENSMUSG00000021904	279.215	-1.61022	0.413095	1.0028e-05	0.000182642	Sema3g
ENSMUSG00000020387	1199.31	-1.08082	0.26476	1.01103e-05	0.000183983	Jade2
ENSMUSG00000046623	181.621	3.21125	0.839018	1.0239e-05	0.000186167	Gjb4
ENSMUSG00000025509	3325.8	-1.00767	0.24531	1.03355e-05	0.000187759	Pnpla2
ENSMUSG00000007030	417.383	-1.33658	0.33606	1.04482e-05	0.000189646	Vwa7
ENSMUSG00000033952	245.969	2.7232	0.707979	1.0458e-05	0.000189662	Aspm
ENSMUSG00000020123	252.902	-1.83123	0.478649	1.0467e-05	0.000189662	Avpr1a
ENSMUSG00000023191	1189.31	-1.95941	0.519088	1.04901e-05	0.000189758	P3h3
ENSMUSG00000006398	787.44	2.48401	0.643005	1.04847e-05	0.000189758	Cdc20
ENSMUSG00000020704	51.0366	-6.68458	1.57888	1.05207e-05	0.000190151	Asic2
ENSMUSG00000062783	354.674	3.12233	0.816345	1.06138e-05	0.000191671	Csprs
ENSMUSG00000039193	118.376	-1.83288	0.478385	1.07415e-05	0.000193812	Nlrc4
ENSMUSG00000027326	189.319	2.70596	0.70539	1.08777e-05	0.000196057	Knl1
ENSMUSG00000044737	73.2774	7.21241	1.87443	1.09293e-05	0.0001967	Klk14
ENSMUSG00000047884	47.9857	3.19182	0.839446	1.10064e-05	0.000197919	Klk9
ENSMUSG00000042961	229.307	-2.88281	0.798204	1.10207e-05	0.00019801	Egflam
ENSMUSG00000037306	951.046	-1.92646	0.509709	1.10306e-05	0.00019802	Man1c1
ENSMUSG00000025545	578.629	-1.08657	0.267443	1.10564e-05	0.000198316	Clybl
ENSMUSG00000064115	84.3281	-2.25477	0.602787	1.11153e-05	0.000199204	Cadm2
ENSMUSG00000110935	134.699	-2.92374	0.808085	1.11952e-05	0.000200468	Gm8834
ENSMUSG00000055172	2183.68	-2.10861	0.567697	1.14891e-05	0.000205384	C1ra
ENSMUSG00000042029	599.666	2.18748	0.565599	1.15131e-05	0.000205469	Ncapg2
ENSMUSG00000105376	24.9868	-7.4981	2.93591	1.15045e-05	0.000205469	Gm36535
ENSMUSG00000032010	481.762	-1.9719	0.524444	1.15515e-05	0.000205808	Usp2
ENSMUSG00000007379	1691.88	1.954	0.501658	1.17795e-05	0.000209344	Dennd2c
ENSMUSG00000045903	419.582	-2.48691	0.682382	1.19698e-05	0.000212253	Npas4
ENSMUSG00000016200	58.137	-3.15327	0.87012	1.19731e-05	0.000212253	Syt14
ENSMUSG00000054325	20.886	6.34964	1.74987	1.19538e-05	0.000212253	Lce3a
ENSMUSG00000046718	4032.96	1.60397	0.406788	1.20307e-05	0.000213097	Bst2
ENSMUSG00000021294	610.174	-2.8791	0.806181	1.21806e-05	0.00021487	Kif26a
ENSMUSG00000005672	403.343	-1.35368	0.344132	1.21813e-05	0.00021487	Kit
ENSMUSG00000030711	197.913	-2.0376	0.545227	1.22887e-05	0.000216584	Sult1a1
ENSMUSG00000030272	1448.39	-1.02649	0.252825	1.23907e-05	0.000218021	Camk1
ENSMUSG00000040428	333.426	-2.23776	0.607565	1.24151e-05	0.000218269	Plekha4
ENSMUSG00000019960	1799.57	1.03994	0.253551	1.24368e-05	0.000218345	Dusp6
ENSMUSG00000027454	210.54	1.73711	0.444322	1.24399e-05	0.000218345	Gins1
ENSMUSG00000033788	736.381	-1.5466	0.401138	1.25268e-05	0.000219688	Dysf
ENSMUSG00000042244	17.5289	8.04159	3.09587	1.26841e-05	0.000222003	Pglyrp3
novel.277	123.204	4.82956	1.29269	1.27159e-05	0.000222271	-
ENSMUSG00000115970	48.3816	-4.42543	1.23188	1.27859e-05	0.000223313	AC102334.1
ENSMUSG00000024270	3181.97	1.10547	0.271751	1.28056e-05	0.000223472	Slc39a6
ENSMUSG00000000028	233.911	1.64207	0.418817	1.28258e-05	0.000223642	Cdc45
ENSMUSG00000036775	1785.88	-1.09314	0.271964	1.28811e-05	0.000224423	Decr2
ENSMUSG00000035914	1763.4	1.03855	0.253731	1.29164e-05	0.000224669	Cd276
ENSMUSG00000029095	190.844	-1.77821	0.469229	1.29147e-05	0.000224669	Ablim2
ENSMUSG00000038526	111.802	-2.75825	0.766301	1.3173e-05	0.000228572	Car14
ENSMUSG00000074280	156.036	2.74777	0.726344	1.32034e-05	0.000228913	Gm6166
ENSMUSG00000036622	2554.19	-1.10346	0.275297	1.32489e-05	0.000229515	Atp13a2
ENSMUSG00000026311	443.93	-1.55158	0.403946	1.33651e-05	0.000231151	Asb1
ENSMUSG00000059901	83.3114	-2.03015	0.543058	1.33637e-05	0.000231151	Adamts14
novel.795	75.1983	-3.32667	0.937311	1.34183e-05	0.000231882	-
ENSMUSG00000072244	295.055	2.72713	0.720876	1.34672e-05	0.000232538	Trim6
ENSMUSG00000021990	2089.6	-1.38871	0.357018	1.35338e-05	0.000233309	Spata13
ENSMUSG00000049422	1225.51	-1.15635	0.290314	1.35237e-05	0.000233309	Chchd10
ENSMUSG00000031740	3854.8	-2.05897	0.55867	1.39004e-05	0.000238856	Mmp2
novel.156	120.956	2.11319	0.552805	1.38956e-05	0.000238856	-
ENSMUSG00000040472	1793.39	1.34062	0.337302	1.41075e-05	0.000241865	Rabggta
novel.76	19.0706	-7.08501	2.81597	1.41096e-05	0.000241865	-
ENSMUSG00000025395	352.402	1.42854	0.362102	1.42386e-05	0.000243683	Prim1
ENSMUSG00000048332	1784.16	-1.66829	0.441366	1.44433e-05	0.000246988	Lhfp
ENSMUSG00000059714	2776.7	-1.18887	0.301369	1.48414e-05	0.000252982	Flot1
ENSMUSG00000110298	19.1894	-7.08782	2.82351	1.48818e-05	0.000253468	Gm8189
ENSMUSG00000027750	7707.16	-1.68356	0.44874	1.48984e-05	0.000253548	Postn
ENSMUSG00000025207	627.012	-1.64036	0.433593	1.49139e-05	0.000253608	Sema4g
ENSMUSG00000022687	1125.21	-1.90922	0.516173	1.49535e-05	0.000254078	Boc
ENSMUSG00000006800	2617.58	-2.07892	0.569362	1.50593e-05	0.000255467	Sulf2
ENSMUSG00000057604	3105.35	-1.75108	0.467905	1.51764e-05	0.000257248	Lmcd1
ENSMUSG00000032965	458.494	-1.07683	0.269776	1.52251e-05	0.000257869	Ift57
ENSMUSG00000028341	1310.29	-2.50063	0.700759	1.5296e-05	0.000258659	Nr4a3
ENSMUSG00000078350	472.345	-1.9693	0.534097	1.53229e-05	0.000258907	Smim1
ENSMUSG00000031004	2250.8	2.43187	0.64381	1.55124e-05	0.000261901	Mki67
ENSMUSG00000024299	1590.55	-2.19138	0.604762	1.5709e-05	0.000265009	Adamts10
ENSMUSG00000041552	46.2851	-2.83852	0.788342	1.57849e-05	0.000266079	Ptchd1
ENSMUSG00000066357	2020.83	-1.11206	0.280627	1.5811e-05	0.000266308	Wdr6
ENSMUSG00000044317	351.64	-1.90924	0.517694	1.58709e-05	0.000267106	Gpr4
ENSMUSG00000042608	2828.06	-1.29939	0.334811	1.60889e-05	0.000270347	Stk40
ENSMUSG00000020427	17476.6	2.20467	0.579936	1.61277e-05	0.000270785	Igfbp3
ENSMUSG00000000295	771.455	1.17898	0.295403	1.6235e-05	0.000272355	Hddc2
ENSMUSG00000018822	118.975	-2.105	0.575463	1.62468e-05	0.000272355	Sfrp5
ENSMUSG00000048387	926.549	-1.48514	0.390222	1.66332e-05	0.000277956	Osr1
ENSMUSG00000028873	593.201	2.00096	0.527096	1.68058e-05	0.00028062	Cdca8
ENSMUSG00000025473	3705.25	1.65411	0.42909	1.6873e-05	0.000281522	Adam8
ENSMUSG00000060703	535.444	-1.92443	0.525659	1.71624e-05	0.000286125	Cd302
ENSMUSG00000036960	942.008	2.22565	0.591919	1.74305e-05	0.00029014	Clca2
ENSMUSG00000055963	203.893	-1.71217	0.45939	1.74683e-05	0.000290542	Triqk
ENSMUSG00000037995	1431.42	1.76579	0.461518	1.78112e-05	0.000296013	Igsf9
ENSMUSG00000028645	8900.37	1.38427	0.354683	1.78913e-05	0.000297113	Slc2a1
ENSMUSG00000017417	149.735	-1.56503	0.414815	1.79127e-05	0.000297236	Plxdc1
ENSMUSG00000026536	484.503	2.13551	0.568202	1.82417e-05	0.000302223	Mnda
ENSMUSG00000022587	32599.7	1.07414	0.268785	1.84952e-05	0.000306185	Ly6e
ENSMUSG00000031227	291.773	-1.57187	0.418986	1.86825e-05	0.000309045	Magee1
ENSMUSG00000039206	786.998	-1.28249	0.332911	1.87142e-05	0.00030933	Daglb
ENSMUSG00000061928	168.079	5.07305	1.39972	1.88269e-05	0.000310951	Dsg1b
ENSMUSG00000022656	652.721	-1.77964	0.48372	1.89095e-05	0.000312072	Nectin3
ENSMUSG00000006362	275.106	-1.92578	0.528957	1.91313e-05	0.000315488	Cbfa2t3
ENSMUSG00000034854	367.973	-1.07947	0.274501	1.94134e-05	0.000319645	Mfsd12
ENSMUSG00000049580	5413.78	-1.70717	0.464846	1.96441e-05	0.000323194	Tsku
ENSMUSG00000020766	902.287	-1.09099	0.278321	1.97529e-05	0.000324482	Galk1
ENSMUSG00000043165	400.084	3.42467	0.937983	1.97851e-05	0.000324718	Lor
ENSMUSG00000097541	28.2195	2.83167	0.773048	2.00351e-05	0.000328356	Gm26752
ENSMUSG00000086043	53.8507	-2.79754	0.794824	2.01062e-05	0.000329014	Gm12473
ENSMUSG00000021707	212.131	1.49582	0.389555	2.01938e-05	0.000330195	Dhfr
ENSMUSG00000022199	1821.93	-1.49221	0.397911	2.03327e-05	0.00033221	Slc22a17
ENSMUSG00000053550	45.7205	-4.31894	1.24855	2.05731e-05	0.00033588	Shisa7
ENSMUSG00000032606	903.154	-1.18415	0.30621	2.07217e-05	0.000338046	Nicn1
ENSMUSG00000097697	137.849	-3.99589	1.20964	2.11223e-05	0.000343791	4833412C05Rik
ENSMUSG00000039908	305.421	-1.3323	0.350052	2.11568e-05	0.000343826	Slc26a11
ENSMUSG00000026727	2550.21	-1.20369	0.313095	2.18211e-05	0.000354081	Rsu1
ENSMUSG00000002944	467.112	-2.15279	0.607752	2.19858e-05	0.000356482	Cd36
ENSMUSG00000033386	3000.81	1.42866	0.372049	2.20133e-05	0.000356656	Frrs1
ENSMUSG00000022673	1337.43	1.27354	0.328174	2.2324e-05	0.000361414	Mcm4
ENSMUSG00000025069	567.536	2.06112	0.554766	2.23589e-05	0.000361704	Gsto2
ENSMUSG00000049928	159.672	-4.04896	1.23803	2.24073e-05	0.000362212	Glp2r
ENSMUSG00000039457	10129.1	1.04752	0.265751	2.26914e-05	0.000366247	Ppl
ENSMUSG00000029154	1196.09	2.59187	0.709279	2.29268e-05	0.000369766	Cwh43
ENSMUSG00000006457	36.7177	-4.03745	1.16042	2.30075e-05	0.000370788	Actn3
ENSMUSG00000038271	569.243	-1.58001	0.428166	2.30315e-05	0.000370893	Iffo1
ENSMUSG00000028527	761.912	1.13789	0.290735	2.33712e-05	0.000375794	Ak4
ENSMUSG00000056632	4025.92	2.85828	0.786582	2.35145e-05	0.000377812	Dsg3
novel.840	76.4664	3.24706	0.901972	2.35812e-05	0.000378598	-
ENSMUSG00000050379	648.023	-1.56564	0.424539	2.36205e-05	0.000378704	38961
ENSMUSG00000035878	106.753	-1.9658	0.547241	2.36234e-05	0.000378704	Hykk
ENSMUSG00000025738	162.291	-1.89424	0.527081	2.42217e-05	0.000387711	Fbxl16
ENSMUSG00000029910	509.698	1.47643	0.388475	2.4375e-05	0.000389287	Mad2l1
ENSMUSG00000032741	1819.52	-1.09657	0.283917	2.45492e-05	0.000391774	Tpcn1
ENSMUSG00000033066	928.561	-1.74204	0.482463	2.48566e-05	0.000396382	Gas7
ENSMUSG00000038967	1383.03	-1.42985	0.384131	2.49046e-05	0.000396851	Pdk2
ENSMUSG00000041859	1114.4	1.6571	0.44183	2.50255e-05	0.00039818	Mcm3
ENSMUSG00000027641	939.647	1.27338	0.330549	2.50097e-05	0.00039818	Rbl1
ENSMUSG00000055850	433.944	-1.55381	0.422548	2.5179e-05	0.000400323	Rnf181
ENSMUSG00000047181	804.761	-1.12592	0.293197	2.53639e-05	0.000402962	Samd14
ENSMUSG00000031381	1424.82	1.52633	0.404675	2.54572e-05	0.000403863	Piga
ENSMUSG00000033031	410.25	1.92327	0.520048	2.54586e-05	0.000403863	C330027C09Rik
ENSMUSG00000061981	2805.87	-1.08985	0.282728	2.55569e-05	0.000404819	Flot2
novel.582	29.218	-3.51126	1.00097	2.55554e-05	0.000404819	-
ENSMUSG00000074896	2416.04	2.31816	0.634104	2.5717e-05	0.000406749	Ifit3
ENSMUSG00000030107	1632.2	1.68652	0.450671	2.57053e-05	0.000406749	Usp18
ENSMUSG00000033400	1674.3	-1.13972	0.297603	2.58781e-05	0.000408993	Agl
ENSMUSG00000042453	444.609	-2.60296	0.764885	2.6156e-05	0.000412822	Reln
ENSMUSG00000021263	1528.77	-1.09096	0.283685	2.64788e-05	0.00041699	Degs2
ENSMUSG00000024065	271.391	-1.57701	0.431143	2.64881e-05	0.00041699	Ehd3
ENSMUSG00000083567	130.957	-1.67976	0.462049	2.64782e-05	0.00041699	Gm11451
ENSMUSG00000068794	161.354	-2.7537	0.812367	2.65017e-05	0.00041699	Col28a1
ENSMUSG00000027533	8529.13	2.30125	0.632002	2.66914e-05	0.000419354	Fabp5
ENSMUSG00000024558	114.43	-3.9621	1.22065	2.67476e-05	0.000419927	Mapk4
ENSMUSG00000054065	5220.77	1.27166	0.331405	2.67878e-05	0.000420248	Pkp3
ENSMUSG00000024937	5537.65	-1.18567	0.312054	2.682e-05	0.000420443	Ehbp1l1
ENSMUSG00000046591	159.24	2.58922	0.71794	2.68851e-05	0.000421153	Ticrr
ENSMUSG00000044254	345.206	2.58646	0.717357	2.75704e-05	0.000430937	Pcsk9
ENSMUSG00000002058	745.056	-1.41236	0.381706	2.77646e-05	0.000433654	Unc119
ENSMUSG00000033705	396.167	-2.21795	0.640152	2.78716e-05	0.000435006	Stard9
ENSMUSG00000029838	467.463	1.38137	0.364589	2.82046e-05	0.000439557	Ptn
ENSMUSG00000032186	300.756	-1.85125	0.520308	2.81939e-05	0.000439557	Tmod2
ENSMUSG00000009614	284.318	-2.54679	0.749978	2.82645e-05	0.00044017	Sardh
ENSMUSG00000010601	580.336	1.78261	0.482436	2.8431e-05	0.000442115	Apol7a
ENSMUSG00000034055	611.391	-1.11423	0.291878	2.87084e-05	0.000446103	Phka1
ENSMUSG00000079553	446.582	2.13444	0.586645	2.87445e-05	0.000446151	Kifc1
ENSMUSG00000002835	404.597	1.32418	0.348499	2.88243e-05	0.000446924	Chaf1a
ENSMUSG00000061527	133235	1.93457	0.524958	2.8917e-05	0.000448035	Krt5
ENSMUSG00000026413	14402.1	2.60567	0.723202	2.90671e-05	0.000450032	Pkp1
ENSMUSG00000030247	641.928	-2.11601	0.609429	2.91758e-05	0.000451059	Kcnj8
ENSMUSG00000071540	19.9786	-7.05768	2.91207	2.95899e-05	0.000457128	3425401B19Rik
ENSMUSG00000039063	216.225	-1.25317	0.334111	3.0101e-05	0.000464688	Echdc3
ENSMUSG00000030978	2427.93	1.18677	0.309643	3.04225e-05	0.00046931	Rrm1
ENSMUSG00000043644	150.992	-1.39369	0.377094	3.04906e-05	0.000470019	0610009L18Rik
ENSMUSG00000042808	4697.2	1.2573	0.330629	3.12031e-05	0.000480306	Gpx2
ENSMUSG00000105547	304.051	-3.79374	1.19742	3.12683e-05	0.000480961	Iglc3
ENSMUSG00000060548	1489.47	-1.26236	0.339038	3.17285e-05	0.000486985	Tnfrsf19
ENSMUSG00000026930	736.007	-1.34106	0.363161	3.17556e-05	0.000487049	Gpsm1
ENSMUSG00000028047	667.059	-1.40542	0.383154	3.17976e-05	0.000487342	Thbs3
ENSMUSG00000048489	3579.26	-1.77629	0.502806	3.23042e-05	0.000494394	8430408G22Rik
ENSMUSG00000025060	9303.9	1.10125	0.285506	3.29995e-05	0.000504672	Slk
ENSMUSG00000001802	353.104	-2.97523	0.909941	3.37235e-05	0.000514635	Lrp3
ENSMUSG00000021032	515.752	-2.4786	0.739749	3.37555e-05	0.000514753	Ngb
ENSMUSG00000020021	1106.37	1.35598	0.3615	3.38448e-05	0.000515377	Fgd6
ENSMUSG00000105112	17.2986	-6.83425	2.84861	3.40301e-05	0.000517827	Gm42778
ENSMUSG00000044788	62.6517	-1.87089	0.529335	3.4156e-05	0.000519371	Fads6
ENSMUSG00000056427	2071.11	-2.2417	0.660633	3.4229e-05	0.000520109	Slit3
ENSMUSG00000022383	247.572	-1.44406	0.396795	3.42559e-05	0.000520146	Ppara
ENSMUSG00000060224	221.27	-1.75256	0.49582	3.43352e-05	0.000520979	Pyroxd2
ENSMUSG00000039552	122.57	-2.37858	0.702054	3.44196e-05	0.000521887	Rsph4a
ENSMUSG00000018362	2407.43	1.39589	0.373288	3.44531e-05	0.000522023	Kpna2
ENSMUSG00000115326	52.9027	3.6275	1.04159	3.45337e-05	0.000522873	AC125328.1
ENSMUSG00000001467	4020.81	1.61666	0.438964	3.47984e-05	0.00052613	Cyp51
ENSMUSG00000050288	1784.65	-1.94917	0.562804	3.47971e-05	0.00052613	Fzd2
ENSMUSG00000019102	18897.8	-1.56439	0.438314	3.48517e-05	0.000526563	Aldh3a1
ENSMUSG00000026365	1532.21	-1.72745	0.490918	3.51423e-05	0.000530576	Cfh
ENSMUSG00000034349	2034.45	1.01635	0.263414	3.51922e-05	0.000530953	Smc4
ENSMUSG00000020638	687.811	1.74465	0.479043	3.53471e-05	0.000532535	Cmpk2
ENSMUSG00000037400	4003.24	1.0458	0.272834	3.54719e-05	0.000533672	Atp11b
ENSMUSG00000003955	4024.82	1.08371	0.283006	3.57578e-05	0.000537579	Fam162a
ENSMUSG00000018334	890.593	-1.56466	0.437603	3.5924e-05	0.000539698	Ksr1
ENSMUSG00000033530	672.654	-1.53011	0.426675	3.63124e-05	0.000545148	Ttc7b
ENSMUSG00000019899	710.82	-2.88308	0.886642	3.64511e-05	0.000546844	Lama2
ENSMUSG00000022464	40.788	-4.78804	1.42824	3.65649e-05	0.000548164	Slc38a4
ENSMUSG00000017756	3693.06	-1.4748	0.410215	3.67279e-05	0.000549446	Slc12a7
ENSMUSG00000075266	185.525	1.49642	0.405808	3.66789e-05	0.000549446	Cenpw
ENSMUSG00000035948	39.5888	-2.77021	0.82013	3.69308e-05	0.000552093	Acss3
ENSMUSG00000004105	1204.34	-1.99819	0.583623	3.69764e-05	0.000552388	Angptl2
ENSMUSG00000097289	52.9194	5.06331	1.47171	3.71063e-05	0.000553939	2010300F17Rik
ENSMUSG00000015652	214.653	2.3324	0.658532	3.74006e-05	0.000557549	Steap1
ENSMUSG00000040938	2055.18	2.14605	0.602478	3.83163e-05	0.000570002	Slc16a11
ENSMUSG00000018845	59.4748	-2.20452	0.644682	3.8975e-05	0.000579396	Unc45b
ENSMUSG00000024989	316.8	2.45086	0.696498	3.92222e-05	0.000582663	Cep55
ENSMUSG00000095771	182.135	-4.84694	1.62067	3.95069e-05	0.000586484	Igkv14-111
ENSMUSG00000091475	38.4982	-4.33651	1.31597	4.07064e-05	0.000603868	2810468N07Rik
ENSMUSG00000048482	504.65	-3.60273	1.16184	4.07352e-05	0.000603874	Bdnf
ENSMUSG00000060429	627.7	-1.73242	0.497718	4.15037e-05	0.000614838	Sntb1
ENSMUSG00000038252	1150.49	1.29649	0.348759	4.15336e-05	0.000614854	Ncapd2
ENSMUSG00000078700	164.115	-1.5002	0.420172	4.16185e-05	0.000615681	D030028A08Rik
ENSMUSG00000075318	53.143	-3.05647	0.934417	4.19228e-05	0.000619753	Scn2a
ENSMUSG00000036334	201.845	-2.97406	0.92761	4.19863e-05	0.00062026	Igsf10
ENSMUSG00000004552	6339.04	-1.56719	0.445476	4.20309e-05	0.000620488	Ctse
ENSMUSG00000058135	97006.2	-1.52891	0.438975	4.21496e-05	0.000621378	Gstm1
ENSMUSG00000054733	519.444	-1.10671	0.297213	4.22002e-05	0.000621693	Msra
ENSMUSG00000044026	2974.85	-1.50578	0.42404	4.30323e-05	0.000632638	Slc35g1
ENSMUSG00000034311	254.981	2.43284	0.697466	4.37251e-05	0.000642378	Kif4
ENSMUSG00000029730	1700.48	1.24529	0.334594	4.38371e-05	0.000643579	Mcm7
ENSMUSG00000006219	3502.42	-1.60933	0.459431	4.38917e-05	0.000643937	Fblim1
ENSMUSG00000087357	93.0191	-1.90381	0.554219	4.44927e-05	0.000651855	Gm12498
ENSMUSG00000055254	97.1166	-1.43014	0.398488	4.44686e-05	0.000651855	Ntrk2
ENSMUSG00000052560	1006.06	1.07385	0.284409	4.46552e-05	0.000653786	Cpne8
ENSMUSG00000108660	75.6193	-2.56309	0.778207	4.47471e-05	0.000654681	Gm21284
ENSMUSG00000042515	203.88	-2.30866	0.697015	4.49435e-05	0.000657102	Mum1l1
ENSMUSG00000026764	412.947	-2.06571	0.614117	4.51186e-05	0.000659208	Kif5c
ENSMUSG00000047342	55.9928	-2.4512	0.736435	4.56222e-05	0.000665652	Zfp286
ENSMUSG00000024867	70.8528	-2.5179	0.763758	4.61358e-05	0.000672224	Pip5k1b
ENSMUSG00000086555	94.9664	-2.77693	0.858159	4.62046e-05	0.000672765	Gm13446
ENSMUSG00000102166	14.5658	7.61888	3.13018	4.62472e-05	0.000672925	Gm36947
ENSMUSG00000035258	612.883	-2.23538	0.676726	4.64209e-05	0.000674992	Abi3bp
ENSMUSG00000045349	732.151	2.26333	0.648492	4.67673e-05	0.000678636	Sh2d5
ENSMUSG00000023505	470.982	1.8006	0.506273	4.72695e-05	0.000685456	Cdca3
ENSMUSG00000040183	151.552	-1.43348	0.402536	4.74975e-05	0.000688294	Ankrd6
ENSMUSG00000040749	243.978	1.20962	0.3264	4.77885e-05	0.000691568	Siah1b
ENSMUSG00000040562	1743.4	-1.05996	0.285645	4.78806e-05	0.000692429	Gstm2
ENSMUSG00000037544	345.252	2.00743	0.571021	4.80554e-05	0.000694485	Dlgap5
ENSMUSG00000101940	55.2085	-3.73443	1.1846	4.8614e-05	0.000701605	Akp-ps1
ENSMUSG00000024298	370.227	1.67131	0.468173	4.91222e-05	0.000707979	Zfp871
ENSMUSG00000040717	539.834	-1.23773	0.341826	4.96596e-05	0.00071524	Il17rd
ENSMUSG00000040111	379.176	-1.5389	0.439891	4.98453e-05	0.000717428	Gramd1b
ENSMUSG00000050953	5733.54	2.37231	0.685872	5.01339e-05	0.000721095	Gja1
ENSMUSG00000031133	565.342	-1.83742	0.541568	5.04739e-05	0.000725494	Arhgef6
ENSMUSG00000040483	1084.97	1.40377	0.386474	5.08084e-05	0.000729809	Xaf1
ENSMUSG00000028111	1013.3	-1.88016	0.557322	5.12346e-05	0.000734939	Ctsk
ENSMUSG00000026424	70.4117	-2.33875	0.708621	5.12132e-05	0.000734939	Gpr37l1
ENSMUSG00000041827	3546.54	2.37657	0.687285	5.13079e-05	0.000735494	Oasl1
ENSMUSG00000079168	37.0521	-3.98327	1.23946	5.16089e-05	0.00073931	Cd209g
ENSMUSG00000036832	94.1421	-1.85111	0.543981	5.23478e-05	0.000747881	Lpar3
ENSMUSG00000011256	1410.81	-1.89688	0.566267	5.26724e-05	0.00075151	Adam19
ENSMUSG00000078773	73.8151	2.01191	0.577858	5.28399e-05	0.000752889	Rad54b
ENSMUSG00000032652	1356.24	-1.43703	0.408707	5.30936e-05	0.000754655	Crebl2
ENSMUSG00000027469	720.566	2.17525	0.62722	5.30554e-05	0.000754655	Tpx2
ENSMUSG00000043518	179.496	-3.8526	1.28481	5.33186e-05	0.000756439	Rai2
ENSMUSG00000090252	215.518	2.06961	0.595395	5.3338e-05	0.000756439	Gm16028
ENSMUSG00000029270	363.055	-1.59086	0.459906	5.37908e-05	0.000762353	Fam69a
ENSMUSG00000038521	3937.82	-2.09137	0.63429	5.38793e-05	0.000763099	C1s1
ENSMUSG00000054469	651.693	-1.0899	0.297416	5.42174e-05	0.000767376	Lclat1
ENSMUSG00000046694	2584.04	-1.13786	0.312869	5.49423e-05	0.000776603	Fam46b
ENSMUSG00000108291	25.633	2.72254	0.802816	5.51419e-05	0.000778907	Gm44292
ENSMUSG00000034290	5107.99	-1.03159	0.279961	5.53605e-05	0.000781475	Nek9
novel.698	284.399	-1.54636	0.445893	5.56896e-05	0.000785079	-
ENSMUSG00000035184	264.438	-1.63721	0.47663	5.57659e-05	0.000785634	Fam124a
ENSMUSG00000046352	4270.93	1.84843	0.529652	5.58869e-05	0.000786818	Gjb2
ENSMUSG00000070604	468.843	1.44014	0.40112	5.68278e-05	0.000799007	Vsig10l
ENSMUSG00000034675	1662.59	-1.78445	0.529142	5.68956e-05	0.000799432	Dbn1
ENSMUSG00000076549	84.8784	-7.06634	2.10238	5.70704e-05	0.000801358	Igkv4-68
ENSMUSG00000033595	108.157	-2.28644	0.701406	5.71758e-05	0.000802309	Lgi3
ENSMUSG00000021876	3751.12	-1.33661	0.378498	5.82463e-05	0.000814644	Rnase4
ENSMUSG00000090946	2015.07	1.23403	0.337957	5.82265e-05	0.000814644	Ccdc71l
ENSMUSG00000036298	126.723	-2.54205	0.796305	5.85439e-05	0.000817786	Slc2a13
ENSMUSG00000032246	87.657	-2.11042	0.639067	5.85863e-05	0.000817786	Calml4
ENSMUSG00000017724	272.426	2.02145	0.585566	5.90143e-05	0.000823221	Etv4
ENSMUSG00000000318	597.965	-2.49078	0.784265	5.94983e-05	0.000829428	Clec10a
ENSMUSG00000026355	1348.71	1.32797	0.367848	6.03235e-05	0.000840381	Mcm6
ENSMUSG00000034462	2751.2	-1.17476	0.326483	6.09167e-05	0.000847535	Pkd2
ENSMUSG00000018339	5713.53	-2.05296	0.62615	6.11945e-05	0.000850288	Gpx3
ENSMUSG00000034591	249.633	-1.53772	0.446706	6.17939e-05	0.000856999	Slc41a2
ENSMUSG00000030410	1200.3	-1.02886	0.281527	6.22335e-05	0.00086191	Dmwd
ENSMUSG00000099708	52.2116	1.90124	0.551026	6.22804e-05	0.000861999	Gm29361
ENSMUSG00000025964	862.691	-2.8143	0.911075	6.25125e-05	0.000864648	Adam23
ENSMUSG00000030616	3411.17	-1.22362	0.34356	6.26708e-05	0.000866275	Sytl2
ENSMUSG00000108311	15.055	-6.54643	2.84114	6.2959e-05	0.000869693	Gm44737
ENSMUSG00000025867	222.64	-1.84696	0.55426	6.30951e-05	0.00087079	Cplx2
ENSMUSG00000048458	536.349	-1.50259	0.436233	6.31896e-05	0.000871182	Fam212b
ENSMUSG00000029913	141.652	-1.74347	0.517168	6.32357e-05	0.000871252	Prdm5
ENSMUSG00000054889	24402	1.85626	0.531791	6.35312e-05	0.000874191	Dsp
ENSMUSG00000033460	298.082	-1.37778	0.394114	6.37851e-05	0.000877117	Armcx1
ENSMUSG00000027340	2391.08	-1.03969	0.285314	6.39204e-05	0.00087841	Slc23a2
ENSMUSG00000025574	864.114	1.00118	0.269817	6.44734e-05	0.000885437	Tk1
ENSMUSG00000037463	63.0098	-3.86861	1.2804	6.51842e-05	0.000894045	Fbxo27
ENSMUSG00000026748	1496.95	-1.37348	0.394301	6.55631e-05	0.000897506	Plxdc2
ENSMUSG00000027331	639.538	1.70215	0.48883	6.62354e-05	0.000905543	Knstrn
ENSMUSG00000020407	663.126	2.68549	0.802061	6.67079e-05	0.000910833	Upp1
ENSMUSG00000031327	256.273	-1.07003	0.295262	6.70996e-05	0.000915593	Chic1
ENSMUSG00000040274	3905.4	1.21024	0.33449	6.81087e-05	0.000928767	Cdk6
novel.204	77.4741	2.98056	0.899874	6.83259e-05	0.000931132	-
ENSMUSG00000040204	587.97	2.58807	0.771665	6.84004e-05	0.00093155	Pclaf
ENSMUSG00000044921	90.0739	-1.57697	0.46194	6.89535e-05	0.000938483	Rassf9
ENSMUSG00000036564	668.411	-1.21396	0.343043	6.98058e-05	0.000948869	Ndrg4
ENSMUSG00000037060	2251.42	-1.65761	0.49492	7.11515e-05	0.000966543	Cavin3
ENSMUSG00000066235	397.778	-1.1856	0.334174	7.14339e-05	0.000969759	Pomgnt2
ENSMUSG00000097823	50.0401	-2.28107	0.70628	7.20168e-05	0.00097705	Gm16701
ENSMUSG00000035407	69.1947	-2.86134	0.924357	7.23644e-05	0.000981139	Kank4
ENSMUSG00000026167	1021.17	1.78031	0.517366	7.28938e-05	0.000987688	Wnt10a
ENSMUSG00000047735	2359.75	1.17811	0.326442	7.37013e-05	0.000997993	Samd9l
ENSMUSG00000035000	255.685	-1.5825	0.469161	7.4424e-05	0.0010065	Dpp4
ENSMUSG00000076518	24.8892	-7.21118	3.16161	7.4662e-05	0.00100907	Igkv2-112
ENSMUSG00000064294	155.718	-2.39302	0.761751	7.47147e-05	0.00100915	Aox3
ENSMUSG00000051262	20.8776	-6.96905	3.05779	7.51514e-05	0.0010144	Nat8f3
ENSMUSG00000001823	46.6838	-3.63744	1.19774	7.53445e-05	0.00101636	Hoxd12
ENSMUSG00000030865	85.684	-2.86974	0.935379	7.54236e-05	0.00101678	Chp2
ENSMUSG00000039683	443.136	-1.92128	0.591451	7.59628e-05	0.0010234	Sdk1
ENSMUSG00000049866	3234.64	1.12836	0.3118	7.61287e-05	0.00102499	Arl4c
ENSMUSG00000096768	49.7149	-2.49519	0.787898	7.6565e-05	0.00102956	Gm47283
ENSMUSG00000079808	477.7	2.68351	0.8107	7.68093e-05	0.0010322	AC168977.1
ENSMUSG00000068245	1223.56	1.30446	0.367414	7.77511e-05	0.00104419	Phf11d
ENSMUSG00000021098	27.5664	-5.72543	1.53455	7.79435e-05	0.00104612	4930447C04Rik
ENSMUSG00000020241	6468.32	-2.37928	0.769249	7.88368e-05	0.00105677	Col6a2
ENSMUSG00000054091	5829.32	1.1546	0.32075	7.88358e-05	0.00105677	1810037I17Rik
ENSMUSG00000034911	509.246	-1.43714	0.421799	7.93701e-05	0.00106258	Ushbp1
ENSMUSG00000017667	169.34	-1.2813	0.368102	7.9846e-05	0.00106817	Zfp334
ENSMUSG00000032179	178.435	-2.84594	0.940502	7.98879e-05	0.00106817	Bmp5
ENSMUSG00000044716	183.818	-2.49607	0.80687	7.99954e-05	0.00106893	Dok7
ENSMUSG00000030559	580.686	1.65168	0.479719	8.01712e-05	0.00107061	Rab38
ENSMUSG00000031385	28.7238	-3.91643	1.24514	8.02395e-05	0.00107085	Plxnb3
ENSMUSG00000039476	121.903	-2.24516	0.710346	8.03447e-05	0.00107158	Prrx2
ENSMUSG00000041782	8857.71	1.26439	0.355503	8.05549e-05	0.00107371	Lad1
ENSMUSG00000034206	106.173	1.87344	0.552979	8.09126e-05	0.0010778	Polq
ENSMUSG00000114639	25.2794	-5.6206	1.4939	8.14857e-05	0.00108408	Gm31946
ENSMUSG00000060275	201.517	-1.27055	0.365655	8.22024e-05	0.00109225	Nrg2
ENSMUSG00000032281	1971.06	1.83605	0.541292	8.23625e-05	0.00109369	Acsbg1
ENSMUSG00000022598	47647.9	1.24459	0.350686	8.49804e-05	0.00112512	Psca
ENSMUSG00000050335	19920.9	1.11922	0.311685	8.49933e-05	0.00112512	Lgals3
ENSMUSG00000050762	2292.33	1.54281	0.446732	8.49511e-05	0.00112512	Prss27
ENSMUSG00000027907	23190.7	1.168	0.326457	8.50844e-05	0.00112562	S100a11
ENSMUSG00000056121	2269.02	-1.13435	0.322375	8.59086e-05	0.00113543	Fez2
ENSMUSG00000040037	75.2643	-2.79514	0.918279	8.5986e-05	0.00113543	Negr1
ENSMUSG00000085576	28.0554	-5.73216	1.55917	8.59803e-05	0.00113543	Dpy19l2
ENSMUSG00000041886	1690.91	1.07694	0.298487	8.63905e-05	0.00113936	Macc1
ENSMUSG00000041112	384.585	-1.66166	0.505856	8.65768e-05	0.00114111	Elmo1
ENSMUSG00000071716	22.3248	-7.03176	3.12235	8.73099e-05	0.00114935	Apol7e
ENSMUSG00000053716	2670.94	1.59944	0.465894	8.76211e-05	0.00115273	Dusp7
ENSMUSG00000024347	170.04	-2.36278	0.763582	8.83085e-05	0.00116106	Psd2
ENSMUSG00000079025	38.3192	3.39838	1.05895	8.91298e-05	0.00117041	Gsdmc
ENSMUSG00000102308	19.1413	7.91886	3.32371	8.91013e-05	0.00117041	2310046K23Rik
ENSMUSG00000015143	17340.3	-1.21001	0.349105	9.00865e-05	0.0011786	Actn1
ENSMUSG00000027225	121.186	3.14584	0.976026	9.02262e-05	0.00117971	Duoxa2
ENSMUSG00000056071	337.478	3.41636	1.06324	9.05705e-05	0.00118348	S100a9
ENSMUSG00000078307	14.7916	-6.45841	2.87981	9.12653e-05	0.00119183	AI593442
ENSMUSG00000020297	55.3902	-4.17586	1.43851	9.20002e-05	0.00120069	Nsg2
ENSMUSG00000020186	2933.76	-1.59174	0.483547	9.21591e-05	0.00120202	Csrp2
ENSMUSG00000094356	24.8269	-7.16422	3.19728	9.23949e-05	0.00120436	Igkv8-28
ENSMUSG00000054364	9124.8	-1.00398	0.281522	9.2701e-05	0.00120761	Rhob
ENSMUSG00000012017	1545.5	-1.69101	0.518731	9.28556e-05	0.00120845	Scarf2
ENSMUSG00000001403	877.969	2.45634	0.750679	9.28787e-05	0.00120845	Ube2c
ENSMUSG00000032698	576.516	-1.22212	0.353551	9.3313e-05	0.00121261	Lmo2
ENSMUSG00000004328	98.928	-3.66889	1.28282	9.34102e-05	0.00121313	Hif3a
ENSMUSG00000048327	385.573	1.78305	0.529424	9.39747e-05	0.00121972	Ckap2l
ENSMUSG00000031343	332.311	-1.94803	0.614093	9.55855e-05	0.00123688	Gabra3
ENSMUSG00000079462	17.9871	-6.71833	3.00542	9.55871e-05	0.00123688	Gm15737
ENSMUSG00000034839	87.944	-2.23065	0.715579	9.6385e-05	0.00124644	Larp6
ENSMUSG00000020604	232.724	-1.15154	0.330438	9.7115e-05	0.00125436	Arsg
ENSMUSG00000052085	2415.78	-1.32875	0.391672	9.72993e-05	0.00125598	Dock8
ENSMUSG00000028476	532.26	-1.71931	0.53227	9.75931e-05	0.001259	Reck
ENSMUSG00000004031	141.894	-2.45096	0.80537	9.79178e-05	0.00126243	Brinp2
ENSMUSG00000054162	159.297	-2.42183	0.794923	9.80289e-05	0.00126309	Spock3
ENSMUSG00000056553	168.613	4.52991	1.44284	9.84759e-05	0.00126809	Ptprn2
ENSMUSG00000024190	7612.28	-1.04436	0.296156	9.86236e-05	0.00126922	Dusp1
ENSMUSG00000042104	191.85	-1.38847	0.411823	9.90216e-05	0.00127357	Uggt2
ENSMUSG00000010797	677.293	-2.32181	0.761667	9.98611e-05	0.00128204	Wnt2
ENSMUSG00000037379	1463.91	-1.91795	0.607206	0.000100699	0.00129159	Spon2
ENSMUSG00000019787	101.377	-2.59909	0.862738	0.000100887	0.00129287	Trdn
ENSMUSG00000040675	628.802	1.52695	0.447819	0.000100972	0.00129318	Mthfd1l
novel.12	151.315	2.48791	0.768931	0.000102212	0.00130827	-
ENSMUSG00000081534	4009.81	-1.04363	0.29684	0.000102778	0.00131473	Slc48a1
ENSMUSG00000025366	2894.63	-1.01877	0.288726	0.000102937	0.00131597	Esyt1
ENSMUSG00000026840	80.04	-3.65723	1.28535	0.000103175	0.00131823	Lamc3
ENSMUSG00000009633	296.602	-1.7424	0.542157	0.000104092	0.00132914	G0s2
ENSMUSG00000031375	19008.8	-2.35908	0.782034	0.000104588	0.0013342	Bgn
novel.28	54.726	3.24011	1.02339	0.000105048	0.00133894	-
ENSMUSG00000091455	213.248	-1.81155	0.568037	0.000105751	0.00134708	Otogl
ENSMUSG00000025934	2220.61	-1.30896	0.387626	0.000106078	0.00135045	Gsta3
ENSMUSG00000044252	757.583	-1.12819	0.325792	0.000107065	0.00136018	Osbpl1a
ENSMUSG00000030353	417.661	1.35593	0.394076	0.000108049	0.0013698	Tead4
ENSMUSG00000049047	721.166	-1.27397	0.375852	0.000108475	0.00137439	Armcx3
ENSMUSG00000097910	53.3193	-3.61528	1.25352	0.00010874	0.00137692	5033428I22Rik
ENSMUSG00000030428	95.4459	-1.4029	0.419141	0.000109835	0.00138996	Ttyh1
ENSMUSG00000056870	280.558	-2.92832	1.01348	0.000110308	0.00139512	Gulp1
ENSMUSG00000039070	79.069	4.39194	1.41605	0.000111461	0.00140802	Cpa4
ENSMUSG00000079442	402.445	-1.25176	0.368902	0.000111817	0.00141169	St6galnac4
ENSMUSG00000030677	377.258	2.04137	0.624256	0.00011214	0.00141408	Kif22
ENSMUSG00000004035	77.5992	-1.89127	0.597023	0.000112102	0.00141408	Gstm7
ENSMUSG00000004508	1191.17	-1.16873	0.34093	0.000112797	0.00142153	Gab2
ENSMUSG00000031517	200.578	-1.99015	0.639711	0.000113034	0.00142366	Gpm6a
ENSMUSG00000022346	2896.03	1.16184	0.331966	0.000113527	0.00142819	Myc
ENSMUSG00000076564	137.479	-4.7096	1.79769	0.000113527	0.00142819	Igkv12-46
ENSMUSG00000020330	313.292	2.6998	0.847295	0.000113973	0.00143295	Hmmr
ENSMUSG00000112950	222.991	1.76704	0.533543	0.000114726	0.00144072	Gm32369
ENSMUSG00000067279	207.143	-2.00565	0.646855	0.000115248	0.00144556	Ppp1r3c
ENSMUSG00000019699	1352.92	-1.09188	0.315566	0.000116266	0.00145662	Akt3
ENSMUSG00000000386	1477.76	1.95663	0.597132	0.000116536	0.00145914	Mx1
ENSMUSG00000040658	274.869	1.40181	0.412101	0.000117625	0.00147191	Dnph1
ENSMUSG00000006241	173.971	-1.24631	0.368093	0.000118419	0.0014801	Ccdc159
ENSMUSG00000034883	28.4952	3.84064	1.23329	0.000118876	0.00148493	Lrr1
ENSMUSG00000033450	314.244	-2.54867	0.866819	0.000119082	0.00148664	Tagap
ENSMUSG00000091275	65.1629	-4.14411	1.49643	0.000119667	0.00149219	Gm3248
ENSMUSG00000047534	179.875	2.21986	0.689189	0.000119989	0.00149533	Mis18bp1
ENSMUSG00000019945	27.4084	-3.81756	1.26753	0.000120308	0.00149842	Cabcoco1
ENSMUSG00000038151	710.797	1.56257	0.46643	0.000120874	0.0015046	Prdm1
ENSMUSG00000104597	85.2387	-1.70477	0.53343	0.000123769	0.00153882	B230334C09Rik
ENSMUSG00000015880	202.006	2.57128	0.810556	0.000123863	0.0015391	Ncapg
ENSMUSG00000041794	76.7073	-3.58533	1.28688	0.000125027	0.00155175	Myrip
ENSMUSG00000055799	622.665	-1.36955	0.414897	0.000126765	0.00156966	Tcf7l1
ENSMUSG00000026193	27326.6	-2.18325	0.728254	0.000127778	0.00158128	Fn1
ENSMUSG00000029468	496.418	-1.10183	0.321368	0.00012809	0.00158422	P2rx7
ENSMUSG00000074793	516.845	-1.9488	0.634422	0.000130054	0.00160665	Hspa12b
ENSMUSG00000026646	152.075	1.4641	0.436874	0.000130157	0.00160681	Suv39h2
ENSMUSG00000021087	90.3503	-1.60326	0.498439	0.000130219	0.00160681	Rtn1
ENSMUSG00000036446	2721.37	-2.14964	0.715464	0.000130532	0.00160974	Lum
ENSMUSG00000075602	21184.6	1.3566	0.400003	0.000131346	0.00161803	Ly6a
ENSMUSG00000028524	73.9454	-2.14302	0.703471	0.000131414	0.00161803	Sgip1
ENSMUSG00000102187	23.2475	4.96006	1.59367	0.000131432	0.00161803	Gm7897
ENSMUSG00000104554	416.292	1.12474	0.324366	0.0001328	0.00163392	Gm4610
ENSMUSG00000024678	483.351	-2.23375	0.749757	0.000133213	0.00163806	Ms4a4d
ENSMUSG00000037664	184.802	-1.08794	0.317134	0.000133705	0.00164222	Cdkn1c
ENSMUSG00000029752	2002.69	1.36694	0.405285	0.000134085	0.00164593	Asns
ENSMUSG00000087611	49.2793	-2.03501	0.658678	0.00013541	0.00166028	4930458D05Rik
ENSMUSG00000024479	7357.44	1.30418	0.385887	0.000136044	0.00166708	Mal2
ENSMUSG00000030217	271.793	-1.7826	0.571775	0.000136244	0.00166858	Art4
ENSMUSG00000016763	429.968	-2.32588	0.789987	0.000137074	0.00167489	Scube1
ENSMUSG00000063564	331.9	-1.76289	0.564569	0.000137024	0.00167489	Col23a1
ENSMUSG00000040212	1071.23	-1.65328	0.525337	0.000137546	0.00167685	Emp3
ENSMUSG00000055435	856.61	-1.30964	0.396317	0.000137401	0.00167685	Maf
ENSMUSG00000060467	406.36	-1.20988	0.360672	0.000137436	0.00167685	Gm10080
ENSMUSG00000029126	251.053	-1.85556	0.600472	0.00013755	0.00167685	Nsg1
ENSMUSG00000022604	269.486	-1.21037	0.360618	0.000137693	0.00167702	Cep97
ENSMUSG00000017314	725.233	-1.05251	0.306898	0.000139662	0.00169967	Mpp2
ENSMUSG00000024087	4326.11	-1.93695	0.635952	0.000140096	0.00170398	Cyp1b1
ENSMUSG00000028488	2769.58	-1.41142	0.433758	0.00014118	0.00171618	Sh3gl2
ENSMUSG00000026817	929.513	-1.24427	0.374117	0.000141829	0.0017221	Ak1
ENSMUSG00000059146	55.9281	-2.10867	0.693002	0.000142817	0.00173312	Ntrk3
ENSMUSG00000085945	50.2136	-1.88376	0.605189	0.00014401	0.00174461	2310014F06Rik
ENSMUSG00000004939	24.4252	-4.54669	1.46214	0.000144505	0.0017496	Nmrk2
ENSMUSG00000039798	81.9362	-2.85776	1.00564	0.000146541	0.00176923	2600006K01Rik
ENSMUSG00000031387	409.588	-1.01736	0.296411	0.000149083	0.00179889	Renbp
ENSMUSG00000030553	37.6821	-3.17377	1.10636	0.000150226	0.00181165	Pgpep1l
ENSMUSG00000003849	4011.66	-1.47352	0.461763	0.000153389	0.00184457	Nqo1
ENSMUSG00000006464	217.446	-1.21629	0.365868	0.000153345	0.00184457	Bbs1
ENSMUSG00000028439	594.077	-1.09477	0.323867	0.000153998	0.00184876	Fam219a
ENSMUSG00000032715	425.999	2.05169	0.647378	0.000154194	0.00184983	Trib3
ENSMUSG00000056004	110.56	-1.60387	0.507797	0.000154697	0.00185401	9330182L06Rik
ENSMUSG00000066861	553.604	2.20284	0.700489	0.000154877	0.00185512	Oas1g
ENSMUSG00000028713	78.4499	-2.74864	0.967516	0.00015615	0.00186721	Cyp4b1
ENSMUSG00000053411	2617.53	-1.0994	0.325559	0.00015636	0.00186868	Cbx7
ENSMUSG00000021057	271.574	-1.91729	0.633407	0.000156648	0.00187107	Akap5
ENSMUSG00000115186	13.7514	-6.25093	2.91881	0.000157337	0.00187719	AC151836.1
ENSMUSG00000005125	5272.8	1.02366	0.29533	0.000157701	0.00188048	Ndrg1
ENSMUSG00000027171	826.554	1.13884	0.333414	0.000157883	0.0018816	Prrg4
ENSMUSG00000036395	789.889	-1.56494	0.498044	0.000158341	0.001886	Glb1l2
ENSMUSG00000038677	126.518	-2.10308	0.706122	0.000158659	0.00188873	Scube3
ENSMUSG00000027339	835.281	-1.59999	0.510873	0.000159275	0.00189488	Rassf2
ENSMUSG00000015476	252.808	-1.69678	0.547328	0.000159354	0.00189488	Prrt1
ENSMUSG00000051235	151.672	1.62414	0.50015	0.000159805	0.00189799	Gen1
ENSMUSG00000111424	50.7293	2.43669	0.786676	0.000159831	0.00189799	Gm48478
ENSMUSG00000071984	1733	-2.41593	0.844583	0.000160605	0.00190539	Fndc1
ENSMUSG00000020256	275.185	2.68214	0.87175	0.000162056	0.00191949	Aldh1l2
ENSMUSG00000055633	283.589	-1.04451	0.307602	0.00016239	0.00192238	Zfp580
ENSMUSG00000023827	447.948	-1.02649	0.301716	0.000162859	0.00192686	Agpat4
ENSMUSG00000019890	327.703	-3.68353	1.43003	0.000163337	0.00193143	Nts
ENSMUSG00000078190	192.223	-1.5709	0.499423	0.000163427	0.00193143	Dnm3os
ENSMUSG00000058656	2015.73	1.28362	0.383406	0.000165265	0.00194874	Samd12
ENSMUSG00000016024	1320.49	-2.27383	0.787432	0.00016537	0.00194874	Lbp
ENSMUSG00000027931	263.044	-1.44683	0.453371	0.000165441	0.00194874	Npr1
novel.764	235.753	1.84116	0.57731	0.000165362	0.00194874	-
ENSMUSG00000024459	35.6157	-3.58607	1.27697	0.000165421	0.00194874	H2-M5
ENSMUSG00000056054	84.3461	2.74208	0.896421	0.000165932	0.00195344	S100a8
ENSMUSG00000025747	542.331	1.0816	0.315932	0.000166753	0.00196202	Tyms
ENSMUSG00000017716	542.002	2.09966	0.668514	0.000167928	0.00197366	Birc5
ENSMUSG00000035279	332.811	-1.51862	0.481798	0.000168925	0.00198429	Ssc5d
ENSMUSG00000018672	1396.38	-1.55444	0.498014	0.000170446	0.00199995	Copz2
ENSMUSG00000045672	476.731	-1.36503	0.424568	0.000171161	0.00200612	Col27a1
ENSMUSG00000028399	430.261	-1.19443	0.36215	0.000171835	0.00201291	Ptprd
ENSMUSG00000028480	590.144	-2.06459	0.70245	0.000173091	0.00202582	Glipr2
ENSMUSG00000085162	24.8096	-5.48631	1.60626	0.000173612	0.00202926	Gm12295
ENSMUSG00000020101	1190.28	-1.49293	0.474109	0.000173735	0.00202958	Vsir
ENSMUSG00000031994	343.026	-1.90698	0.637976	0.000176806	0.00206278	Adamts8
novel.453	45.1377	4.0027	1.35028	0.000176868	0.00206278	-
ENSMUSG00000060962	2176.33	1.99625	0.635894	0.000177328	0.00206701	Dmkn
ENSMUSG00000030254	338.36	1.04655	0.306193	0.00017813	0.00207522	Rad18
ENSMUSG00000041889	264.771	-1.77241	0.584097	0.000178485	0.00207822	Shisa4
ENSMUSG00000031196	44.424	-2.0272	0.674636	0.000179805	0.00209244	F8
ENSMUSG00000003271	347.581	2.41852	0.788037	0.000180072	0.0020944	Sult2b1
ENSMUSG00000032374	1542.96	-1.69695	0.558029	0.000181382	0.00210734	Plod2
ENSMUSG00000076508	37.6478	-5.93771	1.86978	0.000181346	0.00210734	Igkv17-127
ENSMUSG00000037725	387.139	1.95138	0.621419	0.000181543	0.0021078	Ckap2
ENSMUSG00000028312	800.584	1.44442	0.443171	0.00018302	0.00212173	Smc2
ENSMUSG00000021250	3396.07	-1.22432	0.376559	0.000186394	0.0021585	Fos
ENSMUSG00000038456	348.689	-1.97359	0.669882	0.000186984	0.00216415	Dennd2a
ENSMUSG00000014361	543.387	-1.44806	0.459995	0.000188041	0.00217426	Mertk
ENSMUSG00000056966	14.2994	-6.26224	2.97625	0.000188061	0.00217426	Gjc3
ENSMUSG00000042554	12.8041	-6.11366	2.90422	0.000189116	0.00218289	Zp3r
ENSMUSG00000046711	4840.59	1.37838	0.421587	0.000190378	0.00219626	Hmga1
ENSMUSG00000040283	64.3019	-1.84847	0.612353	0.000191286	0.00220554	Btnl9
ENSMUSG00000074486	33.3127	-3.98324	1.44224	0.00019221	0.00221499	Bglap2
ENSMUSG00000032358	793.928	1.72445	0.544305	0.000193945	0.00223257	Fam83b
ENSMUSG00000028587	83.7273	1.92739	0.619219	0.000196003	0.0022526	Orc1
ENSMUSG00000031431	1990.3	-1.12729	0.342774	0.000197781	0.00227116	Tsc22d3
ENSMUSG00000051727	154.571	1.62028	0.508872	0.000197943	0.00227122	Kctd14
ENSMUSG00000072941	1194.61	-1.82444	0.613635	0.000198691	0.00227734	Sod3
ENSMUSG00000085914	12.4454	-6.06494	2.89471	0.000198653	0.00227734	Gm14320
ENSMUSG00000075410	21.3725	-5.29856	1.54229	0.000200056	0.00229176	Prcd
ENSMUSG00000000320	966.291	2.22226	0.725211	0.000202422	0.00231714	Alox12
ENSMUSG00000035403	115.08	-3.48681	1.357	0.000203095	0.00232281	Crb2
ENSMUSG00000074433	23.4979	6.11446	2.17964	0.000203305	0.00232397	Lce3e
ENSMUSG00000026589	193.728	-3.61216	1.43799	0.000203831	0.00232873	Sec16b
ENSMUSG00000050921	296.574	-2.78507	1.03745	0.000206234	0.00235492	P2ry10
ENSMUSG00000025019	138.126	1.50779	0.470823	0.000206415	0.00235557	Lcor
ENSMUSG00000038295	3866.1	2.01512	0.652366	0.000206977	0.00235709	Atg9b
ENSMUSG00000032265	1186.4	1.08555	0.322775	0.000206978	0.00235709	Fam46a
ENSMUSG00000071347	58.4767	-2.41906	0.854039	0.000206931	0.00235709	C1qtnf9
ENSMUSG00000041202	123.913	-2.34254	0.832158	0.000207766	0.0023648	Pla2g2d
ENSMUSG00000021779	522.058	-1.29286	0.405592	0.000210346	0.00238905	Thrb
ENSMUSG00000048126	6021.95	-2.00533	0.694948	0.000211153	0.00239438	Col6a3
ENSMUSG00000026834	24.7961	-3.98958	1.40014	0.000212484	0.00240812	Acvr1c
ENSMUSG00000037887	1171.97	-1.95172	0.672716	0.000214243	0.00242457	Dusp8
ENSMUSG00000020974	120.923	1.5399	0.483774	0.000214271	0.00242457	Pole2
ENSMUSG00000032470	824.807	-1.19234	0.36927	0.000216446	0.00244788	Mras
novel.507	37.1192	2.62128	0.879693	0.000216977	0.00245258	-
ENSMUSG00000034308	2372.83	-1.08341	0.329197	0.000217154	0.00245328	Sdr42e1
ENSMUSG00000089728	425.25	2.18596	0.717953	0.000217509	0.00245598	Clec2f
ENSMUSG00000095704	18.9765	-6.59955	3.20054	0.000217975	0.00245863	Gm8221
ENSMUSG00000105366	107.139	-1.61194	0.529601	0.000220685	0.00248657	Gm43719
ENSMUSG00000039419	784.579	-2.09278	0.736288	0.000222667	0.00250227	Cntnap2
ENSMUSG00000020493	206.279	2.04202	0.668158	0.000223835	0.00251274	Prr11
ENSMUSG00000037813	64.203	-3.6146	1.40776	0.000223752	0.00251274	D630003M21Rik
ENSMUSG00000034773	114.642	2.55838	0.859087	0.000226216	0.00253679	BC030867
ENSMUSG00000110453	16.2151	-6.38174	3.10048	0.000227264	0.00254586	Gm32352
ENSMUSG00000005718	466.538	1.12992	0.340975	0.000228869	0.00256114	Tfap4
ENSMUSG00000030528	211.639	1.44025	0.450762	0.000228823	0.00256114	Blm
ENSMUSG00000052415	737.603	2.28422	0.757652	0.000229566	0.00256759	Tchh
ENSMUSG00000055044	5908.1	1.06873	0.319947	0.00023077	0.00257783	Pdlim1
ENSMUSG00000029591	229.811	1.64805	0.526734	0.000233447	0.00260415	Ung
ENSMUSG00000043631	143.875	-1.97945	0.687264	0.000234103	0.0026101	Ecm2
ENSMUSG00000025492	11739.3	1.24353	0.381777	0.000234743	0.00261352	Ifitm3
ENSMUSG00000043336	4079.94	-1.54708	0.511329	0.000234778	0.00261352	Filip1l
ENSMUSG00000046807	333.948	-2.34212	0.85077	0.000234572	0.00261352	Lrrc75b
ENSMUSG00000021453	4236.26	-1.74451	0.59384	0.000236095	0.00262543	Gadd45g
ENSMUSG00000014329	845.06	-2.06269	0.728768	0.000236875	0.00263273	Bicc1
ENSMUSG00000024901	134.514	-1.30945	0.41548	0.000238743	0.0026521	Peli3
ENSMUSG00000030772	4852.94	-1.02785	0.312743	0.000240572	0.00266964	Dkk3
ENSMUSG00000028845	207.726	-1.29477	0.410961	0.000241382	0.00267722	Tekt2
ENSMUSG00000054641	736.565	-2.3232	0.848588	0.000242855	0.00269216	Mmrn1
ENSMUSG00000041378	636.016	-1.77915	0.608358	0.000243649	0.00269815	Cldn5
ENSMUSG00000025375	307.308	-1.62227	0.543345	0.000248679	0.00275099	Aatk
ENSMUSG00000061100	427.451	-2.31717	0.847661	0.000249288	0.00275629	Retnla
ENSMUSG00000040084	432.647	1.61151	0.516148	0.000249878	0.00276138	Bub1b
ENSMUSG00000005410	845.709	1.72109	0.558258	0.000252698	0.00278964	Mcm5
ENSMUSG00000045502	995.036	1.36714	0.428855	0.000253443	0.00279497	Hcar2
ENSMUSG00000006313	18789.1	-1.22969	0.389989	0.000258189	0.00284141	Upk1a
ENSMUSG00000050511	20.8173	-5.22518	1.573	0.000258376	0.002842	Oprd1
ENSMUSG00000033498	308.806	1.9356	0.638565	0.000259688	0.00285363	Strc
ENSMUSG00000050830	79.6753	-1.69575	0.572411	0.000261065	0.00286713	Vwc2
ENSMUSG00000069094	2944.56	1.29409	0.403213	0.000262775	0.00288294	Pde7a
ENSMUSG00000040713	2532.97	-1.26361	0.403576	0.000262991	0.00288382	Creg1
ENSMUSG00000058254	1083.16	-1.23918	0.394375	0.000265695	0.00290897	Tspan7
ENSMUSG00000041351	2105.58	-1.07046	0.331068	0.000266478	0.00291605	Rap1gap
ENSMUSG00000022033	254.663	2.19611	0.738744	0.000266865	0.00291878	Pbk
ENSMUSG00000040118	1963.7	-1.25276	0.400424	0.00027013	0.00295145	Cacna2d1
ENSMUSG00000044674	2580.77	-1.07785	0.334303	0.000270354	0.00295239	Fzd1
ENSMUSG00000021596	127.236	-1.4835	0.490406	0.000274577	0.00299389	Mctp1
ENSMUSG00000055912	76.0859	-1.67834	0.568291	0.000275387	0.00300119	Tmem150a
ENSMUSG00000030484	146.389	3.25521	1.14174	0.00027559	0.00300185	Lypd5
ENSMUSG00000049184	169.047	-1.18054	0.372346	0.00027715	0.00301731	Purg
ENSMUSG00000009628	464.4	-1.91438	0.676833	0.000278708	0.00303271	Tex15
ENSMUSG00000078552	135.6	-1.24395	0.396612	0.000279754	0.00303943	Dcdc2b
ENSMUSG00000083748	57.7273	-2.77657	1.05319	0.000279737	0.00303943	Gm11662
ENSMUSG00000025197	12.4105	-5.97618	2.95937	0.000279552	0.00303943	Cyp2c23
novel.283	1480.16	1.2922	0.405767	0.000280378	0.00304465	-
ENSMUSG00000024421	3536.7	1.52435	0.491964	0.000283478	0.00307518	Lama3
ENSMUSG00000047420	25.846	-2.96559	1.08827	0.000284569	0.00308544	Fam180a
ENSMUSG00000025969	8423.96	-1.46098	0.491581	0.000288314	0.00312286	Nrp2
novel.528	14.1234	7.2537	3.35935	0.000289635	0.00313557	-
novel.306	20.2907	4.02318	1.4285	0.000289958	0.00313748	-
ENSMUSG00000061080	142.789	-2.03752	0.732294	0.000291593	0.00315357	Lsamp
ENSMUSG00000038668	1181.56	-1.32288	0.431115	0.000292462	0.00316136	Lpar1
ENSMUSG00000013611	8028.7	-1.28759	0.416853	0.000292832	0.0031625	Snx31
ENSMUSG00000042066	507.669	-1.02988	0.318849	0.000293864	0.00317006	Tmcc2
ENSMUSG00000100707	11.5888	-5.8706	2.92396	0.00029698	0.0031972	Gm28523
ENSMUSG00000002633	2180.28	-1.20292	0.384779	0.000297185	0.00319779	Shh
ENSMUSG00000044147	5650.3	1.01275	0.307737	0.000299207	0.00321791	Arf6
ENSMUSG00000042306	13977.9	1.84769	0.610869	0.000300171	0.00322339	S100a14
ENSMUSG00000033268	1093.64	1.27795	0.402497	0.000299983	0.00322339	Duox1
ENSMUSG00000030162	51.4763	3.52919	1.26208	0.000303305	0.00325048	Olr1
novel.796	297.131	-2.64864	1.03274	0.000305168	0.0032688	-
ENSMUSG00000029304	664.473	2.84673	0.996942	0.000306315	0.00327944	Spp1
ENSMUSG00000038086	123.797	-3.34845	1.38906	0.000306736	0.00328229	Hspb2
ENSMUSG00000041479	152.838	-2.38344	0.899551	0.000308187	0.00329616	Syt15
ENSMUSG00000026639	6329.18	1.29882	0.41158	0.000309861	0.00330759	Lamb3
ENSMUSG00000035898	987.818	1.04051	0.318456	0.000309562	0.00330759	Uba6
ENSMUSG00000035392	663.538	-1.06084	0.33203	0.000310389	0.00330973	Dennd1a
ENSMUSG00000007908	250.261	1.60691	0.526619	0.000311051	0.00331512	Hmgcll1
ENSMUSG00000058914	440.489	-2.36081	0.895618	0.000311789	0.00332133	C1qtnf3
ENSMUSG00000071656	352.322	-2.37911	0.90482	0.000313602	0.0033373	Lrrn4cl
ENSMUSG00000027016	68.444	-1.68259	0.577828	0.000313529	0.0033373	Zfp385b
ENSMUSG00000048537	2674.28	-1.23408	0.399214	0.000314757	0.00334457	Phldb1
ENSMUSG00000022562	1688.91	-1.01232	0.314387	0.000314446	0.00334457	Oplah
ENSMUSG00000005338	391.565	-2.29183	0.863495	0.000314627	0.00334457	Cadm3
ENSMUSG00000000223	73.104	-1.66839	0.572952	0.000316593	0.0033607	Drp2
ENSMUSG00000090698	1173.1	-2.1631	0.805578	0.000317401	0.00336593	Apold1
ENSMUSG00000026955	131.573	1.6369	0.540443	0.000322602	0.00341576	Sapcd2
ENSMUSG00000054474	215.79	-1.29974	0.42572	0.000326427	0.00345304	Thnsl2
ENSMUSG00000000693	426.868	-1.57967	0.542996	0.000327916	0.00346535	Loxl3
ENSMUSG00000026200	303.025	-1.20549	0.388996	0.000329393	0.00347751	Glb1l
ENSMUSG00000039153	1535.7	1.82945	0.614259	0.000333602	0.00351322	Runx2
ENSMUSG00000109115	21.4658	-3.7599	1.38556	0.000333478	0.00351322	Gm44669
ENSMUSG00000063594	70.737	-2.70762	1.05635	0.000334896	0.0035251	Gng8
ENSMUSG00000021340	913.073	-1.09155	0.346138	0.000335682	0.00353163	Gpld1
ENSMUSG00000060600	1017.53	-1.55784	0.537623	0.000336719	0.00354079	Eno3
ENSMUSG00000042499	208.914	-1.0951	0.347012	0.000337807	0.00354704	Hoxd11
ENSMUSG00000054046	369.365	2.91603	1.038	0.000338147	0.00354704	Klk13
ENSMUSG00000110151	26.6148	-3.64483	1.39962	0.000338088	0.00354704	Gm38416
ENSMUSG00000020357	591.587	-2.06276	0.765317	0.000345225	0.00361238	Flt4
ENSMUSG00000031539	521.668	-1.18794	0.38434	0.000346195	0.00362075	Ap3m2
ENSMUSG00000084803	53.4786	-2.80356	1.09957	0.000346693	0.00362418	5830444B04Rik
ENSMUSG00000050108	136.555	2.90475	1.03842	0.000347232	0.00362803	Bpifc
ENSMUSG00000046152	170.153	-1.4306	0.482789	0.000354507	0.00370041	Fut10
ENSMUSG00000056476	147.404	-1.1621	0.374526	0.000358798	0.00374024	Med12l
ENSMUSG00000030110	111.417	-1.40873	0.473293	0.000358824	0.00374024	Ret
ENSMUSG00000116132	30.9931	4.2979	1.5872	0.000360462	0.00375152	AC120787.5
ENSMUSG00000057914	467.132	-1.56102	0.542675	0.000362293	0.00376505	Cacnb2
ENSMUSG00000025189	165.685	-2.00969	0.741607	0.000363026	0.00377083	Cnnm1
ENSMUSG00000005667	719.033	1.82235	0.617665	0.000363523	0.00377387	Mthfd2
ENSMUSG00000021506	7482.23	1.38028	0.447857	0.000365048	0.00378628	Pitx1
ENSMUSG00000059832	22.3014	5.2493	1.88683	0.000366482	0.00379745	Kprp
ENSMUSG00000068735	2950.08	-1.14682	0.370977	0.000367247	0.00380352	Trp53i11
ENSMUSG00000048960	889.818	-1.85212	0.673922	0.000370439	0.00383472	Prex2
ENSMUSG00000092009	11.759	-5.82545	2.98673	0.000372585	0.00385506	Myh15
ENSMUSG00000066705	1006.14	-1.83854	0.668611	0.000373795	0.00386195	Fxyd6
ENSMUSG00000015202	1733.94	-1.0128	0.320204	0.000377873	0.00390218	Magi1
ENSMUSG00000110266	72.0288	-1.76262	0.62694	0.000378385	0.00390557	Gm32742
ENSMUSG00000008999	1745.37	-1.5102	0.522874	0.000380763	0.0039244	Bmp7
ENSMUSG00000047773	166.602	-1.72417	0.615714	0.000385272	0.00396703	Ankfn1
ENSMUSG00000002885	1549.25	-1.13653	0.368709	0.000385465	0.0039671	Adgre5
ENSMUSG00000028175	138.206	2.78765	1.0059	0.000386183	0.00397257	Depdc1a
ENSMUSG00000018862	41.2948	2.53666	0.908515	0.000387124	0.00398032	Otop3
ENSMUSG00000023918	674.966	1.14263	0.362248	0.000387754	0.00398487	Adgrf4
ENSMUSG00000021253	2208.57	-2.26327	0.881934	0.000388446	0.00398955	Tgfb3
ENSMUSG00000049939	57.1835	-2.15658	0.807572	0.000388774	0.00398958	Lrrc4
ENSMUSG00000020411	2618.8	-1.1998	0.394472	0.000392709	0.00402414	Nipal4
ENSMUSG00000031503	16038.3	-1.47722	0.512571	0.000395975	0.0040537	Col4a2
ENSMUSG00000028465	12168.3	-1.12761	0.366301	0.000395859	0.0040537	Tln1
ENSMUSG00000039097	36.9432	-3.32227	1.35539	0.000400792	0.00409907	Rln1
ENSMUSG00000059201	13.1137	-5.94167	3.08789	0.00040161	0.00410151	Lep
ENSMUSG00000028019	361.879	-1.41166	0.482521	0.000401809	0.00410158	Pdgfc
ENSMUSG00000025328	457.124	1.31506	0.428351	0.00040209	0.00410247	Padi3
ENSMUSG00000087013	281.446	-1.22785	0.406148	0.000404118	0.00411794	2610027K06Rik
ENSMUSG00000035246	193.197	1.58108	0.531876	0.000404703	0.00411794	Pcyt1b
ENSMUSG00000087213	46.1801	2.15337	0.760677	0.000407101	0.0041397	2810408I11Rik
ENSMUSG00000048373	698.885	2.81279	1.02018	0.000407569	0.00414163	Fgfbp1
ENSMUSG00000086022	15.7545	3.26374	1.19462	0.00040768	0.00414163	Rad51ap2
ENSMUSG00000015533	2262.73	1.32154	0.431009	0.000408831	0.00415134	Itga2
ENSMUSG00000028068	298.611	1.80916	0.621775	0.000410215	0.00416341	Iqgap3
ENSMUSG00000027377	3731.76	2.19359	0.771835	0.000413676	0.00419653	Mall
ENSMUSG00000021763	61.7182	-3.58679	1.56584	0.000417412	0.0042304	BC067074
ENSMUSG00000027408	498.868	-1.39605	0.478577	0.000419167	0.00424414	Cpxm1
ENSMUSG00000023959	247.195	-1.26736	0.424099	0.000421537	0.00426408	Clic5
ENSMUSG00000028525	2061.87	-1.04809	0.337695	0.000422865	0.00427345	Pde4b
ENSMUSG00000074813	156.096	2.07642	0.731498	0.000424144	0.00428434	Gm14005
ENSMUSG00000057103	42.0329	-2.42601	0.940036	0.00042599	0.00429834	Nat8f1
ENSMUSG00000024891	209.517	1.09175	0.347474	0.000431464	0.00435002	Slc29a2
ENSMUSG00000003153	149.362	-1.34681	0.457918	0.00043423	0.00437367	Slc2a3
ENSMUSG00000057609	29.029	3.05814	1.13329	0.000435662	0.00438195	Lce1a1
ENSMUSG00000027737	2172.06	1.42489	0.474108	0.000436115	0.00438237	Slc7a11
ENSMUSG00000043168	366.571	-1.84081	0.682504	0.000436867	0.00438786	4930426D05Rik
ENSMUSG00000020486	388.227	-1.14688	0.377071	0.000438563	0.00440073	38231
novel.598	43.0967	2.42108	0.876758	0.000440193	0.004415	-
ENSMUSG00000039410	449.039	-1.25525	0.421748	0.000442321	0.00443426	Prdm16
ENSMUSG00000035351	316.364	1.15866	0.373188	0.00044398	0.0044467	Nup37
ENSMUSG00000020086	431.187	-1.25128	0.420514	0.000445224	0.00445705	H2afy2
novel.660	12.7081	-5.8656	3.09461	0.000448386	0.00448238	-
ENSMUSG00000021950	10326.9	1.59089	0.540083	0.000449907	0.00449548	Anxa8
ENSMUSG00000060568	504.532	-1.6653	0.604059	0.000450177	0.00449606	Fam78b
ENSMUSG00000085338	12.2636	-5.81944	3.06819	0.000450502	0.0044972	2410004I01Rik
ENSMUSG00000025105	569.39	3.06205	1.13738	0.000451399	0.00450404	Bnc1
ENSMUSG00000027447	8319.36	-1.04711	0.339251	0.000452024	0.00450816	Cst3
ENSMUSG00000030098	113.823	-2.19681	0.85629	0.000453741	0.00451925	Grip2
ENSMUSG00000075254	3116.13	-1.75714	0.650313	0.00045475	0.00452686	Heg1
ENSMUSG00000036862	420.556	-1.64296	0.593771	0.000456643	0.00454145	Dchs1
ENSMUSG00000109829	20.4504	-4.15757	1.55918	0.000458152	0.00455433	Gm45605
ENSMUSG00000034382	8563.04	1.27124	0.418466	0.000459711	0.0045677	AI661453
ENSMUSG00000028519	88.2818	-1.60139	0.571108	0.000462442	0.00459054	Dab1
ENSMUSG00000045027	3496.63	1.10033	0.353242	0.000464402	0.00460707	Prss22
ENSMUSG00000022322	164.625	2.19037	0.787058	0.000468257	0.00463744	Shcbp1
ENSMUSG00000047419	73.3224	-3.25533	1.43477	0.000472746	0.00467103	Cmya5
ENSMUSG00000033350	469.718	-1.4523	0.510215	0.000474525	0.00468426	Chst2
ENSMUSG00000085881	213.355	-1.34888	0.464399	0.000477191	0.00470621	Gm15912
ENSMUSG00000024534	95.7611	-2.05284	0.79085	0.000485872	0.00478516	Sncaip
ENSMUSG00000043487	181.896	-1.37169	0.475649	0.000491241	0.0048358	Acot6
ENSMUSG00000037321	3899.61	1.02473	0.326671	0.000495832	0.00487423	Tap1
novel.815	356.461	-2.25062	0.907266	0.000503675	0.00494448	-
ENSMUSG00000005580	420.44	-1.29904	0.44661	0.000504073	0.0049461	Adcy9
ENSMUSG00000115219	138.564	1.09331	0.353645	0.000505318	0.00495603	Eef1akmt4
ENSMUSG00000039701	1891.68	1.26861	0.420207	0.000507435	0.00497047	Usp53
ENSMUSG00000072949	641.332	-1.56693	0.566985	0.000507491	0.00497047	Acot1
ENSMUSG00000027978	257.052	2.43685	0.897518	0.000508975	0.00498042	Prss12
ENSMUSG00000034282	10923.3	1.16358	0.380087	0.000510326	0.00499134	Evpl
ENSMUSG00000070942	1102.3	1.11721	0.362401	0.000510841	0.00499408	Il1rl2
ENSMUSG00000035901	2858.58	-1.23498	0.421551	0.00052135	0.00508446	Dennd5a
ENSMUSG00000052374	84.4919	-1.46312	0.517035	0.000521759	0.00508446	Actn2
ENSMUSG00000027474	235.994	-1.34587	0.46845	0.000525171	0.00511069	Ccm2l
ENSMUSG00000015093	287.89	1.63562	0.569574	0.000527984	0.00513572	Clic3
ENSMUSG00000028024	94.5891	-1.33045	0.460305	0.000530931	0.00516202	Enpep
ENSMUSG00000019942	743.517	2.09655	0.759708	0.000535061	0.00519268	Cdk1
ENSMUSG00000020135	62.1684	-1.58143	0.57033	0.000534993	0.00519268	Apc2
ENSMUSG00000107068	23.2483	-5.18338	1.81161	0.000535828	0.00519776	Gm42742
ENSMUSG00000084353	63.3499	1.86365	0.6669	0.000539141	0.00522513	Gm15452
ENSMUSG00000042225	1034.58	1.37868	0.466606	0.000539985	0.00523092	Ammecr1
ENSMUSG00000027330	2401.85	1.22282	0.405346	0.000541567	0.00524147	Cdc25b
ENSMUSG00000028795	259.211	-1.24971	0.428528	0.000541502	0.00524147	Ccdc28b
ENSMUSG00000099693	38.3734	2.78957	1.05679	0.000544139	0.00526158	Gm29284
ENSMUSG00000028838	544.899	-1.00147	0.32728	0.000546106	0.0052782	Extl1
ENSMUSG00000056602	1238.72	-1.20673	0.412537	0.00055559	0.00536499	Fry
ENSMUSG00000096210	6743.63	1.07755	0.350705	0.000561681	0.00541642	H1f0
ENSMUSG00000063698	103.145	-1.88225	0.722983	0.000563275	0.00542934	Sfxn4
ENSMUSG00000020140	103.735	-1.8669	0.716016	0.000566139	0.005452	Lgr5
ENSMUSG00000110537	13.416	7.0047	3.47383	0.00056697	0.00545753	Gm4316
ENSMUSG00000059422	270.096	1.0811	0.353014	0.000571669	0.00549282	Gm8116
ENSMUSG00000068220	5026.69	-1.7476	0.666948	0.000572771	0.00549491	Lgals1
ENSMUSG00000097084	64.8413	-3.4523	1.61509	0.00057292	0.00549491	Foxl1
ENSMUSG00000002732	482.881	-1.18478	0.40419	0.000575251	0.0055123	Fkbp7
ENSMUSG00000052572	155.163	-1.59091	0.585531	0.000577713	0.00553091	Dlg2
ENSMUSG00000031253	240.367	-2.04973	0.818583	0.000582465	0.0055739	Srpx2
ENSMUSG00000034573	7032.51	1.08529	0.356288	0.000583897	0.00558509	Ptpn13
ENSMUSG00000022603	96.9339	2.40074	0.901964	0.000589358	0.00563226	Mroh4
ENSMUSG00000020847	158.19	1.18138	0.393603	0.000597519	0.00570257	Rph3al
ENSMUSG00000042784	322.484	2.33492	0.875198	0.000603748	0.00575685	Muc1
ENSMUSG00000027134	4014.75	1.12667	0.373466	0.000604055	0.00575719	Lpcat4
ENSMUSG00000027674	158.701	-1.84515	0.714741	0.000605215	0.00576567	Pex5l
ENSMUSG00000000732	1527.79	-1.21147	0.418163	0.00060798	0.00578942	Icosl
ENSMUSG00000028718	183.074	1.87411	0.680794	0.000611198	0.00580966	Stil
ENSMUSG00000043903	145.708	-2.35345	0.991642	0.000614228	0.00583324	Zfp469
ENSMUSG00000021508	4322.17	-1.84737	0.725407	0.000614632	0.00583448	Cxcl14
ENSMUSG00000029019	21.0282	3.12451	1.21731	0.000618398	0.00586761	Nppb
ENSMUSG00000021388	413.404	-2.12475	0.870901	0.000622329	0.00589702	Aspn
ENSMUSG00000018451	62.459	-1.6074	0.59426	0.000623429	0.00590481	6330403K07Rik
ENSMUSG00000063628	765.431	1.03583	0.338968	0.0006317	0.00597517	Gm7665
ENSMUSG00000036863	826.423	-1.30548	0.462074	0.000634417	0.00599743	Syde2
ENSMUSG00000021575	130.842	-2.32661	0.980798	0.000634899	0.00599743	Ahrr
ENSMUSG00000067780	1602.13	2.47869	0.941117	0.00063524	0.00599799	Pi15
ENSMUSG00000019997	17399	-2.04087	0.833254	0.000643501	0.00606808	Ctgf
ENSMUSG00000099411	10.2457	-5.46879	3.03252	0.000646804	0.00609307	2310015D24Rik
ENSMUSG00000001552	20964.6	1.19254	0.399242	0.0006552	0.00616183	Jup
ENSMUSG00000074497	24.6778	-5.18681	1.91462	0.000655128	0.00616183	A430078G23Rik
ENSMUSG00000051431	1421.48	1.32302	0.454737	0.000655799	0.00616474	Gpr87
ENSMUSG00000035042	294.243	-1.83767	0.722379	0.000657335	0.006171	Ccl5
ENSMUSG00000030495	11.9416	-5.64509	3.17167	0.00066242	0.006216	Slc7a10
ENSMUSG00000033855	639.916	-1.83689	0.725655	0.000669635	0.00627263	Ston1
ENSMUSG00000044056	19.0018	-3.50421	1.43522	0.000670993	0.00627982	Efcab9
ENSMUSG00000030346	142.678	1.87768	0.690797	0.000671505	0.00628185	Rad51ap1
ENSMUSG00000031144	69.2827	-1.75982	0.678358	0.000683571	0.0063863	Syp
ENSMUSG00000048240	125.929	-1.59941	0.603147	0.000688891	0.00643035	Gng7
ENSMUSG00000114822	23.6928	3.50688	1.40982	0.00068963	0.00643443	Gm4813
ENSMUSG00000108601	90.7337	1.48882	0.527314	0.000692374	0.0064572	Gm44645
ENSMUSG00000090222	131.141	1.6612	0.600007	0.000693067	0.006458	Ifi203-ps
ENSMUSG00000032013	7876.61	1.07772	0.358278	0.000693572	0.00645988	Trim29
ENSMUSG00000060680	60.4784	-1.61528	0.606662	0.000693892	0.00646003	Gm8894
ENSMUSG00000047767	447.848	-1.05533	0.35764	0.000694481	0.00646268	Atg16l2
ENSMUSG00000034958	54.4937	-2.48268	1.06758	0.000695554	0.00646701	Atcay
ENSMUSG00000042190	300.325	-1.95578	0.792976	0.000697777	0.00648485	Cmklr1
ENSMUSG00000085836	14.1179	5.22522	2.20734	0.000705804	0.00655086	Gm13074
ENSMUSG00000039349	587.095	-1.22073	0.429919	0.00070785	0.00656699	C130074G19Rik
ENSMUSG00000032839	207.895	-1.18018	0.411347	0.000711098	0.0065936	Trpc1
ENSMUSG00000026259	398.031	1.18495	0.40234	0.000712426	0.0066008	Ngef
ENSMUSG00000025743	3951.45	-1.26226	0.45077	0.000715686	0.00661948	Sdc3
ENSMUSG00000015112	449.302	1.19879	0.40806	0.000716043	0.00661989	Slc25a13
ENSMUSG00000022661	762.936	-1.28672	0.46043	0.000716995	0.00662295	Cd200
ENSMUSG00000068579	294.718	1.08276	0.362095	0.00072067	0.00665087	Rpl7a-ps3
ENSMUSG00000038259	261.69	-2.53281	1.14201	0.000720957	0.00665087	Gdf5
ENSMUSG00000035498	4746.13	1.20212	0.41052	0.000721279	0.00665096	Cdcp1
ENSMUSG00000029026	218.011	1.18115	0.401965	0.000728513	0.0067062	Trp73
ENSMUSG00000040584	337.443	-1.29834	0.466589	0.000735304	0.00675394	Abcb1a
novel.11	17.9499	-3.91953	1.57466	0.000735818	0.00675574	-
ENSMUSG00000000416	229.73	-1.65579	0.641487	0.000739892	0.00678729	Cttnbp2
ENSMUSG00000044006	21.327	-5.00959	1.83913	0.000739642	0.00678729	Cilp2
ENSMUSG00000086915	57.7715	-1.69724	0.653332	0.000745418	0.00683209	Gm16365
ENSMUSG00000000275	8388.48	1.07421	0.359632	0.00074803	0.00685307	Trim25
ENSMUSG00000101309	30.449	1.96868	0.743944	0.000753017	0.0068958	Gm29397
ENSMUSG00000002797	871.178	1.68502	0.614864	0.000755403	0.00691242	Ggct
ENSMUSG00000038074	461.386	-1.36235	0.49813	0.000756447	0.0069153	Fkbp14
ENSMUSG00000042010	446.672	-1.12488	0.390881	0.00075794	0.00692597	Acacb
ENSMUSG00000111063	27.0845	-3.25323	1.45921	0.000761795	0.00695821	Zkscan7
ENSMUSG00000026826	1150.7	-1.58749	0.610454	0.000765055	0.00698499	Nr4a2
ENSMUSG00000032454	291.293	3.17394	1.28651	0.000768077	0.00700957	Rbp2
ENSMUSG00000044461	231.882	-1.47298	0.552137	0.000771162	0.0070347	Shisa2
ENSMUSG00000018411	168.957	-1.78817	0.712786	0.00077404	0.00705491	Mapt
ENSMUSG00000056413	1280.57	-1.1699	0.412492	0.00078154	0.00712021	Adap1
ENSMUSG00000085037	287.495	-1.01414	0.344849	0.000781959	0.00712099	4933421O10Rik
ENSMUSG00000116288	45.6831	-3.0258	1.42227	0.000782461	0.00712251	AC116487.3
ENSMUSG00000038418	9995.39	-1.08404	0.376059	0.000799804	0.00726483	Egr1
ENSMUSG00000039994	377.757	1.35373	0.477887	0.000801153	0.00727088	Timeless
ENSMUSG00000096929	255.874	-1.23266	0.441371	0.000804565	0.00729873	A330023F24Rik
ENSMUSG00000037254	192.065	-1.73856	0.691906	0.000809812	0.00734319	Itih2
ENSMUSG00000067276	54.9013	-2.16938	0.917716	0.000811787	0.00735483	Capn6
ENSMUSG00000034362	697.488	2.71037	1.08241	0.000813694	0.0073639	Csta1
ENSMUSG00000017713	244.15	-1.11164	0.387909	0.000813827	0.0073639	Tha1
ENSMUSG00000028167	69.6991	-1.44874	0.539607	0.000813158	0.0073639	Bdh2
ENSMUSG00000032218	353.808	2.03347	0.777834	0.00082114	0.00741379	Ccnb2
ENSMUSG00000058571	131.76	-2.15133	0.92516	0.000820987	0.00741379	Gpc6
ENSMUSG00000027848	1268.3	-1.74403	0.704769	0.000825378	0.0074431	Olfml3
ENSMUSG00000018648	589.72	1.14088	0.391576	0.000839963	0.0075554	Dusp14
ENSMUSG00000106317	44.1464	-1.66573	0.645491	0.000841785	0.00756539	Gm43848
ENSMUSG00000085171	54.7261	-1.96199	0.806711	0.00084241	0.00756782	D830026I12Rik
ENSMUSG00000055202	125.415	-1.34107	0.493235	0.000843639	0.00757566	Zfp811
ENSMUSG00000097222	26.848	-2.06734	0.840898	0.000846258	0.00759597	1010001N08Rik
ENSMUSG00000063919	139.856	-1.60281	0.624048	0.000847987	0.00760828	Srrm4
ENSMUSG00000007097	952.114	-1.6572	0.657229	0.000853923	0.00765508	Atp1a2
ENSMUSG00000110206	316.98	-1.13303	0.400641	0.000870149	0.00778414	Flt3l
ENSMUSG00000028088	24804.7	-1.51933	0.58892	0.000872165	0.00779561	Fmo5
ENSMUSG00000038042	372.255	-1.00191	0.344023	0.000872145	0.00779561	Ptpdc1
ENSMUSG00000026827	1971.93	1.15948	0.401048	0.000877607	0.00784097	Gpd2
ENSMUSG00000000901	254.635	-1.2059	0.434042	0.00088161	0.00787342	Mmp11
ENSMUSG00000040260	447.72	-1.22852	0.445414	0.000887231	0.0079203	Daam2
ENSMUSG00000102246	10.0426	6.46205	3.42879	0.0008877	0.00792116	9430037O13Rik
ENSMUSG00000039706	236.93	-1.22542	0.443562	0.000890028	0.0079386	Ldb2
ENSMUSG00000051373	53.0418	-1.70633	0.675161	0.00089054	0.00793984	Plpp7
ENSMUSG00000006678	445.082	1.16094	0.402582	0.000893332	0.00795806	Pola1
ENSMUSG00000040728	6052.93	1.14043	0.396611	0.000907906	0.00807099	Esrp1
ENSMUSG00000034813	442.9	1.94645	0.74968	0.00090998	0.00808605	Grip1
ENSMUSG00000029675	5734.72	-1.94621	0.832749	0.000912462	0.00809795	Eln
ENSMUSG00000026308	69.3877	-3.0571	1.55733	0.000912302	0.00809795	Klhl30
ENSMUSG00000039748	151.697	2.61149	1.06123	0.000916003	0.008126	Exo1
ENSMUSG00000024180	572.026	-1.37972	0.521789	0.000919063	0.00814974	Tmem8
ENSMUSG00000025892	133.576	-1.75721	0.714971	0.000919744	0.00815238	Gria4
ENSMUSG00000048007	439.31	1.06921	0.366274	0.000921573	0.00816519	Timm8a1
ENSMUSG00000038408	40.7497	-1.60011	0.619992	0.000926036	0.00819449	1700018A04Rik
ENSMUSG00000050721	1116.14	-1.9087	0.809521	0.00092907	0.00821792	Plekho2
ENSMUSG00000038233	82.7183	-2.55727	1.20708	0.000932079	0.00823769	Fam198a
ENSMUSG00000085786	100.72	1.54659	0.572615	0.000931838	0.00823769	Gm15987
ENSMUSG00000037071	3157.2	-1.03015	0.36018	0.000945061	0.00833856	Scd1
ENSMUSG00000063364	36.5532	1.78248	0.68271	0.000945489	0.00833889	3300002I08Rik
ENSMUSG00000074771	20.0859	-3.48022	1.56034	0.000954315	0.00840975	Ankef1
ENSMUSG00000085419	20.6043	-3.50338	1.58249	0.00095939	0.00845098	Gm11734
ENSMUSG00000023015	675.509	1.84023	0.707355	0.000959951	0.00845242	Racgap1
ENSMUSG00000020335	35.7901	-3.11128	1.5268	0.000964787	0.00848797	Zfp354b
ENSMUSG00000031659	1002.16	-1.70554	0.697324	0.000966251	0.00849734	Adcy7
ENSMUSG00000026837	5888.1	-1.74117	0.7241	0.000967641	0.00850253	Col5a1
ENSMUSG00000025092	334.926	-1.6114	0.644581	0.000972252	0.00853247	Hspa12a
ENSMUSG00000072294	106.364	2.06384	0.815289	0.000985387	0.0086264	Klf12
ENSMUSG00000027716	62.3599	-1.8281	0.755951	0.000986212	0.00863007	Trpc3
ENSMUSG00000091243	1761.38	-1.5689	0.626284	0.000989452	0.0086513	Vgll3
ENSMUSG00000020882	324.369	-1.11369	0.398403	0.000993435	0.00868256	Cacnb1
ENSMUSG00000002808	402.332	-1.59726	0.640522	0.000997739	0.00871502	Epdr1
ENSMUSG00000066553	56.9659	-2.31902	1.05297	0.00100247	0.00874357	Gm6969
ENSMUSG00000042846	29.1429	-1.91824	0.789105	0.001004	0.00875334	Lrrtm3
ENSMUSG00000070044	895.869	-1.01238	0.354473	0.00100518	0.00876005	Fam149a
ENSMUSG00000021974	75.714	-2.16966	0.967299	0.00101008	0.00879915	Fgf9
ENSMUSG00000095419	15.974	2.70999	1.12352	0.00101416	0.00883106	Gm14328
ENSMUSG00000063672	27.1267	-2.82827	1.31778	0.001017	0.00885217	Nkx6-3
ENSMUSG00000000753	931.737	-1.96723	0.859713	0.00101862	0.00886263	Serpinf1
ENSMUSG00000072966	113.291	-1.87323	0.794411	0.00102483	0.00891299	Gprasp2
novel.273	247.208	1.04377	0.360411	0.00102569	0.00891588	-
ENSMUSG00000023274	251.487	-2.05374	0.912269	0.00102634	0.00891588	Cd4
ENSMUSG00000086657	15.1998	-4.59	1.67322	0.00103122	0.00895107	Stamos
ENSMUSG00000055745	311.561	-1.28177	0.479541	0.001032	0.00895336	Rtl6
ENSMUSG00000025978	190.041	-1.66029	0.67647	0.00103326	0.00895341	Rftn2
ENSMUSG00000052783	161.568	-1.06791	0.378987	0.00103322	0.00895341	Grk4
ENSMUSG00000060240	52.5996	-1.6222	0.646103	0.00103267	0.00895341	Cend1
ENSMUSG00000036834	183.571	1.63548	0.620494	0.00103591	0.00897271	Plch1
ENSMUSG00000012519	1007.98	1.21537	0.433097	0.00104284	0.00902169	Mlkl
ENSMUSG00000033196	846.541	-3.27688	2.06255	0.00104347	0.0090235	Myh2
ENSMUSG00000023341	400.391	1.76861	0.68425	0.00105478	0.00910649	Mx2
ENSMUSG00000110390	18.5492	-3.3772	1.52363	0.00105521	0.00910651	Gm45869
ENSMUSG00000039661	15.1818	-4.58134	1.67976	0.00105843	0.00913053	Dusp26
ENSMUSG00000086714	18.5246	-3.37511	1.52355	0.001059	0.00913177	0610009E02Rik
ENSMUSG00000045087	93.4588	2.1585	0.870236	0.00106148	0.00914774	S1pr5
ENSMUSG00000040569	79.8792	-2.10386	0.937277	0.00106412	0.00916476	Slc26a7
ENSMUSG00000023826	103.269	-1.47575	0.577174	0.00106538	0.00917194	Park2
ENSMUSG00000062012	163.125	-1.09603	0.393129	0.00106666	0.00917925	Zfp13
ENSMUSG00000026994	2380.79	1.06447	0.37053	0.00106732	0.00918116	Galnt3
ENSMUSG00000114810	9.56119	-5.1714	3.16751	0.0010685	0.00918762	Gm36101
ENSMUSG00000060639	249.056	1.4279	0.529033	0.00107611	0.00924184	Hist1h4i
ENSMUSG00000070419	155.462	-1.51896	0.603075	0.00107999	0.00926772	Cyp3a57
ENSMUSG00000036782	127.335	-2.94445	1.60762	0.00108497	0.00930671	Klhl13
ENSMUSG00000040978	49.406	1.64312	0.630752	0.00108943	0.00933367	Gm11992
ENSMUSG00000097971	5092.51	1.31311	0.477432	0.00109143	0.00934081	Gm26917
ENSMUSG00000022150	1669.94	-1.23185	0.463433	0.00109168	0.00934081	Dab2
ENSMUSG00000115867	16.3117	-4.63842	1.74599	0.00109202	0.00934081	AL589670.1
ENSMUSG00000026141	19.1213	-3.87287	1.73832	0.00109713	0.00937695	Col19a1
ENSMUSG00000010796	182.875	-2.85699	1.55401	0.00110487	0.00943931	Asz1
ENSMUSG00000033825	257.835	2.71334	1.14586	0.00110613	0.00944246	Tpsb2
ENSMUSG00000078664	37191	1.14334	0.402298	0.00110695	0.00944569	Sprr2a1
[truncated: 678 more rows]

## Sheet: Reactome pathways (DEGs)
Comparison	Group	Reactome ID	Description	Gene ratio	Background ratio	P-value	FDR	Genes	N genes
NI vs CTRL	downregulated	R-MMU-156588	Glucuronidation	5/57	20/8828	1.351e-07	3.56664e-05	Ugt2b34, Ugt2b35, Ugt2b1, Ugt1a6a, Ugt1a6b	5
NI vs CTRL	downregulated	R-MMU-156580	Phase II - Conjugation of compounds	6/57	89/8828	2.12775e-05	0.00280863	Gstm4, Ugt2b34, Ugt2b35, Ugt2b1, Ugt1a6a, Ugt1a6b	6
NI vs CTRL	downregulated	R-MMU-211859	Biological oxidations	8/57	203/8828	4.27775e-05	0.00376442	Gstm4, Ugt2b34, Ugt2b35, Ugt2b1, Ugt1a6a, Cyp3a57, Cyp4f15, Ugt1a6b	8
I vs CTRL	downregulated	R-MMU-397014	Muscle contraction	68/1026	177/8828	1.35489e-20	1.0121e-17	Cacnb3, Actn3, Atp1a2, Tcap, Cacnb4, Trdn, Mybpc1, Atp2a3, Cacnb1, Ryr2, Camk2g, Cacna2d3, Sorbs3, Itgb5, Kcnk4, Sorbs1, Des, Tnnt2, Atp2b4, Vim, Casq2, Npr1, Tmod1, Tpm2, Tln1, Npr2, Itpr1, Abcc9, Slc8a2, Dmpk, Acta1, Tmod2, Tpm1, Rangrf, Dysf, Scn7a, Acta2, Calm2, Fxyd1, Kcnk2, Kcnh2, Pln, Mybpc2, Kcnd3, Atp1b2, Itga1, Fgf11, Dmd, Kcne4, Lmod1, Scn3b, Cacna1c, Actn2, Kcnip1, Camk2d, Slc8a1, Myh…	68
I vs CTRL	downregulated	R-MMU-1474244	Extracellular matrix organization	75/1026	271/8828	1.75643e-13	6.56028e-11	Itga5, Loxl3, Mmp11, Col6a1, Col1a1, Vwf, Bcan, Nid1, Bmp7, Optc, Adam19, Pcolce2, Scube1, Matn4, Sparc, Lama4, Lama2, Dcn, Col6a2, Itgb3, Fbln5, Bmp4, Sdc2, Col14a1, Itgb5, P3h3, Sdc3, Col3a1, Col19a1, Fn1, Ddr2, Itga8, Col5a1, Lamc3, Fbn1, Bmp2, Hspg2, Emilin1, Mmp17, Col1a2, Eln, Pcolce, Bmp10, Mfap5, Bgn, Col4a1, Col4a2, Mmp2, Jam3, Col12a1, Loxl1, Plod2, Loxl2, Lum, Adamts2, Fgf2, Gdf5, Scub…	75
I vs CTRL	downregulated	R-MMU-112316	Neuronal System	84/1026	326/8828	4.54517e-13	1.13175e-10	Kcnn3, Gria3, Cacnb3, Grik5, Slc1a3, Adcy9, Slc1a7, Syn2, Cacnb4, Kcnmb1, Adcy1, Gria1, Grin2c, Camkk1, Slc6a4, Cacnb1, Dlg4, Akap5, Hcn1, Camk2g, Cacna2d3, Kcnv1, Shank3, Adcy5, Adcy6, Slc38a1, Epb41l3, Apba1, Kcnk4, Arhgef9, Homer2, Prkar1b, Gria4, Stxbp1, Epb41l1, Gnb4, Kcnab1, Kcnc4, Ptprd, Kcnq4, Aldh2, Grip2, Kcnj8, Abcc9, Gabra3, Adcy7, Chrna3, Gng11, Cplx1, Tspoap1, Gjc1, Aldh5a1, Calm2, …	84
I vs CTRL	downregulated	R-MMU-5576891	Cardiac conduction	40/1026	123/8828	5.11612e-10	9.55436e-08	Cacnb3, Atp1a2, Cacnb4, Trdn, Atp2a3, Cacnb1, Ryr2, Camk2g, Cacna2d3, Kcnk4, Atp2b4, Casq2, Npr1, Npr2, Itpr1, Abcc9, Slc8a2, Dmpk, Rangrf, Scn7a, Calm2, Fxyd1, Kcnk2, Kcnh2, Pln, Kcnd3, Atp1b2, Fgf11, Kcne4, Scn3b, Cacna1c, Kcnip1, Camk2d, Slc8a1, Ryr3, Cacnb2, Fxyd2, Fxyd6, Scn2a, Kcnip3	40
I vs CTRL	downregulated	R-MMU-1566948	Elastic fibre formation	21/1026	42/8828	9.39333e-10	1.40336e-07	Itga5, Loxl3, Bmp7, Itgb3, Fbln5, Bmp4, Itgb5, Fn1, Itga8, Fbn1, Bmp2, Emilin1, Eln, Bmp10, Mfap5, Loxl1, Loxl2, Gdf5, Tgfb2, Mfap4, Mfap2	21
I vs CTRL	downregulated	R-MMU-390522	Striated Muscle Contraction	17/1026	33/8828	2.1485e-08	2.67488e-06	Actn3, Tcap, Mybpc1, Des, Tnnt2, Vim, Tmod1, Tpm2, Acta1, Tmod2, Tpm1, Mybpc2, Dmd, Actn2, Myh8, Tnnt3, Actc1	17
I vs CTRL	downregulated	R-MMU-2129379	Molecules associated with elastic fibres	17/1026	35/8828	6.65383e-08	7.10059e-06	Bmp7, Itgb3, Fbln5, Bmp4, Itgb5, Fn1, Itga8, Fbn1, Bmp2, Emilin1, Eln, Bmp10, Mfap5, Gdf5, Tgfb2, Mfap4, Mfap2	17
I vs CTRL	downregulated	R-MMU-112315	Transmission across Chemical Synapses	50/1026	203/8828	1.3351e-07	1.24665e-05	Gria3, Cacnb3, Grik5, Slc1a3, Adcy9, Slc1a7, Syn2, Cacnb4, Adcy1, Gria1, Grin2c, Camkk1, Slc6a4, Cacnb1, Dlg4, Akap5, Camk2g, Cacna2d3, Adcy5, Adcy6, Slc38a1, Apba1, Arhgef9, Prkar1b, Gria4, Stxbp1, Epb41l1, Gnb4, Aldh2, Grip2, Gabra3, Adcy7, Chrna3, Gng11, Cplx1, Tspoap1, Aldh5a1, Calm2, Plcb1, Ncald, Actn2, Dlg2, Prkcb, Nrgn, Camk2d, Gnai1, Abat, Cacnb2, Tspan7, Gng8	50
I vs CTRL	downregulated	R-MMU-216083	Integrin cell surface interactions	25/1026	71/8828	1.62058e-07	1.34509e-05	Itga5, Col6a1, Col1a1, Vwf, Col6a2, Itgb3, Itgb5, Col3a1, Fn1, Itga8, Col5a1, Fbn1, Hspg2, Col1a2, Col4a1, Col4a2, Jam3, Lum, Itga9, Col16a1, Itga1, Jam2, Col8a2, Col4a4, Col8a1	25
I vs CTRL	downregulated	R-MMU-1650814	Collagen biosynthesis and modifying enzymes	22/1026	59/8828	2.82875e-07	2.11308e-05	Col6a1, Col1a1, Pcolce2, Col6a2, Col14a1, P3h3, Col3a1, Col19a1, Col5a1, Col1a2, Pcolce, Col4a1, Col4a2, Col12a1, Plod2, Adamts2, Col16a1, Col8a2, Col4a4, Col8a1, Col28a1, Serpinh1	22
I vs CTRL	downregulated	R-MMU-5578775	Ion homeostasis	20/1026	52/8828	5.48747e-07	3.72649e-05	Atp1a2, Trdn, Atp2a3, Ryr2, Camk2g, Atp2b4, Casq2, Itpr1, Abcc9, Slc8a2, Dmpk, Calm2, Fxyd1, Pln, Atp1b2, Camk2d, Slc8a1, Ryr3, Fxyd2, Fxyd6	20
I vs CTRL	downregulated	R-MMU-445355	Smooth Muscle Contraction	14/1026	29/8828	1.08027e-06	6.72467e-05	Sorbs3, Itgb5, Sorbs1, Tpm2, Tln1, Tpm1, Dysf, Acta2, Calm2, Itga1, Lmod1, Actg2, Myl9, Myl6	14
I vs CTRL	downregulated	R-MMU-1474290	Collagen formation	25/1026	81/8828	2.70619e-06	0.000137279	Loxl3, Col6a1, Col1a1, Pcolce2, Col6a2, Col14a1, P3h3, Col3a1, Col19a1, Col5a1, Col1a2, Pcolce, Col4a1, Col4a2, Col12a1, Loxl1, Plod2, Loxl2, Adamts2, Col16a1, Col8a2, Col4a4, Col8a1, Col28a1, Serpinh1	25
I vs CTRL	downregulated	R-MMU-3000171	Non-integrin membrane-ECM interactions	16/1026	39/8828	2.75661e-06	0.000137279	Col1a1, Itgb3, Sdc2, Itgb5, Sdc3, Col3a1, Fn1, Ddr2, Col5a1, Hspg2, Col1a2, Col4a1, Col4a2, Fgf2, Ttr, Col4a4	16
I vs CTRL	downregulated	R-MMU-8948216	Collagen chain trimerization	16/1026	39/8828	2.75661e-06	0.000137279	Col6a1, Col1a1, Col6a2, Col14a1, Col3a1, Col19a1, Col5a1, Col1a2, Col4a1, Col4a2, Col12a1, Col16a1, Col8a2, Col4a4, Col8a1, Col28a1	16
I vs CTRL	downregulated	R-MMU-3000178	ECM proteoglycans	17/1026	44/8828	3.62043e-06	0.000169029	Col6a1, Col1a1, Bcan, Matn4, Sparc, Dcn, Col6a2, Itgb3, Itgb5, Col3a1, Fn1, Itga8, Col5a1, Hspg2, Col1a2, Bgn, Itga9	17
I vs CTRL	downregulated	R-MMU-112043	PLC beta mediated events	15/1026	38/8828	9.95973e-06	0.000437642	Adcy9, Adcy1, Camkk1, Pde1b, Adcy5, Adcy6, Prkar1b, Adcy7, Gnao1, Calm2, Plcb4, Gnaz, Plcb1, Gnai1, Pde1a	15
I vs CTRL	downregulated	R-MMU-5173214	O-glycosylation of TSR domain-containing proteins	14/1026	34/8828	1.10556e-05	0.000458808	Pofut2, Adamts20, Thbs2, Adamts10, Adamts9, Thsd4, Adamtsl2, Adamts2, Spon2, Adamts6, Sema5b, Adamts17, Adamtsl1, Adamtsl3	14
I vs CTRL	downregulated	R-MMU-112040	G-protein mediated events	15/1026	39/8828	1.44617e-05	0.000568572	Adcy9, Adcy1, Camkk1, Pde1b, Adcy5, Adcy6, Prkar1b, Adcy7, Gnao1, Calm2, Plcb4, Gnaz, Plcb1, Gnai1, Pde1a	15
I vs CTRL	downregulated	R-MMU-418457	cGMP effects	7/1026	10/8828	2.45309e-05	0.00091623	Mrvi1, Pde1b, Itpr1, Pde9a, Prkg1, Pde5a, Pde1a	7
I vs CTRL	downregulated	R-MMU-1971475	A tetrasaccharide linker sequence is required for GAG synthesis	11/1026	25/8828	4.70038e-05	0.00159689	Bcan, Dcn, Sdc2, Sdc3, Hspg2, Gpc4, Bgn, Cspg5, Cspg4, Gpc3, Gpc6	11
I vs CTRL	downregulated	R-MMU-112314	Neurotransmitter receptors and postsynaptic signal transmission	33/1026	140/8828	4.70301e-05	0.00159689	Gria3, Grik5, Adcy9, Adcy1, Gria1, Grin2c, Camkk1, Dlg4, Akap5, Camk2g, Adcy5, Adcy6, Arhgef9, Prkar1b, Gria4, Epb41l1, Gnb4, Grip2, Gabra3, Adcy7, Chrna3, Gng11, Calm2, Plcb1, Ncald, Actn2, Dlg2, Prkcb, Nrgn, Camk2d, Gnai1, Tspan7, Gng8	33
I vs CTRL	downregulated	R-MMU-163685	Integration of energy metabolism	22/1026	78/8828	5.08568e-05	0.00165174	Cd36, Cacnb3, Rapgef3, Adcy5, Adipoq, Adcy6, Gna14, Gcgr, Prkar1b, Gnb4, Prkaa2, Prkag2, Itpr1, Gng11, Prkab2, Acacb, Kcnb1, Plcb1, Cacna1c, Gnai1, Cacnb2, Gng8	22
I vs CTRL	downregulated	R-MMU-211859	Biological oxidations	43/1026	203/8828	5.77545e-05	0.00179761	Gstt1, Gstm5, Gstm7, Mgst1, Ptgis, Aldh3a1, Dpep1, Aoc3, Ahrr, Cmbl, Oplah, Cyp1b1, Cyp2e1, Gsta3, Mgst3, Fmo3, Ggt7, Gstm4, Cyp4b1, Ugdh, Ugt2b34, Aldh2, Cyp1a1, Podxl2, Tpst1, Aldh1b1, Ugt2b35, Bphl, Ephx1, Maob, Fmo2, Fmo1, Gstm2, Cyp8b1, Dpep2, Ugt1a6a, Cyp2d22, Cyp3a57, Cyp4f15, Adh1, Ugt1a7c, Ugt1a6b, Cyp4f40	43
I vs CTRL	downregulated	R-MMU-2243919	Crosslinking of collagen fibrils	9/1026	18/8828	6.83271e-05	0.00194683	Loxl3, Col1a1, Col1a2, Pcolce, Col4a1, Col4a2, Loxl1, Loxl2, Col4a4	9
I vs CTRL	downregulated	R-MMU-111885	Opioid Signalling	20/1026	69/8828	7.25335e-05	0.00194683	Adcy9, Adcy1, Camkk1, Pde4d, Pde1b, Adcy5, Adcy6, Prkar1b, Gnb4, Adcy7, Gnao1, Pde4a, Gng11, Calm2, Plcb4, Gnaz, Plcb1, Gnai1, Pde1a, Gng8	20
I vs CTRL	downregulated	R-MMU-399719	Trafficking of AMPA receptors	11/1026	26/8828	7.29735e-05	0.00194683	Gria3, Gria1, Dlg4, Akap5, Camk2g, Gria4, Epb41l1, Grip2, Prkcb, Camk2d, Tspan7	11
I vs CTRL	downregulated	R-MMU-399721	Glutamate binding, activation of AMPA receptors and synaptic plasticity	11/1026	26/8828	7.29735e-05	0.00194683	Gria3, Gria1, Dlg4, Akap5, Camk2g, Gria4, Epb41l1, Grip2, Prkcb, Camk2d, Tspan7	11
I vs CTRL	downregulated	R-MMU-76005	Response to elevated platelet cytosolic Ca2+	29/1026	120/8828	8.28173e-05	0.00207187	Vwf, Cd36, Rarres2, Actn1, Sparc, Timp3, Itgb3, Sod1, Serping1, Rab27b, Vegfb, Fn1, Tln1, Pf4, Flna, Gas6, Vegfc, Aplp2, Trf, Calm2, Islr, F13a1, Tgfb2, Lhfpl2, Actn2, Prkcb, Mmrn1, Cfd, Selenop	29
I vs CTRL	downregulated	R-MMU-5173105	O-linked glycosylation	25/1026	97/8828	8.32076e-05	0.00207187	St3gal1, Pofut2, Galnt16, Galnt15, Adamts20, Thbs2, Adamts10, St3gal3, Adamts9, St3gal2, Thsd4, Galnt9, Adamtsl2, Adamts2, Spon2, Adamts6, Sema5b, St6galnac3, St6galnac2, Adamts17, Adamtsl1, Pomgnt2, Adamtsl3, St6galnac4, Galnt2	25
I vs CTRL	downregulated	R-MMU-114608	Platelet degranulation	28/1026	115/8828	9.49944e-05	0.00226193	Vwf, Cd36, Rarres2, Actn1, Sparc, Timp3, Itgb3, Sod1, Serping1, Rab27b, Vegfb, Fn1, Tln1, Pf4, Flna, Gas6, Vegfc, Aplp2, Trf, Calm2, Islr, F13a1, Tgfb2, Lhfpl2, Actn2, Mmrn1, Cfd, Selenop	28
I vs CTRL	downregulated	R-MMU-71387	Metabolism of carbohydrates	52/1026	266/8828	9.68967e-05	0.00226193	Has1, Eno2, Bcan, Shpk, St3gal1, Gyg, Dcn, Galk1, Pygl, Ogn, Fbp2, Cryl1, Sdc2, Gaa, Sdc3, Glb1l, St6galnac6, Chst1, Sord, Pck1, St3gal3, Hspg2, Pgm2l1, Lyve1, Gpc4, Bgn, St3gal2, Slc37a2, Cspg5, Cspg4, Pfkm, Chst2, Agl, Phka1, B3galt1, Stab2, Calm2, Lum, Chst12, Fmod, Prelp, Fut10, Ust, Omd, Fut4, Gpc3, Gpc6, Eno3, Gapdhs, Ppp1r3c, Fbp1, Hpse2	52
I vs CTRL	downregulated	R-MMU-1296072	Voltage gated Potassium channels	14/1026	41/8828	0.000127871	0.00289453	Kcnv1, Kcnab1, Kcnc4, Kcnq4, Kcna6, Kcnh2, Kcna2, Kcnd3, Kcng4, Kcna5, Kcna1, Kcnb1, Kcnf1, Kcnb2	14
I vs CTRL	downregulated	R-MMU-1296071	Potassium Channels	24/1026	94/8828	0.00013443	0.0029535	Kcnn3, Kcnmb1, Hcn1, Kcnv1, Kcnk4, Kcnab1, Kcnc4, Kcnq4, Kcnj8, Abcc9, Kcnk2, Kcna6, Kcnh2, Kcna2, Kcnd3, Kcng4, Kcna5, Kcna1, Kcnb1, Kcnf1, Kcnn2, Kcnma1, Gng8, Kcnb2	24
I vs CTRL	downregulated	R-MMU-2022090	Assembly of collagen fibrils and other multimeric structures	17/1026	57/8828	0.000169443	0.0034862	Loxl3, Col6a1, Col1a1, Col6a2, Col14a1, Col3a1, Col5a1, Col1a2, Pcolce, Col4a1, Col4a2, Col12a1, Loxl1, Loxl2, Col8a2, Col4a4, Col8a1	17
I vs CTRL	downregulated	R-MMU-5576892	Phase 0 - rapid depolarisation	14/1026	42/8828	0.000171551	0.0034862	Cacnb3, Cacnb4, Cacnb1, Camk2g, Cacna2d3, Rangrf, Scn7a, Calm2, Fgf11, Scn3b, Cacna1c, Camk2d, Cacnb2, Scn2a	14
I vs CTRL	downregulated	R-MMU-111933	Calmodulin induced events	10/1026	24/8828	0.000182011	0.0034862	Adcy9, Adcy1, Camkk1, Pde1b, Adcy5, Adcy6, Prkar1b, Adcy7, Calm2, Pde1a	10
I vs CTRL	downregulated	R-MMU-111997	CaM pathway	10/1026	24/8828	0.000182011	0.0034862	Adcy9, Adcy1, Camkk1, Pde1b, Adcy5, Adcy6, Prkar1b, Adcy7, Calm2, Pde1a	10
I vs CTRL	downregulated	R-MMU-438066	Unblocking of NMDA receptors, glutamate binding and activation	10/1026	24/8828	0.000182011	0.0034862	Gria3, Gria1, Grin2c, Dlg4, Camk2g, Gria4, Calm2, Actn2, Dlg2, Camk2d	10
I vs CTRL	downregulated	R-MMU-1630316	Glycosaminoglycan metabolism	28/1026	120/8828	0.000207427	0.00387369	Has1, Bcan, St3gal1, Dcn, Ogn, Sdc2, Sdc3, Glb1l, Chst1, St3gal3, Hspg2, Lyve1, Gpc4, Bgn, St3gal2, Cspg5, Cspg4, Chst2, Stab2, Lum, Chst12, Fmod, Prelp, Ust, Omd, Gpc3, Gpc6, Hpse2	28
I vs CTRL	downregulated	R-MMU-442755	Activation of NMDA receptors and postsynaptic events	13/1026	38/8828	0.000217197	0.00390573	Gria3, Gria1, Grin2c, Camkk1, Dlg4, Camk2g, Prkar1b, Gria4, Calm2, Actn2, Dlg2, Nrgn, Camk2d	13
I vs CTRL	downregulated	R-MMU-76002	Platelet activation, signaling and aggregation	47/1026	241/8828	0.000219599	0.00390573	Col1a1, Vwf, Cd36, Rarres2, Actn1, Sparc, Arrb1, Timp3, Itgb3, Pik3r5, Rapgef3, Sod1, Serping1, Rab27b, Gna14, Vegfb, Fn1, Prkcq, Gnb4, Tln1, Pf4, Col1a2, Itpr1, Flna, Gas6, Vegfc, Aplp2, Trf, Gng11, Mgll, Tbxa2r, Dagla, Dgkb, Calm2, Islr, Dgki, F13a1, Daglb, Tgfb2, Lhfpl2, Actn2, Prkcb, Mmrn1, Gnai1, Cfd, Gng8, Selenop	47
I vs CTRL	downregulated	R-MMU-392154	Nitric oxide stimulates guanylate cyclase	7/1026	13/8828	0.000255407	0.00443696	Mrvi1, Pde1b, Itpr1, Pde9a, Prkg1, Pde5a, Pde1a	7
I vs CTRL	downregulated	R-MMU-1489509	DAG and IP3 signaling	10/1026	25/8828	0.000272015	0.00461808	Adcy9, Adcy1, Camkk1, Pde1b, Adcy5, Adcy6, Prkar1b, Adcy7, Calm2, Pde1a	10
I vs CTRL	downregulated	R-MMU-936837	Ion transport by P-type ATPases	16/1026	54/8828	0.000284461	0.00472206	Atp7b, Atp1a2, Atp2a3, Camk2g, Atp8a2, Atp2b4, Atp11a, Calm2, Fxyd1, Atp13a2, Pln, Atp8b1, Atp1b2, Camk2d, Fxyd2, Fxyd6	16
I vs CTRL	downregulated	R-MMU-2022923	Dermatan sulfate biosynthesis	6/1026	10/8828	0.000337012	0.00547278	Bcan, Dcn, Bgn, Cspg5, Cspg4, Ust	6
I vs CTRL	downregulated	R-MMU-1474228	Degradation of the extracellular matrix	29/1026	130/8828	0.000364345	0.00579077	Mmp11, Col6a1, Col1a1, Bcan, Nid1, Optc, Scube1, Dcn, Col6a2, Col3a1, Col19a1, Fn1, Col5a1, Fbn1, Hspg2, Mmp17, Col1a2, Eln, Col4a1, Col4a2, Mmp2, Col12a1, Scube3, Spock3, Col8a2, Capn11, Col4a4, Capn6, Col8a1	29
I vs CTRL	downregulated	R-MMU-111996	Ca-dependent events	10/1026	26/8828	0.000396416	0.00616923	Adcy9, Adcy1, Camkk1, Pde1b, Adcy5, Adcy6, Prkar1b, Adcy7, Calm2, Pde1a	10
I vs CTRL	downregulated	R-MMU-8978868	Fatty acid metabolism	35/1026	169/8828	0.000430928	0.00656945	Aldh3a2, Fads1, Ptgis, Dpep1, Ephx2, Ehhadh, Cyp1b1, Eci1, Fads2, Cpt1a, Crat, Decr1, Prkaa2, Scp2, Cyp4b1, Prkag2, Acad10, Abcd1, Cyp1a1, Pccb, Faah, Hacd2, Thrsp, Decr2, Scd1, Prkab2, Pcca, Acacb, Acot6, Cyp8b1, Dpep2, Hacd1, Acot1, Cyp4f15, Cyp4f40	35
I vs CTRL	downregulated	R-MMU-2022854	Keratan sulfate biosynthesis	10/1026	27/8828	0.000564715	0.00843684	St3gal1, Ogn, Chst1, St3gal3, St3gal2, Chst2, Lum, Fmod, Prelp, Omd	10
I vs CTRL	downregulated	R-MMU-428157	Sphingolipid metabolism	20/1026	81/8828	0.000755694	0.0107341	Cers4, Aldh3a2, Smpd2, Sgpl1, Arsg, Degs2, Plpp1, Arsa, Esyt1, Glb1l, Plpp3, Fa2h, Arsi, Smpd1, Esyt3, Acer2, Sptlc3, B3galnt1, Sptssb, Arsj	20
I vs CTRL	downregulated	R-MMU-111931	PKA-mediated phosphorylation of CREB	7/1026	15/8828	0.00077596	0.0107341	Adcy9, Adcy1, Adcy5, Adcy6, Prkar1b, Adcy7, Calm2	7
I vs CTRL	downregulated	R-MMU-163615	PKA activation	7/1026	15/8828	0.00077596	0.0107341	Adcy9, Adcy1, Adcy5, Adcy6, Prkar1b, Adcy7, Calm2	7
I vs CTRL	downregulated	R-MMU-70221	Glycogen breakdown (glycogenolysis)	7/1026	15/8828	0.00077596	0.0107341	Gyg, Pygl, Gaa, Pgm2l1, Agl, Phka1, Calm2	7
I vs CTRL	downregulated	R-MMU-1638074	Keratan sulfate/keratin metabolism	11/1026	33/8828	0.000847997	0.0115173	St3gal1, Ogn, Glb1l, Chst1, St3gal3, St3gal2, Chst2, Lum, Fmod, Prelp, Omd	11
I vs CTRL	downregulated	R-MMU-419037	NCAM1 interactions	8/1026	20/8828	0.00112864	0.0146996	Col6a1, Col6a2, Col3a1, Col5a1, Col4a1, Col4a2, Ncam1, Col4a4	8
I vs CTRL	downregulated	R-MMU-8982491	Glycogen metabolism	8/1026	20/8828	0.00112864	0.0146996	Gyg, Pygl, Gaa, Pgm2l1, Agl, Phka1, Calm2, Ppp1r3c	8
I vs CTRL	downregulated	R-MMU-1442490	Collagen degradation	15/1026	55/8828	0.00114133	0.0146996	Mmp11, Col6a1, Col1a1, Col6a2, Col3a1, Col19a1, Col5a1, Col1a2, Col4a1, Col4a2, Mmp2, Col12a1, Col8a2, Col4a4, Col8a1	15
I vs CTRL	downregulated	R-MMU-1369062	ABC transporters in lipid homeostasis	7/1026	16/8828	0.00124207	0.0157258	Abca5, Abca3, Abcd1, Abcg4, Abcg5, Abca9, Abca6	7
I vs CTRL	downregulated	R-MMU-381426	Regulation of Insulin-like Growth Factor (IGF) transport and uptake by Insulin-like Growth Factor Binding Proteins (IGFBPs)	25/1026	116/8828	0.00152011	0.0189254	Igfbp4, Fstl3, Bmp4, Sdc2, Fstl1, Igfbp6, Cdh2, Pnpla2, Fn1, Fbn1, Cst3, Pappa, Mxra8, Sparcl1, Chrdl1, Gas6, Aplp2, Trf, Itih2, Igfbp2, Prss23, Penk, Lamb2, Gpc3, Lgals1	25
I vs CTRL	downregulated	R-MMU-6794362	Protein-protein interactions at synapses	17/1026	68/8828	0.00158561	0.0194172	Gria3, Gria1, Grin2c, Dlg4, Shank3, Epb41l3, Homer2, Gria4, Epb41l1, Ptprd, Ppfibp2, Lrfn3, Shank2, Lrrc4b, Dlgap2, Dlg2, Flot1	17
I vs CTRL	downregulated	R-MMU-2024096	HS-GAG degradation	8/1026	21/8828	0.00163947	0.0194394	Sdc2, Sdc3, Glb1l, Hspg2, Gpc4, Gpc3, Gpc6, Hpse2	8
I vs CTRL	downregulated	R-MMU-8849932	Synaptic adhesion-like molecules	8/1026	21/8828	0.00163947	0.0194394	Gria3, Gria1, Grin2c, Dlg4, Gria4, Ptprd, Lrfn3, Flot1	8
I vs CTRL	downregulated	R-MMU-3000157	Laminin interactions	9/1026	26/8828	0.00185302	0.0212955	Nid1, Lama4, Lama2, Lamc3, Hspg2, Col4a1, Col4a2, Lamb2, Col4a4	9
I vs CTRL	downregulated	R-MMU-8874081	MET activates PTK2 signaling	9/1026	26/8828	0.00185302	0.0212955	Col1a1, Lama4, Lama2, Col3a1, Fn1, Col5a1, Lamc3, Col1a2, Lamb2	9
I vs CTRL	downregulated	R-MMU-446353	Cell-extracellular matrix interactions	7/1026	17/8828	0.0019016	0.0214534	Fblim1, Actn1, Lims2, Arhgef6, Flna, Fermt2, Flnc	7
I vs CTRL	downregulated	R-MMU-156590	Glutathione conjugation	10/1026	31/8828	0.0019242	0.0214534	Gstt1, Gstm5, Gstm7, Mgst1, Oplah, Gsta3, Mgst3, Ggt7, Gstm4, Gstm2	10
I vs CTRL	downregulated	R-MMU-170670	Adenylate cyclase inhibitory pathway	6/1026	13/8828	0.00202121	0.0218818	Adcy9, Adcy1, Adcy5, Adcy6, Adcy7, Gnai1	6
I vs CTRL	downregulated	R-MMU-2022857	Keratan sulfate degradation	6/1026	13/8828	0.00202121	0.0218818	Ogn, Glb1l, Lum, Fmod, Prelp, Omd	6
I vs CTRL	downregulated	R-MMU-422356	Regulation of insulin secretion	15/1026	59/8828	0.00245291	0.026176	Cd36, Cacnb3, Rapgef3, Adcy5, Adcy6, Gna14, Gnb4, Itpr1, Gng11, Kcnb1, Plcb1, Cacna1c, Gnai1, Cacnb2, Gng8	15
I vs CTRL	downregulated	R-MMU-1793185	Chondroitin sulfate/dermatan sulfate metabolism	13/1026	48/8828	0.00256224	0.0269576	Bcan, Dcn, Sdc2, Sdc3, Hspg2, Gpc4, Bgn, Cspg5, Cspg4, Chst12, Ust, Gpc3, Gpc6	13
I vs CTRL	downregulated	R-MMU-211945	Phase I - Functionalization of compounds	23/1026	108/8828	0.00270923	0.0281083	Ptgis, Aldh3a1, Aoc3, Ahrr, Cmbl, Cyp1b1, Cyp2e1, Fmo3, Cyp4b1, Aldh2, Cyp1a1, Aldh1b1, Bphl, Ephx1, Maob, Fmo2, Fmo1, Cyp8b1, Cyp2d22, Cyp3a57, Cyp4f15, Adh1, Cyp4f40	23
I vs CTRL	downregulated	R-MMU-983712	Ion channel transport	33/1026	174/8828	0.00291007	0.0297784	Nalcn, Scnn1g, Trpv1, Atp7b, Atp1a2, Trpv4, Trpv2, Trdn, Asic2, Atp2a3, Ryr2, Camk2g, Atp8a2, Atp2b4, Trpc4, Casq2, Ttyh1, Scnn1b, Atp11a, Tpcn1, Calm2, Fxyd1, Atp13a2, Best1, Wnk2, Pln, Atp6v0e2, Atp8b1, Atp1b2, Camk2d, Ryr3, Fxyd2, Fxyd6	33
I vs CTRL	downregulated	R-MMU-200425	Import of palmitoyl-CoA into the mitochondrial matrix	6/1026	14/8828	0.00319232	0.0314619	Cpt1a, Prkaa2, Prkag2, Thrsp, Prkab2, Acacb	6
I vs CTRL	downregulated	R-MMU-416993	Trafficking of GluR2-containing AMPA receptors	6/1026	14/8828	0.00319232	0.0314619	Gria3, Gria1, Gria4, Grip2, Prkcb, Tspan7	6
I vs CTRL	downregulated	R-MMU-112308	Presynaptic depolarization and calcium channel opening	5/1026	10/8828	0.00320094	0.0314619	Cacnb3, Cacnb4, Cacnb1, Cacna2d3, Cacnb2	5
I vs CTRL	downregulated	R-MMU-416476	G alpha (q) signalling events	37/1026	203/8828	0.00342475	0.0332246	Ccl9, Ptger1, Arhgef25, Tacr2, Avpr1a, Ednrb, Gna14, Gcgr, Rgs2, Rgs5, Prkcq, Edn3, Gnb4, Ptgfr, Hcrtr1, Itpr1, Cck, Gng11, Mgll, Tbxa2r, Dagla, Kiss1r, Dgkb, Lpar3, Rgs4, Dgki, Lpar1, Daglb, Plcb4, Gpr4, Chrm3, Mchr1, Plcb1, Gpr17, Hrh1, Rgs3, Gng8	37
I vs CTRL	downregulated	R-MMU-5627123	RHO GTPases activate PAKs	7/1026	19/8828	0.00399871	0.0382953	Ppp1r12a, Myh10, Flna, Calm2, Myl9, Ppp1r12b, Myl6	7
I vs CTRL	downregulated	R-MMU-422475	Axon guidance	45/1026	261/8828	0.00406261	0.0384148	Itga5, Col6a1, Grb10, Col6a2, Rock2, Itgb3, Ntn1, Evl, Pdlim7, Gfra2, Sdc2, Shank3, Itsn1, Gfra3, Dpysl3, Gfra1, Unc5a, Col3a1, Nfasc, Prkcq, Dnm1, Col5a1, Gfra4, Pfn2, Tln1, Sh3gl2, Dab1, Sema3a, Plxna4, Ret, Plxnb3, Col4a1, Col4a2, Ank1, Fgfr1, Mmp2, Rras, Itga9, Nrtn, Ncam1, Rap1gap, Reln, Slit3, Cxcl12, Col4a4	45
I vs CTRL	downregulated	R-MMU-418594	G alpha (i) signalling events	59/1026	363/8828	0.00438755	0.0409688	Adcy9, Lpl, Ccl9, Adcy1, Rgs9, Camkk1, Rgs6, Pde4d, Sdc2, Pde1b, Adcy5, Adcy6, Rgs11, Rbp4, Rdh5, Sdc3, Prkar1b, Oprk1, Gpr37l1, Rgs5, Gpsm1, Gnb4, Hspg2, Pf4, Myo7a, Gpc4, Adcy7, Gnao1, Pde4a, Gng11, Npy1r, Calm2, Lpar3, Rgs4, Lpar1, Hrh3, Plcb4, Gnaz, Lrp1, Adora1, Oxgr1, Penk, Chrm2, Npy4r, Mchr1, Oprd1, Plcb1, Gpr17, Grk4, Gpc3, Gnai1, Gpc6, Opn1sw, Pde1a, Rgs3, Cxcl12, Ttr, Gng8, Ccl28	59
I vs CTRL	downregulated	R-MMU-977068	Termination of O-glycan biosynthesis	6/1026	15/8828	0.00480322	0.0442964	St3gal1, St3gal3, St3gal2, St6galnac3, St6galnac2, St6galnac4	6
I vs CTRL	downregulated	R-MMU-1638091	Heparan sulfate/heparin (HS-GAG) metabolism	13/1026	52/8828	0.00543583	0.0495191	Bcan, Dcn, Sdc2, Sdc3, Glb1l, Hspg2, Gpc4, Bgn, Cspg5, Cspg4, Gpc3, Gpc6, Hpse2	13
I vs CTRL	downregulated	R-MMU-418597	G alpha (z) signalling events	9/1026	30/8828	0.00553355	0.049802	Adcy9, Adcy1, Adcy5, Adcy6, Gnb4, Adcy7, Gng11, Gnaz, Gng8	9
I vs NI	downregulated	R-MMU-397014	Muscle contraction	58/808	177/8828	6.40736e-19	4.45952e-16	Cacnb3, Actn3, Atp1a2, Casq1, Scn1b, Trdn, Atp2a3, Cacnb1, Ryr2, Camk2g, Cacna2d3, Sorbs3, Sorbs1, Des, Tnnt2, Atp2b4, Vim, Casq2, Npr1, Tmod1, Tpm2, Tln1, Npr2, Itpr1, Abcc9, Slc8a2, Dmpk, Acta1, Tmod2, Tpm1, Trpc1, Dysf, Scn7a, Acta2, Fxyd1, Kcnk2, Kcnh2, Kcnd3, Atp1b2, Itga1, Dmd, Kcne4, Lmod1, Cacna1c, Actn2, Kcnip1, Slc8a1, Ryr3, Cacnb2, Fxyd2, Actg2, Tnnt3, Fxyd6, Myl9, Actc1, Scn2a, Kcnip3…	58
I vs NI	downregulated	R-MMU-1474244	Extracellular matrix organization	68/808	271/8828	3.55686e-15	1.23779e-12	Itga5, Loxl3, Mmp11, Col6a1, Nid1, Bmp7, Optc, Adam19, Scube1, Matn4, Mmp9, Sparc, Lama4, Lama2, Dcn, Col6a2, Itgb3, Fbln5, Bmp4, Sdc2, Col14a1, P3h3, Sdc3, Col19a1, Fn1, Ddr2, Itga8, Col5a1, Lamc3, Fbn1, Bmp2, Ctsk, Col15a1, Hspg2, Emilin1, Mmp17, Eln, Pcolce, Mfap5, Bgn, Col4a1, Col4a2, Mmp2, Jam3, Col12a1, Loxl1, Plod2, Loxl2, Lum, Adamts2, Fgf2, Gdf5, Scube3, Itga9, Tgfb2, Col16a1, Itga1, Mfa…	68
I vs NI	downregulated	R-MMU-112316	Neuronal System	70/808	326/8828	5.06453e-12	1.17497e-09	Kcnn3, Gria3, Cacnb3, Slc1a2, Adcy9, Slc1a7, Syn2, Kcnmb1, Adcy1, Gria1, Camkk1, Slc6a4, Cacnb1, Dlg4, Akap5, Hcn1, Camk2g, Cacna2d3, Shank3, Adcy5, Slc38a1, Apba1, Arhgef9, Prkar1b, Gria4, Stxbp1, Gnb4, Kcnab1, Kcnc4, Lrrc7, Ptprd, Kcnq4, Aldh2, Grip2, Kcnj8, Abcc9, Camk1, Gabra3, Adcy7, Tspoap1, Gjc1, Shank2, Kcnk2, Kcna6, Kcnh2, Kcna2, Kcnd3, Lrrtm3, Kcng4, Lrrc4b, Dlgap2, Kcna1, Kcnb1, Plcb1,…	70
I vs NI	downregulated	R-MMU-5576891	Cardiac conduction	35/808	123/8828	5.52663e-10	9.61634e-08	Cacnb3, Atp1a2, Casq1, Scn1b, Trdn, Atp2a3, Cacnb1, Ryr2, Camk2g, Cacna2d3, Atp2b4, Casq2, Npr1, Npr2, Itpr1, Abcc9, Slc8a2, Dmpk, Trpc1, Scn7a, Fxyd1, Kcnk2, Kcnh2, Kcnd3, Atp1b2, Kcne4, Cacna1c, Kcnip1, Slc8a1, Ryr3, Cacnb2, Fxyd2, Fxyd6, Scn2a, Kcnip3	35
I vs NI	downregulated	R-MMU-1566948	Elastic fibre formation	19/808	42/8828	8.88103e-10	1.23624e-07	Itga5, Loxl3, Bmp7, Itgb3, Fbln5, Bmp4, Fn1, Itga8, Fbn1, Bmp2, Emilin1, Eln, Mfap5, Loxl1, Loxl2, Gdf5, Tgfb2, Mfap4, Mfap2	19
I vs NI	downregulated	R-MMU-5578775	Ion homeostasis	19/808	52/8828	6.26254e-08	7.26455e-06	Atp1a2, Casq1, Trdn, Atp2a3, Ryr2, Camk2g, Atp2b4, Casq2, Itpr1, Abcc9, Slc8a2, Dmpk, Trpc1, Fxyd1, Atp1b2, Slc8a1, Ryr3, Fxyd2, Fxyd6	19
I vs NI	downregulated	R-MMU-1650814	Collagen biosynthesis and modifying enzymes	20/808	59/8828	1.19995e-07	1.01916e-05	Col6a1, Col6a2, Col14a1, P3h3, Col19a1, Col5a1, Col15a1, Pcolce, Col4a1, Col4a2, Col12a1, Plod2, Adamts2, Col16a1, Col27a1, Col8a2, Col23a1, Col28a1, Serpinh1, Col6a5	20
I vs NI	downregulated	R-MMU-1474290	Collagen formation	24/808	81/8828	1.24629e-07	1.01916e-05	Loxl3, Col6a1, Mmp9, Col6a2, Col14a1, P3h3, Col19a1, Col5a1, Col15a1, Pcolce, Col4a1, Col4a2, Col12a1, Loxl1, Plod2, Loxl2, Adamts2, Col16a1, Col27a1, Col8a2, Col23a1, Col28a1, Serpinh1, Col6a5	24
I vs NI	downregulated	R-MMU-2129379	Molecules associated with elastic fibres	15/808	35/8828	1.31787e-07	1.01916e-05	Bmp7, Itgb3, Fbln5, Bmp4, Fn1, Itga8, Fbn1, Bmp2, Emilin1, Eln, Mfap5, Gdf5, Tgfb2, Mfap4, Mfap2	15
I vs NI	downregulated	R-MMU-8948216	Collagen chain trimerization	15/808	39/8828	7.18733e-07	5.00238e-05	Col6a1, Col6a2, Col14a1, Col19a1, Col5a1, Col15a1, Col4a1, Col4a2, Col12a1, Col16a1, Col27a1, Col8a2, Col23a1, Col28a1, Col6a5	15
I vs NI	downregulated	R-MMU-112315	Transmission across Chemical Synapses	40/808	203/8828	2.21375e-06	0.00014007	Gria3, Cacnb3, Slc1a2, Adcy9, Slc1a7, Syn2, Adcy1, Gria1, Camkk1, Slc6a4, Cacnb1, Dlg4, Akap5, Camk2g, Cacna2d3, Adcy5, Slc38a1, Apba1, Arhgef9, Prkar1b, Gria4, Stxbp1, Gnb4, Lrrc7, Aldh2, Grip2, Camk1, Gabra3, Adcy7, Tspoap1, Plcb1, Ncald, Actn2, Dlg2, Prkcb, Gnai1, Abat, Cacnb2, Tspan7, Gng8	40
I vs NI	downregulated	R-MMU-390522	Striated Muscle Contraction	13/808	33/8828	2.9069e-06	0.0001686	Actn3, Des, Tnnt2, Vim, Tmod1, Tpm2, Acta1, Tmod2, Tpm1, Dmd, Actn2, Tnnt3, Actc1	13
I vs NI	downregulated	R-MMU-445355	Smooth Muscle Contraction	12/808	29/8828	3.81372e-06	0.000203768	Sorbs3, Sorbs1, Tpm2, Tln1, Tpm1, Dysf, Acta2, Itga1, Lmod1, Actg2, Myl9, Myl6	12
I vs NI	downregulated	R-MMU-381426	Regulation of Insulin-like Growth Factor (IGF) transport and uptake by Insulin-like Growth Factor Binding Proteins (IGFBPs)	27/808	116/8828	4.09878e-06	0.000203768	Cp, Igfbp4, Fstl3, Bmp4, Sdc2, Fstl1, Igfbp6, C3, Pnpla2, Fn1, Fbn1, Cst3, Ccn1, Pappa, Mxra8, Sparcl1, Chrdl1, Gas6, Scg3, Trf, Itih2, Igfbp2, Prss23, Lamb2, Lgals1, Apol7e, C4b	27
I vs NI	downregulated	R-MMU-2022090	Assembly of collagen fibrils and other multimeric structures	17/808	57/8828	7.80142e-06	0.000361986	Loxl3, Col6a1, Mmp9, Col6a2, Col14a1, Col5a1, Col15a1, Pcolce, Col4a1, Col4a2, Col12a1, Loxl1, Loxl2, Col27a1, Col8a2, Col23a1, Col6a5	17
I vs NI	downregulated	R-MMU-216083	Integrin cell surface interactions	19/808	71/8828	1.32928e-05	0.000578235	Itga5, Col6a1, Col6a2, Itgb3, Fn1, Itga8, Col5a1, Fbn1, Hspg2, Col4a1, Col4a2, Jam3, Lum, Itga9, Col16a1, Itga1, Col8a2, Col23a1, Col6a5	19
I vs NI	downregulated	R-MMU-112043	PLC beta mediated events	13/808	38/8828	1.78104e-05	0.000729177	Adcy9, Adcy1, Camkk1, Pde1b, Adcy5, Prkar1b, Adcy7, Gnao1, Plcb4, Gnaz, Plcb1, Gnai1, Pde1a	13
I vs NI	downregulated	R-MMU-112040	G-protein mediated events	13/808	39/8828	2.45025e-05	0.000947428	Adcy9, Adcy1, Camkk1, Pde1b, Adcy5, Prkar1b, Adcy7, Gnao1, Plcb4, Gnaz, Plcb1, Gnai1, Pde1a	13
I vs NI	downregulated	R-MMU-5173214	O-glycosylation of TSR domain-containing proteins	12/808	34/8828	2.61923e-05	0.000959467	Cfp, Thbs2, Adamts10, Thsd4, Adamtsl2, Adamts2, Spon2, Spon1, Adamts6, Adamts17, Adamtsl1, Adamtsl3	12
I vs NI	downregulated	R-MMU-1474228	Degradation of the extracellular matrix	27/808	130/8828	3.75018e-05	0.00130506	Mmp11, Col6a1, Nid1, Optc, Scube1, Mmp9, Dcn, Col6a2, Col19a1, Fn1, Col5a1, Fbn1, Ctsk, Col15a1, Hspg2, Mmp17, Eln, Col4a1, Col4a2, Mmp2, Col12a1, Scube3, Spock3, Col8a2, Col23a1, Capn6, Col6a5	27
I vs NI	downregulated	R-MMU-8957275	Post-translational protein phosphorylation	24/808	110/8828	4.35254e-05	0.00144256	Cp, Igfbp4, Fstl3, Bmp4, Sdc2, Fstl1, C3, Pnpla2, Fn1, Fbn1, Cst3, Ccn1, Mxra8, Sparcl1, Chrdl1, Gas6, Scg3, Trf, Itih2, Prss23, Lamb2, Lgals1, Apol7e, C4b	24
I vs NI	downregulated	R-MMU-5682910	LGI-ADAM interactions	7/808	13/8828	5.49636e-05	0.00168307	Dlg4, Adam11, Adam23, Stx1b, Lgi3, Lgi4, Adam22	7
I vs NI	downregulated	R-MMU-163685	Integration of energy metabolism	19/808	78/8828	5.56187e-05	0.00168307	Cd36, Cacnb3, Rapgef3, Adcy5, Adipoq, Gna14, Prkar1b, Gnb4, Prkaa2, Prkag2, Itpr1, Prkab2, Acacb, Kcnb1, Plcb1, Cacna1c, Gnai1, Cacnb2, Gng8	19
I vs NI	downregulated	R-MMU-1442490	Collagen degradation	15/808	55/8828	8.42938e-05	0.00240706	Mmp11, Col6a1, Mmp9, Col6a2, Col19a1, Col5a1, Ctsk, Col15a1, Col4a1, Col4a2, Mmp2, Col12a1, Col8a2, Col23a1, Col6a5	15
I vs NI	downregulated	R-MMU-418457	cGMP effects	6/808	10/8828	8.78237e-05	0.00240706	Mrvi1, Pde1b, Itpr1, Pde9a, Pde5a, Pde1a	6
I vs NI	downregulated	R-MMU-1296071	Potassium Channels	21/808	94/8828	8.9919e-05	0.00240706	Kcnn3, Kcnmb1, Hcn1, Kcnab1, Kcnc4, Kcnq4, Kcnj8, Abcc9, Kcnk2, Kcna6, Kcnh2, Kcna2, Kcnd3, Kcng4, Kcna1, Kcnb1, Kcnf1, Kcnn2, Kcnh1, Kcnma1, Gng8	21
I vs NI	downregulated	R-MMU-3000178	ECM proteoglycans	13/808	44/8828	0.000101709	0.00262184	Col6a1, Matn4, Sparc, Dcn, Col6a2, Itgb3, Fn1, Itga8, Col5a1, Hspg2, Bgn, Itga9, Col6a5	13
I vs NI	downregulated	R-MMU-76002	Platelet activation, signaling and aggregation	40/808	241/8828	0.000141154	0.00350868	Cd36, Rarres2, Actn1, Sparc, Arrb1, Timp3, Itgb3, Pik3r5, Rapgef3, Dgkg, Serping1, Gna14, Vegfb, Fn1, Prkcq, Gnb4, Tln1, Itpr1, F8, Flna, Gas6, Scg3, Trf, Mgll, Tbxa2r, Dagla, Islr, Dgki, F13a1, Daglb, Tgfb2, Lhfpl2, Actn2, Prkcb, Rhob, Mmrn1, Gnai1, Cfd, Gng8, Selenop	40
I vs NI	downregulated	R-MMU-76005	Response to elevated platelet cytosolic Ca2+	24/808	120/8828	0.000184911	0.00443786	Cd36, Rarres2, Actn1, Sparc, Timp3, Itgb3, Serping1, Vegfb, Fn1, Tln1, F8, Flna, Gas6, Scg3, Trf, Islr, F13a1, Tgfb2, Lhfpl2, Actn2, Prkcb, Mmrn1, Cfd, Selenop	24
I vs NI	downregulated	R-MMU-1296072	Voltage gated Potassium channels	12/808	41/8828	0.000206876	0.00479952	Kcnab1, Kcnc4, Kcnq4, Kcna6, Kcnh2, Kcna2, Kcnd3, Kcng4, Kcna1, Kcnb1, Kcnf1, Kcnh1	12
I vs NI	downregulated	R-MMU-419037	NCAM1 interactions	8/808	20/8828	0.000220542	0.00495152	Col6a1, Col6a2, Col5a1, Col4a1, Col4a2, Ncam1, Col23a1, Col6a5	8
I vs NI	downregulated	R-MMU-114608	Platelet degranulation	23/808	115/8828	0.000250141	0.00544057	Cd36, Rarres2, Actn1, Sparc, Timp3, Itgb3, Serping1, Vegfb, Fn1, Tln1, F8, Flna, Gas6, Scg3, Trf, Islr, F13a1, Tgfb2, Lhfpl2, Actn2, Mmrn1, Cfd, Selenop	23
I vs NI	downregulated	R-MMU-3000157	Laminin interactions	9/808	26/8828	0.000321817	0.00639957	Nid1, Lama4, Lama2, Lamc3, Hspg2, Col4a1, Col4a2, Lamb2, Col23a1	9
I vs NI	downregulated	R-MMU-399719	Trafficking of AMPA receptors	9/808	26/8828	0.000321817	0.00639957	Gria3, Gria1, Dlg4, Akap5, Camk2g, Gria4, Grip2, Prkcb, Tspan7	9
I vs NI	downregulated	R-MMU-399721	Glutamate binding, activation of AMPA receptors and synaptic plasticity	9/808	26/8828	0.000321817	0.00639957	Gria3, Gria1, Dlg4, Akap5, Camk2g, Gria4, Grip2, Prkcb, Tspan7	9
I vs NI	downregulated	R-MMU-112314	Neurotransmitter receptors and postsynaptic signal transmission	26/808	140/8828	0.000351611	0.00679782	Gria3, Adcy9, Adcy1, Gria1, Camkk1, Dlg4, Akap5, Camk2g, Adcy5, Arhgef9, Prkar1b, Gria4, Gnb4, Lrrc7, Grip2, Camk1, Gabra3, Adcy7, Plcb1, Ncald, Actn2, Dlg2, Prkcb, Gnai1, Tspan7, Gng8	26
I vs NI	downregulated	R-MMU-111885	Opioid Signalling	16/808	69/8828	0.000387632	0.00715851	Adcy9, Adcy1, Camkk1, Pde1b, Adcy5, Prkar1b, Gnb4, Pde4b, Adcy7, Gnao1, Plcb4, Gnaz, Plcb1, Gnai1, Pde1a, Gng8	16
I vs NI	downregulated	R-MMU-422475	Axon guidance	41/808	261/8828	0.000390838	0.00715851	Itga5, Col6a1, Mmp9, Col6a2, Itgb3, Ntn1, Pdlim7, Gfra2, Sdc2, Shank3, Gfra3, Dpysl3, Gfra1, Nfasc, Prkcq, Dnm1, Col5a1, Gfra4, Tln1, Sh3gl2, Dab1, Sema3a, Plxna4, Ret, Plxnb3, Col4a1, Col4a2, Ank1, Fgfr1, Mmp2, Rras, Itga9, Nrtn, Ncam1, Rap1gap, Reln, Rhob, Slit3, Cxcl12, Col23a1, Col6a5	41
I vs NI	downregulated	R-MMU-442755	Activation of NMDA receptors and postsynaptic events	11/808	38/8828	0.000421137	0.00751568	Gria3, Gria1, Camkk1, Dlg4, Camk2g, Prkar1b, Gria4, Lrrc7, Camk1, Actn2, Dlg2	11
I vs NI	downregulated	R-MMU-446353	Cell-extracellular matrix interactions	7/808	17/8828	0.00044887	0.00781034	Fblim1, Actn1, Lims2, Arhgef6, Flna, Fermt2, Flnc	7
I vs NI	downregulated	R-MMU-3000171	Non-integrin membrane-ECM interactions	11/808	39/8828	0.000538821	0.00914681	Itgb3, Sdc2, Sdc3, Fn1, Ddr2, Col5a1, Hspg2, Col4a1, Col4a2, Fgf2, Col23a1	11
I vs NI	downregulated	R-MMU-392154	Nitric oxide stimulates guanylate cyclase	6/808	13/8828	0.000563845	0.00934372	Mrvi1, Pde1b, Itpr1, Pde9a, Pde5a, Pde1a	6
I vs NI	downregulated	R-MMU-2243919	Crosslinking of collagen fibrils	7/808	18/8828	0.000676952	0.0109572	Loxl3, Pcolce, Col4a1, Col4a2, Loxl1, Loxl2, Col23a1	7
I vs NI	downregulated	R-MMU-416993	Trafficking of GluR2-containing AMPA receptors	6/808	14/8828	0.000910782	0.0136941	Gria3, Gria1, Gria4, Grip2, Prkcb, Tspan7	6
I vs NI	downregulated	R-MMU-111933	Calmodulin induced events	8/808	24/8828	0.000924744	0.0136941	Adcy9, Adcy1, Camkk1, Pde1b, Adcy5, Prkar1b, Adcy7, Pde1a	8
I vs NI	downregulated	R-MMU-111997	CaM pathway	8/808	24/8828	0.000924744	0.0136941	Adcy9, Adcy1, Camkk1, Pde1b, Adcy5, Prkar1b, Adcy7, Pde1a	8
I vs NI	downregulated	R-MMU-438066	Unblocking of NMDA receptors, glutamate binding and activation	8/808	24/8828	0.000924744	0.0136941	Gria3, Gria1, Dlg4, Camk2g, Gria4, Lrrc7, Actn2, Dlg2	8
I vs NI	downregulated	R-MMU-1489509	DAG and IP3 signaling	8/808	25/8828	0.00125224	0.017787	Adcy9, Adcy1, Camkk1, Pde1b, Adcy5, Prkar1b, Adcy7, Pde1a	8
I vs NI	downregulated	R-MMU-1971475	A tetrasaccharide linker sequence is required for GAG synthesis	8/808	25/8828	0.00125224	0.017787	Dcn, Sdc2, Sdc3, Hspg2, Gpc4, Bgn, Cspg4, Gpc6	8
I vs NI	downregulated	R-MMU-111996	Ca-dependent events	8/808	26/8828	0.00166577	0.0231875	Adcy9, Adcy1, Camkk1, Pde1b, Adcy5, Prkar1b, Adcy7, Pde1a	8
I vs NI	downregulated	R-MMU-2024096	HS-GAG degradation	7/808	21/8828	0.00193784	0.0259373	Sdc2, Sdc3, Glb1l, Hspg2, Gpc4, Gpc6, Hpse2	7
I vs NI	downregulated	R-MMU-8849932	Synaptic adhesion-like molecules	7/808	21/8828	0.00193784	0.0259373	Gria3, Gria1, Dlg4, Gria4, Ptprd, Flot1, Flot2	7
I vs NI	downregulated	R-MMU-422356	Regulation of insulin secretion	13/808	59/8828	0.00218935	0.0287507	Cd36, Cacnb3, Rapgef3, Adcy5, Gna14, Gnb4, Itpr1, Kcnb1, Plcb1, Cacna1c, Gnai1, Cacnb2, Gng8	13
I vs NI	downregulated	R-MMU-1630316	Glycosaminoglycan metabolism	21/808	120/8828	0.00270545	0.0348702	Has1, St3gal1, Dcn, Ogn, Sdc2, Sdc3, Glb1l, Chst1, Hspg2, Lyve1, Gpc4, Bgn, Cspg4, Chst2, Stab2, Lum, Chst12, Fmod, Prelp, Gpc6, Hpse2	21
I vs NI	downregulated	R-MMU-6794362	Protein-protein interactions at synapses	14/808	68/8828	0.00295456	0.0368706	Gria3, Gria1, Dlg4, Shank3, Gria4, Ptprd, Shank2, Lrrtm3, Lrrc4b, Dlgap2, Dlg2, Ntrk3, Flot1, Flot2	14
I vs NI	downregulated	R-MMU-186797	Signaling by PDGF	12/808	54/8828	0.0029666	0.0368706	Col6a1, Col6a2, Thbs2, Col5a1, Pdgfc, Thbs3, Pdgfra, Col4a1, Col4a2, Pdgfd, Col23a1, Col6a5	12
overlap2	downregulated	R-MMU-156588	Glucuronidation	4/49	20/8828	3.80226e-06	0.000509503	Ugt2b34, Ugt2b35, Ugt1a6a, Ugt1a6b	4
overlap2	downregulated	R-MMU-211859	Biological oxidations	7/49	203/8828	0.000116048	0.00558521	Gstm4, Ugt2b34, Ugt2b35, Ugt1a6a, Cyp3a57, Cyp4f15, Ugt1a6b	7
overlap2	downregulated	R-MMU-156580	Phase II - Conjugation of compounds	5/49	89/8828	0.000125042	0.00558521	Gstm4, Ugt2b34, Ugt2b35, Ugt1a6a, Ugt1a6b	5
overlap2	downregulated	R-MMU-500792	GPCR ligand binding	8/49	391/8828	0.00125963	0.0355911	Gcgr, Oprk1, Htr4, Edn3, Lpar3, Adora1, Npy4r, Oprd1	8
overlap2	downregulated	R-MMU-373076	Class A/1 (Rhodopsin-like receptors)	7/49	304/8828	0.00132803	0.0355911	Oprk1, Htr4, Edn3, Lpar3, Adora1, Npy4r, Oprd1	7
overlap3	downregulated	R-MMU-156588	Glucuronidation	3/23	20/8828	1.71111e-05	0.000958222	Ugt2b34, Ugt2b35, Ugt1a6b	3
overlap3	downregulated	R-MMU-373076	Class A/1 (Rhodopsin-like receptors)	6/23	304/8828	9.75827e-05	0.00273232	Htr4, Edn3, Lpar3, Adora1, Npy4r, Oprd1	6
overlap3	downregulated	R-MMU-500792	GPCR ligand binding	6/23	391/8828	0.000385667	0.00719913	Htr4, Edn3, Lpar3, Adora1, Npy4r, Oprd1	6
overlap3	downregulated	R-MMU-156580	Phase II - Conjugation of compounds	3/23	89/8828	0.00151601	0.0191001	Ugt2b34, Ugt2b35, Ugt1a6b	3
overlap3	downregulated	R-MMU-211859	Biological oxidations	4/23	203/8828	0.00170537	0.0191001	Ugt2b34, Ugt2b35, Cyp3a57, Ugt1a6b	4
NI vs CTRL	upregulated	R-MMU-202433	Generation of second messenger molecules	10/323	19/8828	2.58204e-10	1.52599e-07	Lck, Cd3g, Lcp2, Itk, Cd4, Zap70, Lat, Cd3e, Cd3d, H2-Eb2	10
[truncated: 208 more rows]

## Sheet: WGCNA
Gene	moduleColor	GS invasion	P-value GS invasion	MM invasion	P-value MM invasion	GeneSymbol
[truncated: 4,597 more rows]

[truncated: 1 more sheets: Reactome pathways (WGCNA)]
