# Supplementary material for: DNA Methylome Changes of Muscle- and Neuronal-Related Processes Precede Bladder Cancer Invasiveness
Source: Cancers (Basel). 2022 Jan 19;14(3):487. doi: 10.3390/cancers14030487 (PMC8833512; doi:10.3390/cancers14030487)
Supplement: Supplementary file 1 [file cancers-14-00487-s001.zip › cancers-1545106-supplementary/Supplement_DNA methylome changes of muscle and neuronal related processes precede bladder cancer invasiveness FV/ Table S5.xlsx]

## Sheet: Reactome pathways (overlap)
Comparison	Group	Reactome ID	Description	Gene ratio	Background ratio	P-value	FDR	Genes	N genes
NI vs CTRL	hypo-up	R-MMU-202433	Generation of second messenger molecules	5/59	19/8828	1.21426e-07	2.76851e-05	Cd3d, Itk, Lck, Lcp2, Zap70	5
NI vs CTRL	hypo-up	R-MMU-202403	TCR signaling	8/59	100/8828	2.81418e-07	3.20817e-05	Cd3d, Itk, Lck, Lcp2, Psmb8, Ptpn22, Ptprc, Zap70	8
NI vs CTRL	hypo-up	R-MMU-202427	Phosphorylation of CD3 and TCR zeta chains	4/59	12/8828	8.5592e-07	6.50499e-05	Cd3d, Lck, Ptpn22, Ptprc	4
NI vs CTRL	hypo-up	R-MMU-198933	Immunoregulatory interactions between a Lymphoid and a non-Lymphoid cell	7/59	106/8828	6.02164e-06	0.000343233	Cd19, Cd3d, Cd8b1, Fcgr4, Hcst, Sell, Slamf6	7
NI vs CTRL	hypo-up	R-MMU-983695	Antigen activates B Cell Receptor (BCR) leading to generation of second messengers	4/59	23/8828	1.44935e-05	0.000660902	Cd19, Cd79b, Pik3ap1, Syk	4
NI vs CTRL	hypo-up	R-MMU-388841	Costimulation by the CD28 family	5/59	58/8828	3.92119e-05	0.00149005	Btla, Cd3d, Cd80, Ctla4, Lck	5
NI vs CTRL	hypo-up	R-MMU-114604	GPVI-mediated activation cascade	4/59	34/8828	7.18561e-05	0.00234046	Lck, Lcp2, Rac2, Syk	4
NI vs CTRL	hypo-up	R-MMU-449147	Signaling by Interleukins	8/59	263/8828	0.000331413	0.00877081	Casp1, Il10ra, Il2rb, Lck, Lif, Osm, Psmb8, Syk	8
NI vs CTRL	hypo-up	R-MMU-389513	CTLA4 inhibitory signaling	3/59	21/8828	0.000346216	0.00877081	Cd80, Ctla4, Lck	3
NI vs CTRL	hypo-up	R-MMU-983705	Signaling by the B Cell Receptor (BCR)	5/59	98/8828	0.000474058	0.0102961	Cd19, Cd79b, Pik3ap1, Psmb8, Syk	5
NI vs CTRL	hypo-up	R-MMU-6811558	PI5P, PP2A and IER3 Regulate PI3K/AKT Signaling	5/59	99/8828	0.000496742	0.0102961	Cd19, Cd80, Lck, Pik3ap1, Rac2	5
NI vs CTRL	hypo-up	R-MMU-199418	Negative regulation of the PI3K/AKT network	5/59	106/8828	0.000679226	0.0129053	Cd19, Cd80, Lck, Pik3ap1, Rac2	5
NI vs CTRL	hypo-up	R-MMU-2871809	FCERI mediated Ca+2 mobilization	3/59	27/8828	0.000740032	0.012979	Itk, Lcp2, Syk	3
NI vs CTRL	hypo-up	R-MMU-451927	Interleukin-2 family signaling	3/59	34/8828	0.00146455	0.0238513	Il2rb, Lck, Syk	3
NI vs CTRL	hypo-up	R-MMU-389359	CD28 dependent Vav1 pathway	2/59	11/8828	0.00232345	0.0353164	Cd80, Lck	2
NI vs CTRL	hypo-up	R-MMU-2029481	FCGR activation	2/59	13/8828	0.00326688	0.0417602	Fcgr4, Syk	2
NI vs CTRL	hypo-up	R-MMU-389948	PD-1 signaling	2/59	13/8828	0.00326688	0.0417602	Cd3d, Lck	2
NI vs CTRL	hypo-up	R-MMU-168643	Nucleotide-binding domain, leucine rich repeat containing receptor (NLR) signaling pathways	3/59	45/8828	0.00329686	0.0417602	Aim2, Casp1, Tnfaip3	3
NI vs CTRL	hypo-down	R-MMU-390666	Serotonin receptors	1/2	11/8828	0.00249066	0.014944	Htr4	1
NI vs CTRL	hypo-down	R-MMU-375280	Amine ligand-binding receptors	1/2	38/8828	0.00859093	0.0257728	Htr4	1
NI vs CTRL	hypo-down	R-MMU-163125	Post-translational modification: synthesis of GPI-anchored proteins	1/2	83/8828	0.0187165	0.0374329	Nrn1	1
NI vs CTRL	hyper-up	R-MMU-5673001	RAF/MAP kinase cascade	7/44	234/8828	0.000139487	0.011596	Artn, Dusp10, Dusp5, Epgn, Ereg, Nrg1, Rasal3	7
NI vs CTRL	hyper-up	R-MMU-5684996	MAPK1/MAPK3 signaling	7/44	240/8828	0.000163242	0.011596	Artn, Dusp10, Dusp5, Epgn, Ereg, Nrg1, Rasal3	7
NI vs CTRL	hyper-up	R-MMU-9607240	FLT3 Signaling	7/44	248/8828	0.000199931	0.011596	Artn, Dusp10, Dusp5, Epgn, Ereg, Nrg1, Rasal3	7
NI vs CTRL	hyper-up	R-MMU-5683057	MAPK family signaling cascades	7/44	262/8828	0.000280074	0.0121832	Artn, Dusp10, Dusp5, Epgn, Ereg, Nrg1, Rasal3	7
NI vs CTRL	hyper-up	R-MMU-1250347	SHC1 events in ERBB4 signaling	2/44	12/8828	0.00155242	0.0336444	Ereg, Nrg1	2
NI vs CTRL	hyper-up	R-MMU-179812	GRB2 events in EGFR signaling	2/44	12/8828	0.00155242	0.0336444	Epgn, Ereg	2
NI vs CTRL	hyper-up	R-MMU-1963640	GRB2 events in ERBB2 signaling	2/44	12/8828	0.00155242	0.0336444	Ereg, Nrg1	2
NI vs CTRL	hyper-up	R-MMU-8847993	ERBB2 Activates PTK6 Signaling	2/44	12/8828	0.00155242	0.0336444	Ereg, Nrg1	2
NI vs CTRL	hyper-up	R-MMU-180336	SHC1 events in EGFR signaling	2/44	13/8828	0.00182888	0.0336444	Epgn, Ereg	2
NI vs CTRL	hyper-up	R-MMU-8957275	Post-translational protein phosphorylation	4/44	110/8828	0.00211118	0.0336444	Apol9a, Cp, Meltf, Timp1	4
NI vs CTRL	hyper-up	R-MMU-6785631	ERBB2 Regulates Cell Motility	2/44	14/8828	0.00212694	0.0336444	Ereg, Nrg1	2
NI vs CTRL	hyper-up	R-MMU-1963642	PI3K events in ERBB2 signaling	2/44	15/8828	0.00244641	0.0342962	Ereg, Nrg1	2
NI vs CTRL	hyper-up	R-MMU-381426	Regulation of Insulin-like Growth Factor (IGF) transport and uptake by Insulin-like Growth Factor Binding Proteins (IGFBPs)	4/44	116/8828	0.00256236	0.0342962	Apol9a, Cp, Meltf, Timp1	4
NI vs CTRL	hyper-up	R-MMU-1250196	SHC1 events in ERBB2 signaling	2/44	16/8828	0.00278706	0.0346392	Ereg, Nrg1	2
NI vs CTRL	hyper-up	R-MMU-180292	GAB1 signalosome	2/44	17/8828	0.0031487	0.0365249	Epgn, Ereg	2
NI vs CTRL	hyper-down	R-MMU-156588	Glucuronidation	3/19	20/8828	9.41661e-06	0.000903994	Ugt1a6a, Ugt1a6b, Ugt2b35	3
NI vs CTRL	hyper-down	R-MMU-211859	Biological oxidations	4/19	203/8828	0.000802183	0.027328	Cyp4f15, Ugt1a6a, Ugt1a6b, Ugt2b35	4
NI vs CTRL	hyper-down	R-MMU-156580	Phase II - Conjugation of compounds	3/19	89/8828	0.000854002	0.027328	Ugt1a6a, Ugt1a6b, Ugt2b35	3
I vs CTRL	hypo-down	R-MMU-111931	PKA-mediated phosphorylation of CREB	2/18	15/8828	0.000405892	0.0168445	Adcy5, Prkar1b	2
I vs CTRL	hypo-down	R-MMU-163615	PKA activation	2/18	15/8828	0.000405892	0.0168445	Adcy5, Prkar1b	2
I vs CTRL	hypo-down	R-MMU-111933	Calmodulin induced events	2/18	24/8828	0.00105538	0.0171499	Adcy5, Prkar1b	2
I vs CTRL	hypo-down	R-MMU-111997	CaM pathway	2/18	24/8828	0.00105538	0.0171499	Adcy5, Prkar1b	2
I vs CTRL	hypo-down	R-MMU-1489509	DAG and IP3 signaling	2/18	25/8828	0.00114577	0.0171499	Adcy5, Prkar1b	2
I vs CTRL	hypo-down	R-MMU-111996	Ca-dependent events	2/18	26/8828	0.00123975	0.0171499	Adcy5, Prkar1b	2
I vs CTRL	hypo-down	R-MMU-112043	PLC beta mediated events	2/18	38/8828	0.00264312	0.0256621	Adcy5, Prkar1b	2
I vs CTRL	hypo-down	R-MMU-112040	G-protein mediated events	2/18	39/8828	0.00278263	0.0256621	Adcy5, Prkar1b	2
I vs CTRL	hypo-down	R-MMU-8948216	Collagen chain trimerization	2/18	39/8828	0.00278263	0.0256621	Col16a1, Col8a2	2
I vs CTRL	hyper-down	R-MMU-3000171	Non-integrin membrane-ECM interactions	7/89	39/8828	9.86732e-08	2.55922e-05	Col1a1, Col4a2, Ddr2, Fgf2, Fn1, Sdc3, Ttr	7
I vs CTRL	hyper-down	R-MMU-397014	Muscle contraction	12/89	177/8828	1.80227e-07	2.55922e-05	Abcc9, Actg2, Cacna1c, Cacnb1, Cacnb2, Camk2d, Fxyd1, Myh8, Myl9, Npr2, Pln, Tpm1	12
I vs CTRL	hyper-down	R-MMU-1474244	Extracellular matrix organization	13/89	271/8828	2.8157e-06	0.000266553	Adam19, Col14a1, Col1a1, Col4a2, Ddr2, Eln, Fgf2, Fn1, Itga9, Mfap4, Optc, Sdc3, Ttr	13
I vs CTRL	hyper-down	R-MMU-5576891	Cardiac conduction	8/89	123/8828	3.10848e-05	0.00220702	Abcc9, Cacna1c, Cacnb1, Cacnb2, Camk2d, Fxyd1, Npr2, Pln	8
I vs CTRL	hyper-down	R-MMU-3000170	Syndecan interactions	3/89	16/8828	0.000504459	0.0286533	Fgf2, Fn1, Sdc3	3
I vs CTRL	hyper-down	R-MMU-5576892	Phase 0 - rapid depolarisation	4/89	42/8828	0.000806447	0.0381718	Cacna1c, Cacnb1, Cacnb2, Camk2d	4
I vs NI	hyper-down	R-MMU-2132295	MHC class II antigen presentation	2/5	105/8828	0.00136893	0.0410678	Ctsk, Osbpl1a	2
