# Supplementary material for: DNA Methylome Changes of Muscle- and Neuronal-Related Processes Precede Bladder Cancer Invasiveness
Source: Cancers (Basel). 2022 Jan 19;14(3):487. doi: 10.3390/cancers14030487 (PMC8833512; doi:10.3390/cancers14030487)
Supplement: Supplementary file 1 [file cancers-14-00487-s001.zip › cancers-1545106-supplementary/Supplement_DNA methylome changes of muscle and neuronal related processes precede bladder cancer invasiveness FV/Table S3.xlsx]

## Sheet: NI vs CTRL (DMPs)
Probe	logFC	AveExpr	t	P-value	Adjusted p-value	B	Coefficient	Stdev	Delta beta	Status	Gene	Transcript	Chromosome	ChromosomeStart	ChromosomeEnd	ChromosomeLength	ChromosomeStrand	Feature	Source
cg31119564	-0.637718	0.669535	-3.29734	0.0081006	0.0499866	-2.71085	-0.637718	0.193404	10.292	hyper	Gm34081	XR_872991.1	chr12	109502026	109539783	37758	-	tss_body	NCBI
cg38939702	0.683963	0.844861	3.29851	0.0080846	0.049919	-2.70889	0.683963	0.207355	-10.8963	hypo	Gm14009	XR_866719.1	chr2	128169735	128205280	35546	+	tss_body	NCBI
cg44336492	-0.586205	0.122068	-3.29859	0.00808354	0.0499174	-2.70876	-0.586205	0.177714	10.058	hyper	Tgfb1	NM_011577.2	chr7	25687001	25705077	18077	+	tss_body	NCBI
cg38953419	0.688233	0.308196	3.29925	0.00807449	0.0498785	-2.70764	0.688233	0.208603	-11.6864	hypo	chr2-129593195-129593678	NA	chr2	129595678	129597678	2001	*	SShelf	UCSC
cg43061838	-0.644092	-0.0898389	-3.29934	0.00807323	0.049873	-2.70749	-0.644092	0.195218	11.0481	hyper	Tex26	XM_006504945.3	chr5	149439516	149464691	25176	+	tss_body	NCBI
cg37903891	-0.778467	0.671523	-3.29965	0.0080691	0.0498622	-2.70698	-0.778467	0.235924	12.5636	hyper	Q8BIJ6	ENSMUST00000027921.10	chr1	185284725	185329396	44672	-	tss_body	UCSC
cg45170678	-0.867697	-0.390263	-3.29988	0.0080659	0.0498519	-2.70658	-0.867697	0.262948	14.542	hyper	E9QPG8	ENSMUST00000084509.5	chr7	131032045	131121628	89584	+	tss_body	UCSC
cg29471032	-0.672134	0.730274	-3.29998	0.00806459	0.0498461	-2.70642	-0.672134	0.203678	10.7169	hyper	Gm12159	NR_045100.1	chr11	45102865	45116928	14064	-	tss_body	NCBI
cg31512394	-0.613561	-0.221616	-3.30013	0.00806258	0.0498377	-2.70617	-0.613561	0.18592	10.5109	hyper	NA	ENSMUST00000223171.1	chr13	44018522	44018722	201	-	tss_200	UCSC
cg30180198	-0.650989	0.274197	-3.30035	0.00805959	0.049829	-2.7058	-0.650989	0.197249	11.0341	hyper	NA	ENSMUST00000145206.1	chr11	113043894	113201822	157929	-	tss_body	UCSC
cg40172831	-1.05414	0.996409	-3.30042	0.0080586	0.049826	-2.70568	-1.05414	0.319394	15.219	hyper	5330417C22Rik	XM_006501413.2	chr3	108455693	108536747	81055	-	tss_body	NCBI
cg41396339	0.781715	1.36856	3.30051	0.00805738	0.0498234	-2.70553	0.781715	0.236847	-10.641	hypo	Q9CZJ1	ENSMUST00000030738.7	chr4	124678159	124693600	15442	-	tss_body	UCSC
cg46988328	-0.860763	1.4777	-3.30156	0.00804322	0.0497588	-2.70378	-0.860763	0.260714	11.1625	hyper	NA	ENSMUST00000216315.1	chr9	77763982	77781262	17281	+	tss_body	UCSC
cg29596722	0.741853	0.992088	3.30168	0.00804151	0.0497542	-2.70357	0.741853	0.22469	-11.3441	hypo	Trim11	NM_053168.2	chr11	58978092	58991462	13371	+	tss_body	NCBI
cg36319392	-0.59207	0.304295	-3.30179	0.00803997	0.0497488	-2.70338	-0.59207	0.179318	10.0627	hyper	Sgms1	XR_001782566.1	chr19	32122729	32388300	265572	-	tss_body	NCBI
cg30289081	-1.49126	-2.93575	-3.30186	0.00803904	0.049748	-2.70326	-1.49126	0.451642	12.1527	hyper	NA	ENSMUST00000156343.1	chr11	120347258	120348485	1228	-	tss_body	UCSC
cg36438346	-0.735125	1.07705	-3.3022	0.00803445	0.0497276	-2.70269	-0.735125	0.222617	10.8327	hyper	Pax2	XM_006526754.3	chr19	44745695	44837871	92177	+	tss_body	NCBI
cg33608877	-0.834317	-0.327072	-3.30268	0.008028	0.0496958	-2.70189	-0.834317	0.252618	13.9334	hyper	Efcab6	NM_029946.4	chr15	83866711	84065349	198639	-	tss_body	NCBI
cg43040814	-0.905282	0.909065	-3.30296	0.00802423	0.0496804	-2.70143	-0.905282	0.274082	13.5939	hyper	Pomp	NM_025624.2	chr5	147860627	147875778	15152	+	tss_body	NCBI
cg38977978	0.672976	-0.222162	3.30334	0.00801903	0.0496617	-2.70078	0.672976	0.203726	-11.4176	hypo	Slc23a2	XM_011239698.2	chr2	132052495	132118529	66035	-	tss_body	NCBI
cg41503447	-0.689552	0.54008	-3.30397	0.00801058	0.0496292	-2.69973	-0.689552	0.208704	11.4062	hyper	Wasf2	XM_006538850.3	chr4	133130530	133199723	69194	+	tss_body	NCBI
cg39003237	-0.68798	-0.981515	-3.30431	0.00800603	0.049608	-2.69917	-0.68798	0.208207	10.7251	hyper	Plcb4	XM_006498943.2	chr2	135659511	136014602	355092	+	tss_body	NCBI
cg42671440	-0.699065	-0.945998	-3.30432	0.00800583	0.0496079	-2.69914	-0.699065	0.211561	10.8147	hyper	Taok3	XM_011248220.2	chr5	117120111	117274374	154264	+	tss_body	NCBI
cg44198193	-0.5987	-0.165775	-3.30445	0.00800415	0.0496023	-2.69893	-0.5987	0.18118	10.2719	hyper	Zfp579	NM_026741.2	chr7	4992851	4996101	3251	-	tss_body	NCBI
cg29097987	0.924936	0.835118	3.3046	0.00800205	0.0495923	-2.69867	0.924936	0.279893	-14.5663	hypo	Gm4489	NR_027637.1	chr10	122119496	122119696	201	+	tss_200	NCBI
cg42466781	-0.618431	-0.735188	-3.30484	0.00799883	0.0495817	-2.69827	-0.618431	0.187129	10.0859	hyper	Q8JZL7	ENSMUST00000146396.7	chr5	99297243	99729045	431803	-	tss_body	UCSC
cg42582238	-0.723097	-0.35589	-3.30522	0.0079937	0.0495637	-2.69763	-0.723097	0.218774	12.3056	hyper	Ttc28	XM_006534845.3	chr5	110879783	111288870	409088	+	tss_body	NCBI
cg41889795	-0.725347	-0.596807	-3.30548	0.0079902	0.0495516	-2.6972	-0.725347	0.219437	12.0209	hyper	NA	ENSMUST00000199456.1	chr5	18481704	18490194	8491	-	tss_body	UCSC
cg32960504	-0.739558	0.883029	-3.30584	0.00798543	0.0495411	-2.6966	-0.739558	0.223713	11.4575	hyper	chr14-118705781-118706547	NA	chr14	118708547	118710547	2001	*	SShelf	UCSC
cg31055217	-1.10727	-2.12799	-3.30591	0.00798439	0.049538	-2.69647	-1.10727	0.334938	12.4467	hyper	chr12-104471917-104473411	NA	chr12	104469917	104471917	2001	*	NShore	UCSC
cg42575308	-0.639737	0.115802	-3.30692	0.00797084	0.0494782	-2.69478	-0.639737	0.193454	10.9534	hyper	Galnt9	NM_198306.3	chr5	110544354	110621383	77030	+	tss_body	NCBI
cg28582771	0.733214	1.15463	3.30789	0.0079579	0.0494341	-2.69317	0.733214	0.221656	-10.914	hypo	Jmjd1c	XM_006513040.3	chr10	67125246	67256320	131075	+	tss_body	NCBI
cg43821316	-0.658251	-0.743914	-3.3083	0.00795232	0.0494114	-2.69247	-0.658251	0.198969	10.7152	hyper	E9Q265	ENSMUST00000167338.7	chr6	108108475	108185556	77082	-	tss_body	UCSC
cg29722445	-0.64536	-0.44654	-3.30874	0.00794649	0.0493924	-2.69174	-0.64536	0.195047	10.8888	hyper	Mink1	XM_017314646.1	chr11	70562674	70614480	51807	+	tss_body	NCBI
cg42970325	-1.00752	0.507601	-3.30888	0.00794462	0.0493843	-2.6915	-1.00752	0.304491	16.1082	hyper	Sdk1	XM_006504712.1	chr5	141241496	142215586	974091	+	tss_body	NCBI
cg31421203	-0.699878	-0.755691	-3.30903	0.00794263	0.049381	-2.69125	-0.699878	0.211506	11.4122	hyper	4930447K03Rik	NR_046184.1	chr13	34084154	34113272	29119	-	tss_body	NCBI
cg46368607	-0.679503	0.469166	-3.30976	0.00793284	0.0493462	-2.69003	-0.679503	0.205303	11.2563	hyper	NA	ENSMUST00000212639.1	chr8	126908215	126908415	201	-	tss_200	UCSC
cg33820269	0.598248	-0.360367	3.30993	0.00793058	0.0493403	-2.68974	0.598248	0.180743	-10.1127	hypo	Q0VBK2	ENSMUST00000077196.5	chr15	101348314	101370162	21849	-	tss_body	UCSC
cg38746723	0.714245	0.499509	3.31005	0.00792899	0.0493343	-2.68954	0.714245	0.215781	-11.9585	hypo	Cd44	XM_006498647.2	chr2	102811140	102901669	90530	-	tss_body	NCBI
cg37225504	-0.689501	0.734002	-3.31022	0.00792668	0.0493289	-2.68925	-0.689501	0.208295	11.268	hyper	Lrrfip1	XM_006529212.3	chr1	90998458	91128944	130487	+	tss_body	NCBI
cg47552643	-1.26578	-1.98444	-3.31027	0.00792605	0.0493284	-2.68917	-1.26578	0.382379	13.1114	hyper	Gm14569	XM_006541411.2	chrX	36422380	36492635	70256	-	tss_body	NCBI
cg39327602	-0.758711	-0.137421	-3.31051	0.00792289	0.0493144	-2.68878	-0.758711	0.229183	12.9368	hyper	Tshz2	XM_006499426.3	chr2	169751448	170072751	321304	+	tss_body	NCBI
cg31123733	0.60528	-0.341064	3.31053	0.0079225	0.0493132	-2.68873	0.60528	0.182835	-10.2251	hypo	NA	ENSMUST00000223541.1	chr12	109911584	109911784	201	+	tss_200	UCSC
cg48138516	-0.682687	0.441569	-3.31077	0.00791932	0.0493003	-2.68833	-0.682687	0.206202	11.3396	hyper	A2AC80	ENSMUST00000138396.2	chrX	157220404	157415312	194909	-	tss_body	UCSC
cg45208925	-0.632129	-0.179626	-3.31218	0.0079006	0.0492089	-2.68597	-0.632129	0.19085	10.8439	hyper	Fam196a	NM_001143802.1	chr7	134938630	134939930	1301	-	tss_1500	NCBI
cg31667055	-0.767508	0.447321	-3.3122	0.00790034	0.0492085	-2.68594	-0.767508	0.231722	12.6792	hyper	Spock1	NM_001166464.1	chr13	57421194	57908332	487139	-	tss_body	NCBI
cg45591010	-0.63186	0.43459	-3.31266	0.00789413	0.0491881	-2.68516	-0.63186	0.190741	10.6599	hyper	Dlc1	XM_006509168.3	chr8	36792600	36952708	160109	-	tss_body	NCBI
cg38030660	0.708609	-0.842633	3.31268	0.0078939	0.0491878	-2.68513	0.708609	0.213908	-11.1086	hypo	Celf2	NM_001160292.1	chr2	6539693	7081302	541610	-	tss_body	NCBI
cg46915384	-0.696544	-0.246472	-3.3131	0.0078883	0.0491655	-2.68442	-0.696544	0.210239	11.9019	hyper	Rora	XM_017313219.1	chr9	68653735	69388246	734512	+	tss_body	NCBI
cg45469655	-0.986605	0.669119	-3.31368	0.0078806	0.0491359	-2.68345	-0.986605	0.297737	15.4797	hyper	A0A0R4J1N7	ENSMUST00000121802.8	chr8	22974881	23150494	175614	+	tss_body	UCSC
cg31496022	1.1559	1.86403	3.31404	0.00787588	0.0491179	-2.68285	1.1559	0.34879	-14.3819	hypo	NA	ENSMUST00000222839.1	chr13	42569462	42569886	425	+	tss_body	UCSC
cg42619407	-0.627048	-0.0527223	-3.3146	0.00786851	0.0490879	-2.68192	-0.627048	0.189178	10.7711	hyper	Q9WUM4	ENSMUST00000004646.12	chr5	113842435	113908758	66324	-	tss_body	UCSC
cg44963864	-0.607139	-0.59721	-3.31463	0.00786805	0.0490862	-2.68186	-0.607139	0.183169	10.0808	hyper	G3X957	ENSMUST00000040056.14	chr7	107595265	107744885	149621	+	tss_body	UCSC
cg31353130	-0.650229	-0.31878	-3.31549	0.00785669	0.0490348	-2.68042	-0.650229	0.196119	11.0502	hyper	Lrrc16a	XM_017315584.1	chr13	24012480	24280769	268290	-	tss_body	NCBI
cg36989349	0.721069	-0.153681	3.31614	0.00784806	0.0489969	-2.67933	0.721069	0.217442	-12.2418	hypo	Q9WVS0	ENSMUST00000102827.3	chr1	60977726	60977926	201	+	tss_200	UCSC
cg36195636	-0.600667	-0.284711	-3.31625	0.00784667	0.0489945	-2.67915	-0.600667	0.181128	10.2479	hyper	Q09324	ENSMUST00000236139.1	chr19	17328668	17372844	44177	-	tss_body	UCSC
cg28834730	-0.612141	-0.520518	-3.3163	0.007846	0.0489923	-2.67907	-0.612141	0.184586	10.2205	hyper	Gm40736	XR_871947.1	chr10	91410594	91439619	29026	+	tss_body	NCBI
cg34049653	-0.660546	-0.281163	-3.31636	0.00784518	0.0489892	-2.67896	-0.660546	0.199178	11.2652	hyper	D3Z742	ENSMUST00000100023.2	chr16	28826175	28929673	103499	-	tss_body	UCSC
cg40659049	-0.646539	-0.960222	-3.31738	0.00783167	0.0489403	-2.67725	-0.646539	0.194894	10.1336	hyper	A2AGJ2	ENSMUST00000108253.7	chr4	19575161	19598654	23494	+	tss_body	UCSC
cg36429461	-0.601841	-0.307277	-3.31744	0.00783093	0.0489368	-2.67715	-0.601841	0.181417	10.2726	hyper	Pkd2l1	XM_006527143.3	chr19	44147636	44201751	54116	-	tss_body	NCBI
cg37602840	-0.656683	-0.677609	-3.31785	0.00782556	0.0489147	-2.67647	-0.656683	0.197925	10.7942	hyper	Fam129a	NM_022018.3	chr1	151571372	151719347	147976	+	tss_body	NCBI
cg35383763	-0.618473	-0.675985	-3.31791	0.0078247	0.0489132	-2.67636	-0.618473	0.186404	10.1178	hyper	NA	ENSMUST00000234586.1	chr18	4353643	4380723	27081	+	tss_body	UCSC
cg35612563	-0.881477	-1.74623	-3.31794	0.0078243	0.0489131	-2.67631	-0.881477	0.26567	10.2945	hyper	Gm38666	NM_001301256.1	chr18	36967630	37841873	874244	+	tss_body	NCBI
cg42607741	0.653842	0.641761	3.31821	0.00782081	0.0488998	-2.67587	0.653842	0.197047	-10.6708	hypo	2900026A02Rik	XM_006534936.3	chr5	113086322	113219937	133616	-	tss_body	NCBI
cg40944752	-1.26471	-1.53049	-3.31834	0.00781908	0.0488925	-2.67565	-1.26471	0.381126	16.0175	hyper	Q9CXP8	ENSMUST00000041160.12	chr4	59034887	59035087	201	+	tss_200	UCSC
cg44780230	1.09691	2.41978	3.31927	0.00780687	0.0488447	-2.67409	1.09691	0.330467	-10.0987	hypo	A0A0U1RPU3	ENSMUST00000205304.1	chr7	80768358	80825974	57617	-	tss_body	UCSC
cg42850713	-0.691254	0.82767	-3.31938	0.00780535	0.0488398	-2.6739	-0.691254	0.208248	10.9083	hyper	NA	ENSMUST00000182575.7	chr5	131437804	132542657	1104854	-	tss_body	UCSC
cg45455452	0.657988	0.944438	3.31988	0.00779879	0.0488112	-2.67306	0.657988	0.198196	-10.2542	hypo	Defb50	NM_199067.1	chr8	21823538	21831296	7759	+	tss_body	NCBI
cg31700595	-0.664442	0.369314	-3.32029	0.00779346	0.0487859	-2.67238	-0.664442	0.200116	11.151	hyper	Q80YE7	ENSMUST00000044083.8	chr13	60602210	60763191	160982	+	tss_body	UCSC
cg29315472	-0.806208	0.603983	-3.32063	0.00778904	0.0487685	-2.67181	-0.806208	0.242788	13.0128	hyper	Ehbp1	XM_011243686.2	chr11	22005928	22286971	281044	-	tss_body	NCBI
cg32508983	0.642138	0.819427	3.32121	0.00778136	0.0487494	-2.67083	0.642138	0.193344	-10.3028	hypo	NA	ENSMUST00000226206.1	chr14	55383596	55394148	10553	+	tss_body	UCSC
cg33515373	-0.629018	0.560963	-3.32165	0.00777559	0.0487273	-2.67009	-0.629018	0.189369	10.3279	hyper	Ppp1r16a	XR_384050.2	chr15	76671647	76694919	23273	+	tss_body	NCBI
cg34000994	-0.77948	1.56685	-3.32168	0.00777528	0.0487273	-2.67005	-0.77948	0.234665	10.2134	hyper	NA	ENSMUST00000125926.1	chr16	22151463	22162992	11530	-	tss_body	UCSC
cg33331256	-0.796503	0.67158	-3.32172	0.00777466	0.0487252	-2.66997	-0.796503	0.239786	12.6678	hyper	Q91WK2	ENSMUST00000022925.9	chr15	51786557	51865523	78967	-	tss_body	UCSC
cg32046078	-0.692	-0.0325601	-3.32183	0.00777323	0.0487197	-2.66979	-0.692	0.208319	11.8695	hyper	A0A286YCI1	ENSMUST00000225550.1	chr13	108214409	108284073	69665	+	tss_body	UCSC
cg48087687	0.630952	0.498665	3.32229	0.00776733	0.0486964	-2.66904	0.630952	0.189915	-10.5975	hypo	NA	ENSMUST00000120567.1	chrX	146068607	146068807	201	+	tss_200	UCSC
cg39436663	-0.633569	0.137907	-3.3227	0.00776192	0.048675	-2.66834	-0.633569	0.190679	10.8312	hyper	Uckl1	NM_026765.3	chr2	181569151	181581973	12823	-	tss_body	NCBI
cg40689253	-1.01442	-1.16513	-3.3234	0.00775279	0.0486419	-2.66717	-1.01442	0.305235	14.2498	hyper	Klhl32	NM_001033531.3	chr4	24851286	24852586	1301	-	tss_1500	NCBI
cg43617451	0.607733	0.320767	3.32366	0.00774937	0.0486271	-2.66673	0.607733	0.18285	-10.322	hypo	Gm32644	XR_377783.2	chr6	83008180	83022898	14719	-	tss_body	NCBI
cg39331538	-0.615741	-0.701362	-3.32374	0.00774838	0.0486232	-2.6666	-0.615741	0.185256	10.0137	hyper	Gm17619	XR_104764.4	chr2	170192447	170194180	1734	-	tss_body	NCBI
cg41696406	-0.891045	0.0988135	-3.32442	0.00773953	0.0485919	-2.66546	-0.891045	0.26803	14.9668	hyper	NA	ENSMUST00000154860.7	chr4	148983353	149099815	116463	-	tss_body	UCSC
cg38432466	-0.702529	0.426734	-3.32564	0.00772355	0.0485284	-2.66341	-0.702529	0.211246	11.6817	hyper	Tanc1	XM_006500040.3	chr2	59778202	59779502	1301	+	tss_1500	NCBI
cg43900058	-0.628925	0.739545	-3.32576	0.00772206	0.0485284	-2.66322	-0.628925	0.189107	10.1372	hyper	Gm38884	XR_869398.1	chr6	117984702	118008651	23950	+	tss_body	NCBI
cg46762157	-0.639717	0.490031	-3.3256	0.00772412	0.0485284	-2.66348	-0.639717	0.192361	10.7233	hyper	Q8BHD0	ENSMUST00000068449.3	chr9	53706432	53707732	1301	-	tss_1500	UCSC
cg45191652	-0.649119	-0.0345808	-3.32597	0.00771926	0.048519	-2.66285	-0.649119	0.195166	11.1469	hyper	NA	ENSMUST00000171968.7	chr7	133025763	133123856	98094	-	tss_body	UCSC
cg36372333	-0.798403	-0.0187341	-3.32613	0.00771729	0.0485123	-2.6626	-0.798403	0.24004	13.6333	hyper	Plce1	XM_011247379.1	chr19	38481128	38783633	302506	+	tss_body	NCBI
cg40831708	-0.693325	0.221847	-3.32618	0.0077166	0.0485114	-2.66251	-0.693325	0.208445	11.7565	hyper	A2AKW4	ENSMUST00000147448.1	chr4	45458319	45532470	74152	-	tss_body	UCSC
cg33112416	0.84632	1.27544	3.32726	0.00770263	0.0484439	-2.66071	0.84632	0.25436	-11.7164	hypo	NA	ENSMUST00000227245.1	chr15	16496910	16549904	52995	+	tss_body	UCSC
cg35592257	-0.707967	0.312549	-3.32796	0.00769353	0.0484051	-2.65953	-0.707967	0.212733	11.9367	hyper	Snora74a	NR_002905.3	chr18	35557029	35557227	199	+	tss_body	NCBI
cg32996009	0.740065	0.714942	3.32836	0.00768841	0.0483865	-2.65887	0.740065	0.222352	-11.9422	hypo	Ubac2	XM_006519493.3	chr14	121908253	122021035	112783	+	tss_body	NCBI
cg44892206	0.6937	0.4055	3.32969	0.00767113	0.048325	-2.65662	0.6937	0.208337	-11.7268	hypo	LOC108167447	XR_001778221.1	chr7	98366992	98415615	48624	-	tss_body	NCBI
cg34089379	-0.755728	0.198431	-3.32985	0.00766911	0.0483199	-2.65636	-0.755728	0.226956	12.7548	hyper	chr16-32643816-32644603	NA	chr16	32641816	32643816	2001	*	NShore	UCSC
cg29289393	-0.604263	-0.187193	-3.33045	0.00766142	0.0482938	-2.65536	-0.604263	0.181436	10.3788	hyper	H3BLB6	ENSMUST00000177417.7	chr11	18880674	19018714	138041	-	tss_body	UCSC
cg46896880	1.16357	2.13036	3.33059	0.00765962	0.0482859	-2.65513	1.16357	0.349359	-11.6482	hypo	NA	ENSMUST00000213227.1	chr9	67102299	67109601	7303	+	tss_body	UCSC
cg30502159	-0.835946	-1.7402	-3.33065	0.00765882	0.048282	-2.65502	-0.835946	0.250986	10.6805	hyper	NA	ENSMUST00000220072.1	chr12	29851547	29878971	27425	+	tss_body	UCSC
cg35924880	-0.686872	0.0715423	-3.33083	0.00765653	0.0482722	-2.65473	-0.686872	0.206217	11.7294	hyper	chr18-74778625-74779426	NA	chr18	74776625	74778625	2001	*	NShore	UCSC
cg37506579	-0.669011	0.951635	-3.33085	0.00765621	0.0482713	-2.65469	-0.669011	0.200853	10.1816	hyper	Nav1	XM_006529369.3	chr1	135434587	135688111	253525	-	tss_body	NCBI
cg42975105	-0.591016	0.28062	-3.33115	0.00765234	0.0482589	-2.65418	-0.591016	0.177421	10.0798	hyper	Radil	NM_001289588.1	chr5	142484838	142551098	66261	-	tss_body	NCBI
cg29978678	0.847108	1.63496	3.33167	0.00764566	0.0482332	-2.65331	0.847108	0.254259	-11.1542	hypo	chr11-96303201-96304121	NA	chr11	96304121	96306121	2001	*	SShore	UCSC
cg36704238	0.628357	0.601249	3.33307	0.0076277	0.0481608	-2.65097	0.628357	0.188522	-10.3862	hypo	NA	ENSMUST00000185494.1	chr1	20679022	20684298	5277	+	tss_body	UCSC
cg30090094	-0.650763	-0.414766	-3.33318	0.0076262	0.0481542	-2.65078	-0.650763	0.195238	10.962	hyper	P10637	ENSMUST00000100347.10	chr11	104231583	104328219	96637	+	tss_body	UCSC
cg39754366	0.692754	0.294092	3.33318	0.0076263	0.0481542	-2.65079	0.692754	0.207836	-11.7297	hypo	Gm30235	XR_867280.1	chr3	52649888	52709714	59827	+	tss_body	NCBI
cg32645409	-0.59966	-0.0392522	-3.33372	0.00761932	0.0481267	-2.64988	-0.59966	0.179877	10.3179	hyper	G3X8V3	ENSMUST00000022678.4	chr14	69840419	70059918	219500	+	tss_body	UCSC
cg35107416	-0.673598	0.641321	-3.33369	0.00761978	0.0481267	-2.64994	-0.673598	0.202058	10.9589	hyper	Fer	NM_001286415.1	chr17	63878065	64139496	261432	+	tss_body	NCBI
cg38574870	0.963609	1.88225	3.3339	0.00761699	0.0481182	-2.64957	0.963609	0.289033	-11.7224	hypo	Pde11a	XM_006499453.2	chr2	75987025	76339145	352121	-	tss_body	NCBI
cg41823081	-0.643061	-0.164659	-3.33401	0.00761562	0.0481127	-2.64939	-0.643061	0.192879	11.0275	hyper	NA	ENSMUST00000132390.7	chr5	5091613	5380251	288639	-	tss_body	UCSC
cg32460674	0.596136	-0.0418582	3.33419	0.00761333	0.0481042	-2.64909	0.596136	0.178795	-10.25	hypo	NA	ENSMUST00000228677.1	chr14	49217778	49220047	2270	+	tss_body	UCSC
cg28756423	-0.63919	0.755271	-3.33509	0.00760185	0.0480589	-2.64759	-0.63919	0.191656	10.3344	hyper	Chst11	XM_006513908.3	chr10	83033427	83195904	162478	+	tss_body	NCBI
cg30732008	-0.736412	-1.10744	-3.33522	0.00760017	0.0480528	-2.64737	-0.736412	0.220799	10.917	hyper	Mdga2	XR_872713.2	chr12	66466057	67222549	756493	-	tss_body	NCBI
cg29689930	0.870131	1.76904	3.33525	0.00759976	0.0480513	-2.64732	0.870131	0.260889	-11.0355	hypo	O09118	ENSMUST00000021284.3	chr11	68387026	68388326	1301	-	tss_1500	UCSC
cg44940038	0.758202	1.37207	3.33544	0.00759729	0.0480402	-2.64699	0.758202	0.227317	-10.2438	hypo	L7N224	ENSMUST00000216456.1	chr7	103314814	103316114	1301	+	tss_1500	UCSC
cg37776683	-0.926836	1.09901	-3.33613	0.00758848	0.0480027	-2.64584	-0.926836	0.277817	13.2763	hyper	NA	ENSMUST00000194029.1	chr1	171418218	171419518	1301	+	tss_1500	UCSC
cg41087253	-0.628675	0.713972	-3.33656	0.00758306	0.0479833	-2.64512	-0.628675	0.18842	10.0778	hyper	Q8BMQ3	ENSMUST00000102820.8	chr4	84275094	84675034	399941	-	tss_body	UCSC
cg34267218	-0.63371	-0.604042	-3.33669	0.00758136	0.0479756	-2.6449	-0.63371	0.189922	10.5146	hyper	Q9D4D7	ENSMUST00000119407.7	chr16	57266138	57292865	26728	-	tss_body	UCSC
cg46454446	-0.597441	0.0686871	-3.3368	0.00758003	0.0479697	-2.64473	-0.597441	0.179046	10.2608	hyper	Smco4	XM_011242411.1	chr9	15493803	15545260	51458	+	tss_body	NCBI
cg42282427	-0.706238	1.07416	-3.33763	0.00756943	0.0479253	-2.64333	-0.706238	0.211599	10.4018	hyper	F8VQ05	ENSMUST00000094700.10	chr5	73021210	73148136	126927	-	tss_body	UCSC
cg37322061	0.599428	0.0692588	3.33776	0.0075678	0.0479172	-2.64312	0.599428	0.17959	-10.318	hypo	Serpinb2	NM_011111.4	chr1	107511509	107525600	14092	+	tss_body	NCBI
cg47873094	0.828814	1.78584	3.338	0.00756465	0.0479052	-2.6427	0.828814	0.248296	-10.3272	hypo	NA	ENSMUST00000145074.1	chrX	101266665	101268190	1526	-	tss_body	UCSC
cg30221872	-0.672864	-0.0714009	-3.33807	0.00756376	0.0479007	-2.64259	-0.672864	0.201572	11.5329	hyper	Q8BL48	ENSMUST00000021116.11	chr11	116030321	116061214	30894	+	tss_body	UCSC
cg33677149	0.648736	0.44744	3.33816	0.00756273	0.0478976	-2.64245	0.648736	0.19434	-10.9364	hypo	A0A2R8VHS0	ENSMUST00000230978.1	chr15	89568382	89574036	5655	+	tss_body	UCSC
cg36131867	-1.02399	-2.01358	-3.33882	0.00755433	0.0478614	-2.64134	-1.02399	0.306693	11.3719	hyper	Tmem223	NM_025791.1	chr19	8770995	8772475	1481	+	tss_body	NCBI
cg46367740	-0.807249	0.307883	-3.33914	0.00755025	0.0478457	-2.64081	-0.807249	0.241754	13.5185	hyper	Gm31718	XR_879375.2	chr8	126804706	126908517	103812	-	tss_body	NCBI
cg46758033	-0.740247	-0.100013	-3.33971	0.00754298	0.047811	-2.63985	-0.740247	0.22165	12.6296	hyper	NA	ENSMUST00000034550.3	chr9	53264614	53280985	16372	+	tss_body	UCSC
cg47009936	0.649256	0.694011	3.3399	0.00754062	0.047804	-2.63953	0.649256	0.194394	-10.6504	hypo	NA	ENSMUST00000183413.1	chr9	80265650	80266950	1301	-	tss_1500	UCSC
cg32735643	-0.948781	1.09839	-3.34052	0.00753267	0.0477649	-2.63848	-0.948781	0.284022	13.8564	hyper	NA	ENSMUST00000226541.1	chr14	79984080	80021139	37060	+	tss_body	UCSC
cg46874896	-0.624568	0.745951	-3.34132	0.00752262	0.0477239	-2.63715	-0.624568	0.186923	10.0054	hyper	Dennd4a	XM_011242654.1	chr9	64811342	64902421	91080	+	tss_body	NCBI
cg45908396	-0.629882	0.746485	-3.34209	0.0075129	0.0476884	-2.63587	-0.629882	0.18847	10.077	hyper	Tbc1d9	NM_001111304.1	chr8	83165351	83272940	107590	+	tss_body	NCBI
cg34616901	-0.713582	-0.0234974	-3.34224	0.00751091	0.04768	-2.6356	-0.713582	0.213504	12.1945	hyper	Pde10a	XM_017317460.1	chr17	8526766	8986648	459883	+	tss_body	NCBI
cg43116064	-0.843056	-1.38123	-3.34231	0.00751007	0.0476779	-2.63549	-0.843056	0.252237	11.5941	hyper	Q8BQU3	ENSMUST00000040826.5	chr6	6954503	6955803	1301	+	tss_1500	UCSC
cg31642420	-1.0307	-2.43243	-3.34237	0.0075093	0.0476766	-2.63539	-1.0307	0.308374	10.1438	hyper	Pitx1	XM_006517157.3	chr13	55825043	55836193	11151	-	tss_body	NCBI
cg45458109	-0.619074	-0.592592	-3.34242	0.00750868	0.0476762	-2.63531	-0.619074	0.185217	10.2817	hyper	Nek3	XR_378785.3	chr8	22128685	22167002	38318	-	tss_body	NCBI
cg46521766	0.723897	0.884179	3.34259	0.0075065	0.0476656	-2.63502	0.723897	0.216567	-11.4909	hypo	Tbx20	NM_001205085.1	chr9	24740247	24774303	34057	-	tss_body	NCBI
cg32258074	0.66761	0.613459	3.34265	0.0075058	0.0476646	-2.63492	0.66761	0.199725	-10.9647	hypo	1700112E06Rik	XM_006519680.3	chr14	22019501	23056085	1036585	+	tss_body	NCBI
cg38533066	-0.69679	-0.239776	-3.34267	0.0075056	0.0476644	-2.6349	-0.69679	0.208453	11.8828	hyper	Q9EQZ6	ENSMUST00000102698.9	chr2	71981286	72256376	275091	+	tss_body	UCSC
cg43966165	-0.620909	-0.629324	-3.34286	0.00750321	0.0476515	-2.63458	-0.620909	0.185742	10.2424	hyper	A0A0N4SVY3	ENSMUST00000162000.3	chr6	124996861	125003096	6236	+	tss_body	UCSC
cg46109271	-0.744289	-1.2227	-3.34334	0.00749714	0.0476238	-2.63377	-0.744289	0.222619	10.8437	hyper	Q9JJY3	ENSMUST00000067512.7	chr8	106252547	106337988	85442	-	tss_body	UCSC
cg28259299	0.623528	0.5227	3.34374	0.00749206	0.047609	-2.6331	0.623528	0.186476	-10.4664	hypo	chr10-21993907-21994913	NA	chr10	21996913	21998913	2001	*	SShelf	UCSC
cg31194349	-0.68845	-0.220602	-3.3439	0.00749005	0.047603	-2.63283	-0.68845	0.205882	11.7524	hyper	Q3UU93	ENSMUST00000190247.6	chr12	116485728	117276849	791122	+	tss_body	UCSC
cg43251764	0.894924	-1.52253	3.34402	0.00748847	0.0475987	-2.63262	0.894924	0.267619	-11.2553	hypo	Irf5	XM_006505095.1	chr6	29526129	29537320	11192	+	tss_body	NCBI
cg44844625	-0.627781	0.193974	-3.34408	0.00748782	0.0475987	-2.63253	-0.627781	0.187729	10.7609	hyper	chr7-90456992-90457441	NA	chr7	90459441	90461441	2001	*	SShelf	UCSC
cg34987799	-0.709161	0.0279273	-3.34421	0.00748613	0.0475944	-2.63231	-0.709161	0.212056	12.1444	hyper	A0A0R4J1I5	ENSMUST00000113262.1	chr17	47867767	47924476	56710	-	tss_body	UCSC
cg34275743	-0.721623	0.00247859	-3.34445	0.00748308	0.0475858	-2.6319	-0.721623	0.215767	12.356	hyper	Dcbld2	XR_001781870.1	chr16	58408425	58469738	61314	+	tss_body	NCBI
cg35457627	-0.74116	-0.573974	-3.34448	0.00748272	0.0475854	-2.63185	-0.74116	0.221607	12.0973	hyper	A0A3Q4EG42	ENSMUST00000234922.1	chr18	14706202	14762301	56100	+	tss_body	UCSC
cg44142286	0.721023	1.01949	3.34492	0.00747718	0.0475608	-2.63112	0.721023	0.215558	-11.0815	hypo	Casc1	XM_011241594.1	chr6	145179098	145210895	31798	-	tss_body	NCBI
cg35831324	-0.746403	-0.615013	-3.34521	0.00747356	0.0475425	-2.63064	-0.746403	0.223126	12.342	hyper	NA	ENSMUST00000237969.1	chr18	64693535	64700054	6520	-	tss_body	UCSC
cg42050224	-0.729718	-0.934557	-3.34641	0.00745846	0.0474823	-2.62862	-0.729718	0.21806	11.4953	hyper	A0A1D5RM44	ENSMUST00000212997.1	chr5	37113783	37117473	3691	+	tss_body	UCSC
cg38390174	0.767519	1.60745	3.3468	0.00745366	0.0474574	-2.62798	0.767519	0.22933	-10.1565	hypo	A2APV2	ENSMUST00000090952.10	chr2	52857859	53133804	275946	+	tss_body	UCSC
cg34860453	-0.74244	-0.350713	-3.34716	0.00744913	0.0474354	-2.62737	-0.74244	0.221812	12.5614	hyper	NA	ENSMUST00000237628.1	chr17	34099728	34099928	201	+	tss_200	UCSC
cg44401571	-0.687129	-0.936483	-3.34759	0.00744374	0.0474112	-2.62665	-0.687129	0.205261	10.8115	hyper	Fxyd3	NM_008557.2	chr7	31070534	31076697	6164	-	tss_body	NCBI
cg42014813	-0.698518	0.62514	-3.34791	0.00743974	0.0473925	-2.62612	-0.698518	0.208643	11.3083	hyper	Fgfr3	XM_006503722.3	chr5	33722550	33737064	14515	+	tss_body	NCBI
cg44161171	-0.771145	0.141935	-3.3485	0.00743237	0.0473602	-2.62513	-0.771145	0.230296	13.1061	hyper	Ppfibp1	XM_006507098.3	chr6	146888079	147031742	143664	+	tss_body	NCBI
cg33436443	0.628492	0.78365	3.3486	0.00743105	0.0473572	-2.62495	0.628492	0.187688	-10.1068	hypo	A6P7M8	ENSMUST00000166403.1	chr15	66798749	66850721	51973	+	tss_body	UCSC
cg39089145	-0.613465	-0.570065	-3.34881	0.0074285	0.0473489	-2.62461	-0.613465	0.183189	10.2215	hyper	NA	ENSMUST00000129067.1	chr2	148468889	148478780	9892	+	tss_body	UCSC
cg40112592	0.724468	0.911253	3.34885	0.00742792	0.0473483	-2.62453	0.724468	0.216333	-11.3892	hypo	NA	ENSMUST00000196442.1	chr3	101691588	101691788	201	+	tss_200	UCSC
cg32216116	-0.712248	0.243713	-3.34903	0.0074257	0.047338	-2.62423	-0.712248	0.212673	12.0854	hyper	A0A286YDP5	ENSMUST00000223976.1	chr14	16509064	16819156	310093	-	tss_body	UCSC
cg45644684	-0.679407	-0.565583	-3.34909	0.00742505	0.0473372	-2.62415	-0.679407	0.202864	11.3071	hyper	A0A1B0GRC3	ENSMUST00000124544.7	chr8	45507793	45778351	270559	+	tss_body	UCSC
cg28726184	0.679233	-0.1666	3.3493	0.00742231	0.0473254	-2.62378	0.679233	0.202798	-11.5664	hypo	Mob3a	NM_172457.2	chr10	80685252	80701820	16569	-	tss_body	NCBI
cg42504760	-0.637705	-0.208701	-3.34965	0.00741803	0.0473105	-2.6232	-0.637705	0.19038	10.9199	hyper	Q8C4V1	ENSMUST00000112852.7	chr5	102768770	102897937	129168	+	tss_body	UCSC
cg36300011	-0.733871	0.812014	-3.34976	0.00741664	0.0473039	-2.62302	-0.733871	0.219082	11.6901	hyper	9930021J03Rik	XM_006527072.3	chr19	29714401	29806894	92494	-	tss_body	NCBI
cg40071450	-0.682247	0.296573	-3.35023	0.00741077	0.0472778	-2.62223	-0.682247	0.203642	11.5126	hyper	Q8CAG8	ENSMUST00000199597.1	chr3	96904692	97077416	172725	+	tss_body	UCSC
cg36473365	0.660304	0.959273	3.35027	0.0074103	0.047277	-2.62217	0.660304	0.19709	-10.0764	hypo	Sh3pxd2a	XM_006526669.3	chr19	47260173	47464613	204441	-	tss_body	NCBI
cg42910128	1.16664	1.10224	3.351	0.00740124	0.0472496	-2.62095	1.16664	0.348148	-16.6069	hypo	Fis1	NM_001163243.1	chr5	136953274	136966234	12961	+	tss_body	NCBI
cg33477877	-0.727976	0.665269	-3.3511	0.0074	0.0472487	-2.62078	-0.727976	0.217235	11.6756	hyper	F7BEQ1	ENSMUST00000144936.7	chr15	73580289	73605467	25179	-	tss_body	UCSC
cg44036753	-0.645556	0.109761	-3.35231	0.00738491	0.0471949	-2.61875	-0.645556	0.19257	11.0573	hyper	E9Q8J8	ENSMUST00000111963.7	chr6	134035699	134270158	234460	+	tss_body	UCSC
cg39771418	0.769086	1.43598	3.35262	0.00738103	0.0471803	-2.61822	0.769086	0.229398	-10.6971	hypo	Gm40050	XR_867293.1	chr3	54590550	54601388	10839	-	tss_body	NCBI
cg41426293	-0.851404	0.48148	-3.35282	0.00737865	0.0471741	-2.6179	-0.851404	0.253937	13.9222	hyper	NA	ENSMUST00000117303.1	chr4	126983438	126983603	166	+	tss_body	UCSC
cg45614731	0.73191	1.23723	3.35286	0.0073781	0.047172	-2.61783	0.73191	0.218294	-10.7203	hypo	Mtus1	NM_001005863.2	chr8	40990911	41133726	142816	-	tss_body	NCBI
cg39744058	-0.863216	-1.12927	-3.35294	0.00737705	0.0471712	-2.61768	-0.863216	0.25745	12.834	hyper	Maml3	XM_006501645.3	chr3	51687319	52105086	417768	-	tss_body	NCBI
cg41570078	-0.594507	-0.251683	-3.35293	0.00737718	0.0471712	-2.6177	-0.594507	0.17731	10.1828	hyper	Usp48	XR_001784103.1	chr4	137594148	137658531	64384	+	tss_body	NCBI
cg34952623	-0.632726	0.749659	-3.35362	0.00736869	0.0471431	-2.61655	-0.632726	0.18867	10.0864	hyper	Slc29a1	XM_006524773.3	chr17	45585199	45595567	10369	-	tss_body	NCBI
cg39631722	-0.646922	-0.314594	-3.35363	0.00736857	0.0471431	-2.61654	-0.646922	0.192902	11.0237	hyper	NA	ENSMUST00000200625.1	chr3	34196863	34508942	312080	+	tss_body	UCSC
cg28416876	-0.863635	-0.429711	-3.35368	0.00736789	0.0471414	-2.61645	-0.863635	0.257518	14.1701	hyper	A0A0R4J0S3	ENSMUST00000054418.11	chr10	43901806	43947862	46057	+	tss_body	UCSC
cg47213283	0.60485	0.565525	3.35391	0.00736508	0.0471279	-2.61607	0.60485	0.180342	-10.0734	hypo	chr9-106226088-106226477	NA	chr9	106222088	106224088	2001	*	NShelf	UCSC
cg39046103	-0.823794	0.473861	-3.3543	0.00736033	0.0471054	-2.61542	-0.823794	0.245594	13.5187	hyper	Otor	NM_020595.2	chr2	143076991	143078291	1301	+	tss_1500	NCBI
cg28389662	0.704748	1.18021	3.3547	0.00735534	0.0470904	-2.61475	0.704748	0.210078	-10.3747	hypo	Q0VG85	ENSMUST00000189488.2	chr10	41538848	41716634	177787	-	tss_body	UCSC
cg45442151	-0.747437	0.90898	-3.35496	0.0073521	0.0470753	-2.61431	-0.747437	0.222786	11.3974	hyper	Mcph1	XM_006508786.2	chr8	18595135	18801688	206554	+	tss_body	NCBI
cg43279319	-0.639426	0.298133	-3.35529	0.007348	0.0470569	-2.61375	-0.639426	0.190572	10.8217	hyper	Plxna4	NM_175750.3	chr6	32144542	32588192	443651	-	tss_body	NCBI
cg29794136	-0.811504	-0.625338	-3.35553	0.00734505	0.0470448	-2.61335	-0.811504	0.241841	13.4559	hyper	NA	ENSMUST00000132487.1	chr11	77912126	77929288	17163	-	tss_body	UCSC
cg28304803	-0.685259	-0.963614	-3.35585	0.00734115	0.0470288	-2.61282	-0.685259	0.204198	10.6069	hyper	NA	ENSMUST00000185839.6	chr10	27264407	27616942	352536	-	tss_body	UCSC
cg40067503	-0.709083	0.616001	-3.35588	0.00734079	0.0470288	-2.61278	-0.709083	0.211296	11.6497	hyper	Ankrd35	XM_017319516.1	chr3	96668963	96670263	1301	+	tss_1500	NCBI
cg40327694	0.645128	0.673135	3.35601	0.0073392	0.0470237	-2.61256	0.645128	0.192231	-10.5757	hypo	NA	ENSMUST00000143830.2	chr3	130180890	130551024	370135	+	tss_body	UCSC
cg46162932	-0.760034	0.379347	-3.35633	0.00733522	0.0470077	-2.61202	-0.760034	0.226448	12.6386	hyper	Sf3b3	XM_006530518.3	chr8	110810491	110846806	36316	-	tss_body	NCBI
cg38001351	-1.1215	-1.14744	-3.35635	0.00733498	0.0470073	-2.61199	-1.1215	0.334144	16.1643	hyper	Q3TGF2	ENSMUST00000115055.8	chr2	3704012	3779617	75606	+	tss_body	UCSC
cg39278986	-0.613815	0.198898	-3.35654	0.00733261	0.0469988	-2.61166	-0.613815	0.182871	10.4827	hyper	NA	ENSMUST00000127553.1	chr2	166644381	166713791	69411	-	tss_body	UCSC
cg36195636	-0.655486	-0.291807	-3.35703	0.00732662	0.0469728	-2.61085	-0.655486	0.195258	11.1387	hyper	Q09324	ENSMUST00000236139.1	chr19	17328668	17372844	44177	-	tss_body	UCSC
cg38352116	-0.615099	0.0662172	-3.35705	0.00732637	0.0469728	-2.61082	-0.615099	0.183226	10.566	hyper	Gm13481	XR_374349.2	chr2	48062161	48123772	61612	-	tss_body	NCBI
cg43914873	-0.757483	-1.00113	-3.35731	0.00732316	0.0469574	-2.61038	-0.757483	0.225622	11.7415	hyper	Lrtm2	NM_001172207.1	chr6	119315132	119329204	14073	-	tss_body	NCBI
cg34009564	-0.778546	1.44488	-3.35747	0.00732113	0.0469512	-2.6101	-0.778546	0.231884	10.3016	hyper	A0A338P6H8	ENSMUST00000232422.1	chr16	22951099	22957201	6103	+	tss_body	UCSC
cg29813775	0.588697	0.0466429	3.35755	0.00732018	0.0469473	-2.60997	0.588697	0.175335	-10.1273	hypo	Rab11fip4	XM_006533403.1	chr11	79591020	79698023	107004	+	tss_body	NCBI
cg40370041	-0.590011	-0.0225083	-3.35777	0.00731753	0.0469371	-2.60961	-0.590011	0.175715	10.1446	hyper	NA	ENSMUST00000140893.7	chr3	135485618	135555527	69910	+	tss_body	UCSC
cg33073345	-0.795245	0.653509	-3.35788	0.0073161	0.0469326	-2.60942	-0.795245	0.236829	12.6973	hyper	Q9ES30	ENSMUST00000022853.14	chr15	10952331	10980150	27820	+	tss_body	UCSC
cg40481641	-0.660137	0.693577	-3.35803	0.00731427	0.0469277	-2.60917	-0.660137	0.196584	10.595	hyper	Gm30827	XR_867749.1	chr3	148998879	149009474	10596	+	tss_body	NCBI
cg47516436	-0.775599	-0.49109	-3.35802	0.00731443	0.0469277	-2.60919	-0.775599	0.230969	12.9995	hyper	NA	ENSMUST00000119804.1	chrX	22445855	22446055	201	+	tss_200	UCSC
cg38171267	0.946944	0.382393	3.35832	0.00731075	0.046915	-2.60869	0.946944	0.28197	-15.9586	hypo	NA	ENSMUST00000119000.1	chr2	26722386	26723081	696	-	tss_body	UCSC
cg39865993	-0.753384	-0.464974	-3.35861	0.00730721	0.046899	-2.60821	-0.753384	0.224315	12.6722	hyper	Trim59	XM_006501917.3	chr3	69046600	69047900	1301	-	tss_1500	NCBI
cg33668445	-1.06702	-1.83971	-3.35874	0.00730553	0.0468938	-2.60798	-1.06702	0.317684	12.5436	hyper	Q6IMP4	ENSMUST00000162424.1	chr15	89058246	89059546	1301	+	tss_1500	UCSC
cg30374556	-0.628114	-0.204279	-3.35902	0.00730211	0.0468841	-2.60751	-0.628114	0.186993	10.7583	hyper	Fam49a	NM_029758.4	chr12	12262138	12376363	114226	+	tss_body	NCBI
cg33674512	-0.594309	-0.0294042	-3.359	0.00730241	0.0468841	-2.60755	-0.594309	0.17693	10.2298	hyper	Cpt1b	NM_009948.2	chr15	89416404	89425862	9459	-	tss_body	NCBI
cg45342953	-0.626775	-0.576018	-3.35918	0.00730018	0.0468781	-2.60725	-0.626775	0.186586	10.4304	hyper	NA	ENSMUST00000208416.1	chr8	8488301	8495535	7235	+	tss_body	UCSC
cg30487316	-0.755562	0.786991	-3.35923	0.00729963	0.0468762	-2.60717	-0.755562	0.224922	11.8185	hyper	LOC108167330	XR_381390.2	chr12	27944676	27945976	1301	+	tss_1500	NCBI
cg35707262	0.876483	1.75959	3.3593	0.00729875	0.0468717	-2.60705	0.876483	0.260913	-11.1336	hypo	Q921Z5	ENSMUST00000179937.1	chr18	49979528	50093229	113702	+	tss_body	UCSC
cg45558339	-0.633614	0.166839	-3.35966	0.00729432	0.0468508	-2.60645	-0.633614	0.188595	10.8069	hyper	Rbpms	XR_001778413.1	chr8	33784109	33929895	145787	-	tss_body	NCBI
cg44675216	-0.719359	-1.12764	-3.36062	0.00728258	0.0467982	-2.60484	-0.719359	0.214056	10.5455	hyper	chr7-67849160-67849515	NA	chr7	67849515	67851515	2001	*	SShore	UCSC
cg40376797	0.678431	0.561981	3.3611	0.00727668	0.0467727	-2.60403	0.678431	0.201848	-11.2874	hypo	NA	ENSMUST00000197375.1	chr3	136331485	136332990	1506	+	tss_body	UCSC
cg44060783	-0.781849	-1.60954	-3.36133	0.0072739	0.0467593	-2.60365	-0.781849	0.232601	10.0115	hyper	A0A087WR39	ENSMUST00000185724.6	chr6	136518805	136563769	44965	+	tss_body	UCSC
cg37980994	0.695948	0.16228	3.36137	0.00727341	0.0467572	-2.60358	0.695948	0.207043	-11.9034	hypo	NA	ENSMUST00000190576.2	chr1	192841460	192841660	201	+	tss_200	UCSC
cg39598951	-0.704715	-0.173545	-3.36149	0.00727192	0.0467555	-2.60338	-0.704715	0.209644	12.0797	hyper	Mecom	NM_021442.2	chr3	30236568	30509487	272920	-	tss_body	NCBI
cg34900908	-0.799903	1.60214	-3.36155	0.00727118	0.0467519	-2.60328	-0.799903	0.237957	10.0639	hyper	Q7TRJ1	ENSMUST00000216440.1	chr17	37919047	37920347	1301	+	tss_1500	UCSC
cg48141497	0.69857	-1.17923	3.3618	0.00726818	0.0467385	-2.60287	0.69857	0.207797	-10.3123	hypo	Klhl34	NM_001081667.2	chrX	157818234	157818434	201	+	tss_200	NCBI
cg44343584	-0.601067	0.318903	-3.36214	0.00726404	0.0467217	-2.6023	-0.601067	0.178775	10.1661	hyper	O55071	ENSMUST00000077855.7	chr7	26757141	26772630	15490	+	tss_body	UCSC
cg33287129	0.718829	1.08398	3.36249	0.00725968	0.0466982	-2.6017	0.718829	0.213779	-10.9042	hypo	Angpt1	NM_009640.4	chr15	42424666	42676977	252312	-	tss_body	NCBI
cg29306458	-0.68669	0.274558	-3.36271	0.00725703	0.0466871	-2.60134	-0.68669	0.204207	11.6138	hyper	Lgalsl	NM_173752.4	chr11	20823354	20831108	7755	-	tss_body	NCBI
cg37624430	-0.766302	-0.445283	-3.36278	0.00725617	0.0466857	-2.60122	-0.766302	0.227877	12.7369	hyper	Rgs8	NM_026380.3	chr1	153653036	153697665	44630	+	tss_body	NCBI
cg34800463	-0.629269	-0.597908	-3.36317	0.00725144	0.0466642	-2.60057	-0.629269	0.187106	10.4539	hyper	chr17-29093602-29095714	NA	chr17	29091602	29093602	2001	*	NShore	UCSC
cg36135765	0.758693	-0.936771	3.36378	0.00724404	0.0466341	-2.59955	0.758693	0.225548	-11.5954	hypo	NA	ENSMUST00000237033.1	chr19	8999659	9076914	77256	+	tss_body	UCSC
cg31212980	-0.733604	1.10298	-3.36389	0.00724266	0.0466288	-2.59936	-0.733604	0.218082	10.672	hyper	Tmem196	NM_001294146.1	chr12	119945961	120021245	75285	+	tss_body	NCBI
cg29316653	-0.863623	1.19684	-3.364	0.00724135	0.046624	-2.59918	-0.863623	0.256725	12.1026	hyper	Ehbp1	XM_017314440.1	chr11	22005928	22286970	281043	-	tss_body	NCBI
cg29976457	0.769943	-0.947325	3.36414	0.00723964	0.046617	-2.59895	0.769943	0.228868	-11.6088	hypo	Hoxb13	NM_008267.3	chr11	96194360	96196599	2240	+	tss_body	NCBI
cg46328164	-0.651292	0.674644	-3.36459	0.00723418	0.0465935	-2.59819	-0.651292	0.193573	10.6246	hyper	Gm36188	XR_879326.1	chr8	123773769	123788623	14855	-	tss_body	NCBI
cg29774441	-0.814815	1.51941	-3.36496	0.00722967	0.0465748	-2.59757	-0.814815	0.242147	10.3645	hyper	Vps53	XM_006534052.3	chr11	76046274	76179387	133114	-	tss_body	NCBI
cg38656532	0.668535	1.09804	3.36526	0.00722607	0.0465579	-2.59708	0.668535	0.198658	-10.0964	hypo	F7BL62	ENSMUST00000099806.2	chr2	89106814	89107014	201	-	tss_200	UCSC
cg41775301	-0.63987	0.222077	-3.36542	0.00722405	0.0465496	-2.5968	-0.63987	0.190131	10.8896	hyper	Prdm16	XM_006539175.3	chr4	154316121	154636873	320753	-	tss_body	NCBI
cg28535432	-0.663716	-0.484997	-3.36629	0.00721357	0.0465078	-2.59535	-0.663716	0.197166	11.1159	hyper	Q9D819	ENSMUST00000020286.6	chr10	61648551	61674168	25618	+	tss_body	UCSC
cg37619984	-0.789101	-0.177283	-3.36676	0.00720787	0.0464879	-2.59456	-0.789101	0.23438	13.4735	hyper	F8VQJ3	ENSMUST00000027752.14	chr1	153218921	153332786	113866	-	tss_body	UCSC
cg28872955	-0.690058	0.290948	-3.36711	0.00720357	0.0464691	-2.59397	-0.690058	0.204941	11.6385	hyper	Q549T4	ENSMUST00000217809.1	chr10	95175264	95323565	148302	-	tss_body	UCSC
cg36422629	0.876163	1.29912	3.36749	0.00719904	0.0464534	-2.59334	0.876163	0.260183	-12.5407	hypo	chr19-43674431-43675964	NA	chr19	43677964	43679964	2001	*	SShelf	UCSC
cg42401513	0.602893	-0.0413045	3.3685	0.00718683	0.0464059	-2.59165	0.602893	0.17898	-10.3524	hypo	Gm35999	XR_389325.2	chr5	90414391	90438690	24300	+	tss_body	NCBI
cg35843004	0.744536	1.22753	3.36919	0.00717852	0.0463724	-2.5905	0.744536	0.220984	-11.009	hypo	A0A494B931	ENSMUST00000235962.1	chr18	65698283	65720313	22031	+	tss_body	UCSC
cg38176162	-0.600595	-0.131032	-3.36959	0.00717364	0.0463554	-2.58982	-0.600595	0.178239	10.2961	hyper	NA	ENSMUST00000147089.7	chr2	27211055	27215632	4578	-	tss_body	UCSC
cg35612470	-0.607111	0.25927	-3.36975	0.00717182	0.0463493	-2.58957	-0.607111	0.180165	10.3749	hyper	NA	ENSMUST00000193015.1	chr18	37433411	37437547	4137	-	tss_body	UCSC
cg33389120	-0.733409	1.31696	-3.36982	0.00717097	0.0463472	-2.58945	-0.733409	0.217641	10.195	hyper	NA	ENSMUST00000162142.1	chr15	59315076	59328958	13883	+	tss_body	UCSC
cg33391073	-0.680957	1.10809	-3.36994	0.00716951	0.0463421	-2.58924	-0.680957	0.202068	10.0204	hyper	Nsmce2	XM_006521316.3	chr15	59374230	59601684	227455	+	tss_body	NCBI
cg30231958	-0.659018	-0.446271	-3.37033	0.00716484	0.046322	-2.58859	-0.659018	0.195535	11.1241	hyper	Rhbdf2	NM_172572.3	chr11	116598164	116627019	28856	-	tss_body	NCBI
cg32802148	0.668323	1.06568	3.37074	0.00715989	0.0463035	-2.58791	0.668323	0.198272	-10.0463	hypo	F8VPK8	ENSMUST00000195826.5	chr14	93013409	93890669	877261	-	tss_body	UCSC
cg46265249	-0.709556	0.562516	-3.37081	0.00715906	0.0463015	-2.58779	-0.709556	0.2105	11.741	hyper	Usp10	NM_001310630.1	chr8	119910359	119957560	47202	+	tss_body	NCBI
cg46926886	-0.62428	0.195156	-3.37132	0.00715293	0.0462743	-2.58694	-0.62428	0.185174	10.6964	hyper	NA	ENSMUST00000214767.1	chr9	70207349	70359799	152451	+	tss_body	UCSC
cg39339587	-1.45953	1.63052	-3.37165	0.00714893	0.0462572	-2.58638	-1.45953	0.432883	16.7919	hyper	Dok5	NM_029761.4	chr2	170731806	170879775	147970	+	tss_body	NCBI
cg29802050	-0.734981	0.437195	-3.37186	0.00714636	0.0462495	-2.58602	-0.734981	0.217975	12.1894	hyper	Q6PDS3	ENSMUST00000061174.6	chr11	78497954	78499254	1301	-	tss_1500	UCSC
cg47208065	1.06669	2.19343	3.37236	0.00714044	0.0462171	-2.58519	1.06669	0.316303	-10.1487	hypo	Col6a6	XM_006511733.2	chr9	105762921	105828245	65325	-	tss_body	NCBI
cg29922449	1.11822	2.26819	3.37243	0.00713953	0.0462143	-2.58507	1.11822	0.331577	-11.9003	hypo	Gm34726	XR_388952.2	chr11	90043363	90130395	87033	-	tss_body	NCBI
cg35657385	-0.645259	0.314054	-3.37285	0.00713459	0.0461913	-2.58438	-0.645259	0.19131	10.9458	hyper	Q6ZWR4	ENSMUST00000120632.1	chr18	42645293	42899643	254351	-	tss_body	UCSC
cg45496292	-0.602366	0.257047	-3.37286	0.00713447	0.0461913	-2.58436	-0.602366	0.178592	10.2544	hyper	Letm2	XM_017312846.1	chr8	25598156	25599456	1301	-	tss_1500	NCBI
cg28655068	-0.661308	-0.447963	-3.37309	0.00713166	0.0461801	-2.58397	-0.661308	0.196054	11.1494	hyper	Bcr	XM_006513060.3	chr10	75060957	75171548	110592	+	tss_body	NCBI
cg42596815	-0.685354	-0.52246	-3.37334	0.00712872	0.0461652	-2.58356	-0.685354	0.203168	11.4023	hyper	chr5-112326118-112326567	NA	chr5	112324118	112326118	2001	*	NShore	UCSC
cg46846865	0.755847	1.0558	3.37334	0.00712868	0.0461652	-2.58355	0.755847	0.224065	-11.6082	hypo	Anp32a	XM_006510778.2	chr9	62341929	62378802	36874	+	tss_body	NCBI
cg47358456	-0.651743	0.149368	-3.3743	0.00711721	0.04612	-2.58194	-0.651743	0.193149	11.1318	hyper	Scn10a	XM_017313222.1	chr9	119629487	119719322	89836	-	tss_body	NCBI
cg44141492	-0.757542	-0.0732129	-3.37449	0.00711495	0.0461109	-2.58163	-0.757542	0.224491	12.9325	hyper	Lrmp	NM_008511.3	chr6	145121738	145174928	53191	+	tss_body	NCBI
cg31159757	-0.673281	-0.548908	-3.37451	0.00711473	0.0461106	-2.5816	-0.673281	0.19952	11.094	hyper	NA	ENSMUST00000221094.1	chr12	112392647	112405812	13166	-	tss_body	UCSC
cg29977688	0.58947	-0.176451	3.37509	0.00710776	0.04608	-2.58062	0.58947	0.174653	-10.0856	hypo	Hoxb9	NM_008270.2	chr11	96271329	96276595	5267	+	tss_body	NCBI
cg32889814	-0.702198	-0.418863	-3.37553	0.00710257	0.0460586	-2.57989	-0.702198	0.208026	11.7466	hyper	Gm29871	XR_874942.1	chr14	106487085	106521824	34740	+	tss_body	NCBI
cg44553151	-1.01603	1.24092	-3.3756	0.00710168	0.046054	-2.57977	-1.01603	0.300993	14.2775	hyper	Q58FA4	ENSMUST00000119223.1	chr7	48866428	48881596	15169	-	tss_body	UCSC
cg28904990	-0.800971	-1.4121	-3.37601	0.00709686	0.046035	-2.57909	-0.800971	0.237254	11.2995	hyper	Gm34777	XR_871999.1	chr10	99233073	99239013	5941	+	tss_body	NCBI
cg38136177	-0.660222	0.717904	-3.37676	0.00708783	0.0459865	-2.57782	-0.660222	0.195519	10.6161	hyper	Apbb1ip	XM_006498187.1	chr2	22816952	22875653	58702	+	tss_body	NCBI
cg44499314	1.06406	2.06376	3.37678	0.00708763	0.0459865	-2.57779	1.06406	0.315111	-10.8238	hypo	Klk1b24	XM_006540674.3	chr7	44186733	44188033	1301	+	tss_1500	NCBI
cg45951996	-0.645983	-0.74048	-3.37677	0.00708779	0.0459865	-2.57782	-0.645983	0.191302	10.3862	hyper	NA	ENSMUST00000183344.1	chr8	87203025	87293504	90480	+	tss_body	UCSC
cg41867437	0.582881	-0.12576	3.37711	0.00708367	0.0459701	-2.57724	0.582881	0.172598	-10.0031	hypo	NA	ENSMUST00000158619.1	chr5	13903074	13904374	1301	-	tss_1500	UCSC
cg34010986	-0.602016	-0.207972	-3.37758	0.00707815	0.0459482	-2.57646	-0.602016	0.178239	10.3097	hyper	Rfc4	NM_145480.1	chr16	23113947	23127730	13784	-	tss_body	NCBI
cg31503108	-0.594834	0.0626767	-3.37784	0.00707501	0.0459334	-2.57602	-0.594834	0.176099	10.2281	hyper	Gfod1	XM_006516932.3	chr13	43195239	43303235	107997	-	tss_body	NCBI
cg48148347	0.780041	1.44355	3.37799	0.00707321	0.0459262	-2.57576	0.780041	0.230918	-10.9097	hypo	Rps6ka3	XM_006528686.1	chrX	159255786	159368244	112459	+	tss_body	NCBI
cg39227208	0.722224	1.11163	3.37853	0.00706691	0.0458975	-2.57487	0.722224	0.213769	-10.9606	hypo	Mybl2	XM_006498878.3	chr2	163054333	163084688	30356	+	tss_body	NCBI
cg28195540	-0.986895	-2.24037	-3.37942	0.00705627	0.0458484	-2.57337	-0.986895	0.29203	10.3346	hyper	Gm32105	XR_380120.1	chr10	13883465	13884765	1301	-	tss_1500	NCBI
cg45002742	-0.835903	1.66866	-3.37974	0.00705251	0.0458339	-2.57284	-0.835903	0.247327	10.2586	hyper	Tead1	XM_006507561.2	chr7	112679658	112899459	219802	+	tss_body	NCBI
cg37520186	-0.584056	0.15554	-3.38065	0.00704175	0.0457852	-2.57132	-0.584056	0.172764	10.0207	hyper	NA	ENSMUST00000180495.7	chr1	136670768	136688753	17986	+	tss_body	UCSC
cg42279696	0.929351	-0.914485	3.38073	0.0070408	0.0457834	-2.57118	0.929351	0.274896	-13.9609	hypo	D6RJM5	ENSMUST00000126481.7	chr5	72755733	72868396	112664	-	tss_body	UCSC
cg34267072	-0.880883	1.08497	-3.3824	0.00702109	0.0457001	-2.56839	-0.880883	0.260431	12.7693	hyper	Tmem30c	XM_011246012.2	chr16	57266389	57293185	26797	-	tss_body	NCBI
cg37530235	-0.759622	0.320219	-3.38266	0.0070181	0.0456885	-2.56796	-0.759622	0.224564	12.7513	hyper	Gm4258	XR_878580.2	chr1	137896976	137898276	1301	+	tss_1500	NCBI
cg41111853	-1.13694	2.41445	-3.38278	0.00701665	0.0456809	-2.56776	-1.13694	0.336097	10.4086	hyper	NA	ENSMUST00000119144.1	chr4	88042303	88043603	1301	+	tss_1500	UCSC
cg30258304	-0.616109	-0.241401	-3.38307	0.00701327	0.0456644	-2.56728	-0.616109	0.182116	10.5415	hyper	B1AQJ3	ENSMUST00000155707.2	chr11	118303700	118355740	52041	-	tss_body	UCSC
cg29611720	-0.610291	-0.553293	-3.38382	0.00700445	0.0456259	-2.56602	-0.610291	0.180356	10.1795	hyper	Rai1	NM_001037764.1	chr11	60140081	60199195	59115	+	tss_body	NCBI
cg29691372	0.67161	0.854242	3.38397	0.00700261	0.0456173	-2.56576	0.67161	0.198468	-10.6926	hypo	Pik3r6	XM_006531950.1	chr11	68501518	68502818	1301	+	tss_1500	NCBI
cg44141240	0.66824	0.419257	3.38434	0.00699829	0.0456061	-2.56514	0.66824	0.197451	-11.285	hypo	D6RIN0	ENSMUST00000135984.7	chr6	145115452	145115652	201	+	tss_200	UCSC
cg32950427	0.753388	0.770686	3.38471	0.00699402	0.0455869	-2.56454	0.753388	0.222586	-11.8077	hypo	NA	ENSMUST00000228548.1	chr14	118024775	118052244	27470	-	tss_body	UCSC
cg28993912	-0.603179	-0.315254	-3.38484	0.0069925	0.0455818	-2.56432	-0.603179	0.1782	10.2702	hyper	Kcnc2	XM_011243455.2	chr10	112269121	112466304	197184	+	tss_body	NCBI
cg34222019	0.721243	1.01748	3.38493	0.00699144	0.045579	-2.56417	0.721243	0.213075	-11.0601	hypo	Gm5486	XR_001781907.1	chr16	49925911	49970258	44348	-	tss_body	NCBI
cg44297647	0.619034	0.760919	3.3851	0.00698941	0.0455701	-2.56388	0.619034	0.18287	-10.0438	hypo	Gm34891	XR_391200.3	chr7	19830060	19847605	17546	+	tss_body	NCBI
cg38600033	-0.76733	1.37526	-3.38523	0.0069879	0.0455614	-2.56366	-0.76733	0.22667	10.3456	hyper	NA	ENSMUST00000118363.1	chr2	79038934	79040234	1301	-	tss_1500	UCSC
cg28969563	-0.65375	0.327992	-3.38595	0.0069795	0.0455222	-2.56246	-0.65375	0.193078	11.0504	hyper	Gm40757	XR_872022.1	chr10	109597697	109642136	44440	+	tss_body	NCBI
cg30245030	-0.614943	0.655915	-3.38624	0.00697601	0.0455071	-2.56196	-0.614943	0.1816	10.1334	hyper	NA	ENSMUST00000151381.1	chr11	117426177	117438866	12690	+	tss_body	UCSC
cg40729615	-0.730899	-1.37417	-3.38629	0.00697551	0.045505	-2.56189	-0.730899	0.215841	10.3554	hyper	Bach2	XM_006537566.3	chr4	32238573	32586109	347537	+	tss_body	NCBI
cg34646065	-1.03343	1.67606	-3.38648	0.00697324	0.0454953	-2.56157	-1.03343	0.305164	13.3019	hyper	Agpat4	XM_006523347.2	chr17	12118708	12219649	100942	+	tss_body	NCBI
cg45177924	-0.789194	-1.58528	-3.38666	0.00697114	0.0454876	-2.56127	-0.789194	0.23303	10.0512	hyper	F2Z480	ENSMUST00000124096.7	chr7	130162450	133123350	2960901	-	tss_body	UCSC
cg33892469	0.680755	0.236912	3.38669	0.00697082	0.0454866	-2.56122	0.680755	0.201009	-11.6446	hypo	Q14AM7	ENSMUST00000023150.6	chr16	8830099	8858922	28824	+	tss_body	UCSC
cg33537364	0.600161	0.297624	3.38694	0.0069679	0.0454753	-2.56081	0.600161	0.177199	-10.2178	hypo	Q05144	ENSMUST00000043214.7	chr15	78572783	78572983	201	-	tss_200	UCSC
cg45693439	-0.998364	1.54043	-3.38699	0.00696727	0.0454734	-2.56071	-0.998364	0.294764	12.4204	hyper	NA	ENSMUST00000210850.1	chr8	50117744	50517889	400146	-	tss_body	UCSC
cg46482833	-0.682498	-0.961242	-3.38791	0.00695652	0.0454254	-2.55917	-0.682498	0.201451	10.6655	hyper	Col5a3	XR_870533.1	chr9	20779917	20815117	35201	-	tss_body	NCBI
cg41442721	0.715559	1.19296	3.38816	0.00695357	0.045415	-2.55875	0.715559	0.211194	-10.6439	hypo	Csmd2	XR_001784158.1	chr4	127987800	128567660	579861	+	tss_body	NCBI
cg37980327	0.663338	0.115454	3.38845	0.00695019	0.045405	-2.55827	0.663338	0.195764	-11.3874	hypo	Gm31078	XR_373900.2	chr1	192781700	192787119	5420	+	tss_body	NCBI
cg35835211	-0.651402	0.439389	-3.39011	0.00693097	0.045325	-2.55551	-0.651402	0.192148	10.8616	hyper	G3X9H8	ENSMUST00000226058.1	chr18	65025801	65213191	187391	+	tss_body	UCSC
cg42046176	-0.612461	0.160014	-3.39042	0.00692729	0.0453065	-2.55498	-0.612461	0.180645	10.4688	hyper	Man2b2	XM_006503767.1	chr5	36821171	36822471	1301	-	tss_1500	NCBI
cg43823045	-0.651766	0.194223	-3.39101	0.00692044	0.045275	-2.55399	-0.651766	0.192204	11.1299	hyper	P11881	ENSMUST00000032192.8	chr6	108213095	108551109	338015	+	tss_body	UCSC
cg39297744	0.729476	-0.967024	3.39115	0.00691883	0.0452682	-2.55376	0.729476	0.215111	-11.1492	hypo	Q3TZW9	ENSMUST00000029053.7	chr2	167932326	167979385	47060	+	tss_body	UCSC
cg36862240	-0.64142	0.690821	-3.39144	0.00691549	0.0452579	-2.55328	-0.64142	0.189129	10.3304	hyper	NA	ENSMUST00000186391.1	chr1	41781807	41939560	157754	+	tss_body	UCSC
cg47304757	-0.621859	-0.00126015	-3.39153	0.00691439	0.0452531	-2.55312	-0.621859	0.183356	10.6808	hyper	Osbpl10	XM_006512371.2	chr9	114977646	115232228	254583	+	tss_body	NCBI
cg34003868	-0.61615	-0.0575086	-3.39311	0.0068962	0.0451696	-2.55049	-0.61615	0.181589	10.6022	hyper	Etv5	XM_006521657.3	chr16	22381545	22438714	57170	-	tss_body	NCBI
cg38086653	-0.85092	1.4019	-3.39312	0.00689601	0.0451696	-2.55046	-0.85092	0.250778	11.3546	hyper	NA	ENSMUST00000137746.7	chr2	14763128	14961691	198564	+	tss_body	UCSC
cg30060949	-0.657626	-0.795859	-3.39331	0.00689387	0.0451641	-2.55015	-0.657626	0.193801	10.5356	hyper	Hdac5	NM_001077696.1	chr11	102195746	102230172	34427	-	tss_body	NCBI
cg28834889	-0.680657	-0.467732	-3.39365	0.00688997	0.0451441	-2.54959	-0.680657	0.200568	11.4343	hyper	NA	ENSMUST00000213414.1	chr10	91448380	91448580	201	-	tss_200	UCSC
cg28684621	0.803846	0.87953	3.39385	0.0068876	0.0451365	-2.54924	0.803846	0.236854	-12.37	hypo	D3Z1S4	ENSMUST00000131023.7	chr10	77530346	77547195	16850	+	tss_body	UCSC
cg41717582	-0.706163	0.572915	-3.39389	0.00688717	0.0451365	-2.54918	-0.706163	0.208069	11.5332	hyper	Rere	XM_006539140.3	chr4	150281550	150621966	340417	+	tss_body	NCBI
cg43944781	-0.648855	0.504247	-3.39395	0.0068864	0.0451356	-2.54907	-0.648855	0.19118	10.759	hyper	NA	ENSMUST00000204828.1	chr6	122414103	122414397	295	+	tss_body	UCSC
cg44927654	-0.721983	-1.36776	-3.39405	0.00688533	0.0451314	-2.54892	-0.721983	0.21272	10.2625	hyper	E9PY58	ENSMUST00000106998.7	chr7	101663704	101787810	124107	+	tss_body	UCSC
cg40101030	0.671137	-0.0643445	3.39441	0.00688109	0.0451107	-2.5483	0.671137	0.197718	-11.5037	hypo	NA	ENSMUST00000198003.1	chr3	100692505	100692705	201	+	tss_200	UCSC
cg47427352	-0.721724	1.06744	-3.39438	0.00688149	0.0451107	-2.54836	-0.721724	0.212623	10.7565	hyper	chrX-7671176-7671473	NA	chrX	7671473	7673473	2001	*	SShore	UCSC
cg30945496	-0.728159	-0.933293	-3.3947	0.00687781	0.0450953	-2.54783	-0.728159	0.214499	11.4613	hyper	Nrxn3	XM_006515554.2	chr12	88722864	90334935	1612072	+	tss_body	NCBI
cg45780356	0.681832	-0.0708441	3.39494	0.006875	0.045085	-2.54742	0.681832	0.200838	-11.6616	hypo	2021-03-01	XM_011242329.2	chr8	66121465	66471634	350170	+	tss_body	NCBI
cg33360836	-0.676108	-0.414404	-3.39503	0.006874	0.0450825	-2.54727	-0.676108	0.199146	11.4399	hyper	NA	ENSMUST00000226266.1	chr15	56004043	56005717	1675	+	tss_body	UCSC
cg38643398	-0.751387	0.827131	-3.39531	0.00687073	0.0450754	-2.5468	-0.751387	0.221301	11.7299	hyper	Q7TR90	ENSMUST00000219615.1	chr2	85921557	85924623	3067	+	tss_body	UCSC
cg39011658	-0.756091	-1.15825	-3.39553	0.00686823	0.045065	-2.54644	-0.756091	0.222673	11.3584	hyper	Slx4ip	XM_006500290.3	chr2	136891670	137071950	180281	+	tss_body	NCBI
cg38761323	-0.733297	0.359466	-3.39564	0.00686696	0.0450625	-2.54625	-0.733297	0.215952	12.2537	hyper	Hipk3	NM_001145824.1	chr2	104426480	104494489	68010	-	tss_body	NCBI
cg30493516	-0.977112	0.989441	-3.39598	0.00686302	0.0450448	-2.54568	-0.977112	0.287726	14.3563	hyper	A0A217FL60	ENSMUST00000035657.8	chr12	28751854	28867491	115638	+	tss_body	UCSC
cg43100252	0.836297	0.423449	3.39638	0.00685848	0.0450238	-2.54502	0.836297	0.246232	-14.0167	hypo	Ppp1r9a	XM_006505076.2	chr6	4903280	5165661	262382	+	tss_body	NCBI
cg35862152	-0.948212	1.22022	-3.39664	0.00685543	0.0450164	-2.54458	-0.948212	0.279161	13.9786	hyper	Spire1	XM_006526204.3	chr18	67488513	67610846	122334	-	tss_body	NCBI
cg40035761	0.949981	2.115	3.39666	0.00685519	0.0450164	-2.54454	0.949981	0.279681	-10.011	hypo	chr3-93555092-93555367	NA	chr3	93553092	93555092	2001	*	NShore	UCSC
cg41696397	-1.09816	1.05288	-3.39664	0.0068555	0.0450164	-2.54459	-1.09816	0.323309	15.8414	hyper	Q9R0A0	ENSMUST00000103217.10	chr4	148960534	149099876	139343	-	tss_body	UCSC
cg48060948	-0.653736	0.324819	-3.39712	0.00684989	0.0449995	-2.54377	-0.653736	0.192438	11.0619	hyper	Col4a6	XM_011247883.2	chrX	141165402	141394311	228910	-	tss_body	NCBI
cg47359477	0.937214	1.9763	3.39737	0.00684703	0.0449887	-2.54335	0.937214	0.275864	-10.0864	hypo	Q9R053	ENSMUST00000215718.1	chr9	119753758	119823860	70103	-	tss_body	UCSC
cg40499707	-0.664465	-0.7048	-3.39752	0.00684541	0.0449811	-2.54312	-0.664465	0.195574	10.8368	hyper	F6ZI78	ENSMUST00000046739.5	chr3	151762892	151763092	201	-	tss_200	UCSC
cg31219735	0.775538	1.53528	3.39774	0.00684288	0.0449711	-2.54275	0.775538	0.228251	-10.0069	hypo	Gm35190	XR_382020.2	chr13	3709645	3767344	57700	-	tss_body	NCBI
cg44023268	0.732661	0.187111	3.3979	0.00684098	0.0449623	-2.54247	0.732661	0.215622	-12.4743	hypo	P59530	ENSMUST00000067597.4	chr6	131629822	131630912	1091	-	tss_body	UCSC
cg29594454	0.676757	0.779024	3.39798	0.00684012	0.0449617	-2.54235	0.676757	0.199165	-10.9414	hypo	Olfr312	NM_001011819.2	chr11	58829655	58830955	1301	+	tss_1500	NCBI
cg40615045	-0.786437	0.400812	-3.39823	0.0068372	0.0449492	-2.54192	-0.786437	0.231425	13.0126	hyper	Gm35693	XR_390402.3	chr4	11559131	11560431	1301	-	tss_1500	NCBI
cg28216876	0.872274	1.28723	3.39855	0.00683352	0.0449361	-2.54138	0.872274	0.256661	-12.1656	hypo	NA	ENSMUST00000219966.1	chr10	17562742	17658513	95772	-	tss_body	UCSC
cg39634119	0.607011	-0.335416	3.3987	0.00683178	0.0449279	-2.54113	0.607011	0.178601	-10.2798	hypo	NA	ENSMUST00000200414.4	chr3	34560327	34675854	115528	+	tss_body	UCSC
cg33195254	-0.655385	0.256624	-3.39888	0.0068298	0.0449182	-2.54084	-0.655385	0.192824	11.1775	hyper	E9QKH8	ENSMUST00000081728.6	chr15	30172592	31029341	856750	+	tss_body	UCSC
cg30437358	-0.674534	-0.225263	-3.39934	0.00682446	0.0448952	-2.54006	-0.674534	0.198431	11.5164	hyper	NA	ENSMUST00000110971.2	chr12	20815727	20815927	201	-	tss_200	UCSC
cg43331922	-0.686376	0.834333	-3.39936	0.00682432	0.0448952	-2.54004	-0.686376	0.201913	10.7485	hyper	Q9QZR5	ENSMUST00000161779.7	chr6	38694389	38876165	181777	-	tss_body	UCSC
cg45225349	-0.811553	0.294407	-3.39956	0.00682203	0.044887	-2.5397	-0.811553	0.238723	13.5769	hyper	NA	ENSMUST00000211142.1	chr7	136667954	136710604	42651	-	tss_body	UCSC
cg48049865	-0.625975	0.526528	-3.39978	0.0068195	0.0448759	-2.53933	-0.625975	0.184122	10.427	hyper	Rnf128	NM_001254761.1	chrX	139563339	139673145	109807	+	tss_body	NCBI
cg43764029	-0.62915	-0.394127	-3.39983	0.00681887	0.0448749	-2.53924	-0.62915	0.185053	10.5913	hyper	E2S038	ENSMUST00000176565.7	chr6	98929188	99520997	591810	-	tss_body	UCSC
cg41442873	-0.685482	0.939978	-3.3999	0.00681811	0.0448733	-2.53913	-0.685482	0.201618	10.4785	hyper	Csmd2	XR_001784158.1	chr4	127987800	128567660	579861	+	tss_body	NCBI
cg32497198	0.691257	0.993523	3.39994	0.00681766	0.0448725	-2.53906	0.691257	0.203314	-10.6854	hypo	Gm41153	XR_874629.1	chr14	54492312	54492913	602	-	tss_body	NCBI
cg39813982	-0.685426	0.877284	-3.40008	0.006816	0.0448649	-2.53882	-0.685426	0.201591	10.6815	hyper	Gm37035	XR_867330.1	chr3	60781483	60868820	87338	-	tss_body	NCBI
cg45409947	-0.856844	1.0398	-3.40013	0.00681546	0.0448636	-2.53874	-0.856844	0.252003	12.5985	hyper	Dlgap2	XM_017312786.1	chr8	14094613	14848626	754014	+	tss_body	NCBI
cg37377861	-0.806117	0.61307	-3.40017	0.00681505	0.044862	-2.53868	-0.806117	0.237082	13.2038	hyper	Ralb	XM_006529782.1	chr1	119470307	119504233	33927	-	tss_body	NCBI
cg29647456	-0.653877	-0.252567	-3.40118	0.00680351	0.0448103	-2.53699	-0.653877	0.19225	11.1899	hyper	Gm29958	XR_388737.2	chr11	63619191	63644391	25201	+	tss_body	NCBI
cg38635528	-0.591979	-0.081525	-3.40159	0.00679884	0.0447929	-2.53631	-0.591979	0.17403	10.1867	hyper	Serping1	XM_006498623.3	chr2	84765359	84775444	10086	-	tss_body	NCBI
cg39951497	-0.627385	0.332277	-3.40264	0.00678685	0.0447425	-2.53455	-0.627385	0.184382	10.6487	hyper	chr3-84155427-84155845	NA	chr3	84155845	84157845	2001	*	SShore	UCSC
cg32181505	-0.837941	1.18467	-3.40353	0.00677679	0.0447068	-2.53307	-0.837941	0.246198	12.1685	hyper	Fhit	XM_011244732.2	chr14	9550091	11162052	1611962	-	tss_body	NCBI
cg43790350	1.00312	1.83864	3.40409	0.00677045	0.0446817	-2.53213	1.00312	0.294682	-11.399	hypo	NA	ENSMUST00000203073.2	chr6	101782538	101801815	19278	+	tss_body	UCSC
cg46835359	0.688906	1.21883	3.40427	0.00676833	0.0446722	-2.53182	0.688906	0.202365	-10.1533	hypo	Gm34264	XR_379514.2	chr9	61312284	61328613	16330	-	tss_body	NCBI
cg42269334	-0.601586	-0.0990692	-3.40591	0.0067498	0.0445806	-2.52909	-0.601586	0.17663	10.3319	hyper	Cox7b2	NM_030052.3	chr5	71442822	71548205	105384	-	tss_body	NCBI
cg30667250	-0.740759	0.189539	-3.40629	0.00674547	0.0445553	-2.52844	-0.740759	0.217468	12.5764	hyper	E0CXB1	ENSMUST00000163070.7	chr12	55384221	55418310	34090	+	tss_body	UCSC
cg32221514	-0.641945	-0.173577	-3.40647	0.00674345	0.0445475	-2.52815	-0.641945	0.188449	10.9853	hyper	Gm32269	XR_001781179.1	chr14	17598388	17660355	61968	-	tss_body	NCBI
cg35565822	-0.674154	0.292361	-3.40682	0.00673946	0.0445365	-2.52756	-0.674154	0.197883	11.403	hyper	4930455D15Rik	NR_045381.1	chr18	32663641	32837287	173647	-	tss_body	NCBI
cg28217861	-0.819037	0.752222	-3.40721	0.00673513	0.04452	-2.52692	-0.819037	0.240384	12.9616	hyper	O35740	ENSMUST00000219558.1	chr10	17723232	17725643	2412	+	tss_body	UCSC
cg38477946	-0.637823	0.800475	-3.40729	0.00673424	0.0445163	-2.52678	-0.637823	0.187194	10.2193	hyper	P59055	ENSMUST00000053910.9	chr2	65845841	66025606	179766	+	tss_body	UCSC
cg42297399	-0.62757	-0.324707	-3.4074	0.00673302	0.0445093	-2.5266	-0.62757	0.184179	10.6299	hyper	Scfd2	NM_001286437.1	chr5	74204815	74531742	326928	-	tss_body	NCBI
cg33243600	-0.652479	0.363991	-3.40766	0.00673009	0.0444966	-2.52617	-0.652479	0.191474	10.9649	hyper	NA	ENSMUST00000100713.2	chr15	36870500	36879816	9317	-	tss_body	UCSC
cg29360185	0.882873	0.22376	3.40787	0.00672762	0.0444881	-2.5258	0.882873	0.259069	-14.915	hypo	Eml6	XM_017314516.1	chr11	29743079	30026034	282956	-	tss_body	NCBI
cg41071430	-0.773939	-0.279953	-3.40817	0.00672429	0.0444769	-2.52531	-0.773939	0.227084	13.1193	hyper	Frem1	XM_006538017.3	chr4	82897919	83052399	154481	-	tss_body	NCBI
cg39359467	0.627118	0.316393	3.40825	0.00672343	0.0444723	-2.52518	0.627118	0.184	-10.6891	hypo	chr2-172549568-172551833	NA	chr2	172551833	172553833	2001	*	SShore	UCSC
cg33521648	0.799259	1.16762	3.40839	0.00672184	0.0444673	-2.52494	0.799259	0.234498	-11.9877	hypo	Rbfox2	XM_006521582.3	chr15	77087357	77163354	75998	-	tss_body	NCBI
cg34776620	0.60762	0.36347	3.40842	0.00672145	0.0444658	-2.52489	0.60762	0.17827	-10.28	hypo	Q3TVP0	ENSMUST00000232552.1	chr17	27556640	27562972	6333	+	tss_body	UCSC
cg48031855	-0.902163	1.47392	-3.4085	0.0067206	0.0444628	-2.52476	-0.902163	0.264681	11.5549	hyper	Q9WTZ9	ENSMUST00000113112.1	chrX	136270304	136271964	1661	+	tss_body	UCSC
cg43349235	0.610603	0.377978	3.40861	0.00671931	0.0444572	-2.52457	0.610603	0.179135	-10.3677	hypo	NA	ENSMUST00000192446.1	chr6	40891070	40892370	1301	-	tss_1500	UCSC
cg36908788	0.720618	1.27495	3.40864	0.00671901	0.0444563	-2.52452	0.720618	0.211409	-10.0255	hypo	NA	ENSMUST00000185632.1	chr1	50178291	50178491	201	-	tss_200	UCSC
cg39632094	-0.647947	-0.0595622	-3.40871	0.00671818	0.044453	-2.5244	-0.647947	0.190085	11.1086	hyper	NA	ENSMUST00000196243.4	chr3	34104457	34676030	571574	+	tss_body	UCSC
cg47588896	-1.17012	0.152019	-3.40899	0.00671507	0.0444368	-2.52394	-1.17012	0.343244	19.3429	hyper	NA	ENSMUST00000154433.7	chrX	42824357	43429003	604647	-	tss_body	UCSC
cg39278950	-0.644093	-0.396797	-3.41044	0.00669876	0.0443592	-2.52151	-0.644093	0.188859	10.9206	hyper	NA	ENSMUST00000152238.7	chr2	166633422	166703594	70173	-	tss_body	UCSC
cg33378449	-0.815064	1.15407	-3.4107	0.00669579	0.0443477	-2.52107	-0.815064	0.238972	11.8084	hyper	Fam91a1	XM_006520705.3	chr15	58405906	58457743	51838	+	tss_body	NCBI
cg44932237	-0.635994	-0.885183	-3.41103	0.00669218	0.0443346	-2.52053	-0.635994	0.186452	10.1076	hyper	chr7-102106910-102107246	NA	chr7	102106910	102107246	337	*	Island	UCSC
cg47427992	-0.594919	0.216861	-3.41173	0.00668436	0.0443136	-2.51936	-0.594919	0.174375	10.1662	hyper	A0A140LIQ4	ENSMUST00000208524.1	chrX	7722229	7726930	4702	+	tss_body	UCSC
cg45509762	-1.08932	1.38384	-3.41178	0.0066837	0.0443115	-2.51927	-1.08932	0.31928	14.1771	hyper	NA	ENSMUST00000210732.1	chr8	26814592	26880582	65991	-	tss_body	UCSC
cg36000912	0.594199	-0.108698	3.41229	0.00667801	0.0442847	-2.51842	0.594199	0.174135	-10.2025	hypo	NA	ENSMUST00000236490.1	chr18	81627845	81637747	9903	-	tss_body	UCSC
cg34267827	-0.763019	1.25341	-3.41247	0.00667606	0.0442773	-2.51813	-0.763019	0.223597	10.6496	hyper	Filip1l	NM_001040397.4	chr16	57351776	57353076	1301	+	tss_1500	NCBI
cg41800319	-0.679471	0.891366	-3.41274	0.00667297	0.0442646	-2.51766	-0.679471	0.199098	10.505	hyper	V9GXT8	ENSMUST00000184348.7	chr4	156034912	156059414	24503	-	tss_body	UCSC
cg38170409	0.642956	-0.0871398	3.41308	0.00666923	0.0442531	-2.5171	0.642956	0.18838	-11.0282	hypo	G3UXR8	ENSMUST00000174066.2	chr2	26586638	26635634	48997	+	tss_body	UCSC
cg29613222	-0.646811	-0.710454	-3.41336	0.00666605	0.0442438	-2.51663	-0.646811	0.189494	10.5718	hyper	Tom1l2	NM_153080.2	chr11	60226713	60352905	126193	-	tss_body	NCBI
cg34635610	-0.769985	0.391775	-3.41366	0.00666276	0.0442308	-2.51614	-0.769985	0.22556	12.8541	hyper	Park2	XM_017317574.1	chr17	10840383	11677207	836825	+	tss_body	NCBI
cg44736698	-0.696426	-0.200407	-3.41375	0.00666178	0.0442264	-2.51599	-0.696426	0.204006	11.8727	hyper	Akap13	XM_006541250.3	chr7	75455522	75754496	298975	+	tss_body	NCBI
cg34222710	0.679279	1.00635	3.41411	0.00665775	0.0442107	-2.51538	0.679279	0.198962	-10.5323	hypo	Gm4827	NR_045935.1	chr16	50019657	50072852	53196	-	tss_body	NCBI
cg38804197	0.947871	1.58206	3.41411	0.00665776	0.0442107	-2.51539	0.947871	0.277634	-12.4101	hypo	Q7TQY8	ENSMUST00000216421.1	chr2	111230359	111235286	4928	-	tss_body	UCSC
cg30107653	0.61752	0.371724	3.41419	0.00665687	0.0442072	-2.51525	0.61752	0.180869	-10.4162	hypo	Ccdc47	NM_026009.2	chr11	106199353	106216367	17015	-	tss_body	NCBI
cg47114765	-0.789837	-0.402405	-3.41435	0.00665504	0.0441992	-2.51498	-0.789837	0.231329	13.3392	hyper	Tfdp2	XM_006510980.3	chr9	96196245	96323646	127402	+	tss_body	NCBI
cg45442444	-0.596751	-0.193854	-3.41478	0.00665022	0.0441804	-2.51426	-0.596751	0.174755	10.2121	hyper	Q7TT79	ENSMUST00000039412.14	chr8	18595130	18803189	208060	+	tss_body	UCSC
cg34132421	-0.815452	-0.131891	-3.41488	0.00664911	0.0441774	-2.51409	-0.815452	0.238793	13.9177	hyper	Slc15a2	XR_384581.3	chr16	36750174	36785158	34985	-	tss_body	NCBI
cg37042030	-1.08797	-1.64662	-3.41497	0.00664813	0.0441768	-2.51394	-1.08797	0.318589	13.2979	hyper	Q61527	ENSMUST00000119142.7	chr1	68032185	69107756	1075572	-	tss_body	UCSC
cg43677574	0.904548	1.04097	3.41493	0.0066486	0.0441768	-2.51401	0.904548	0.264881	-13.4362	hypo	O35678	ENSMUST00000113585.8	chr6	88724411	88828360	103950	+	tss_body	UCSC
cg40744484	-1.00533	1.39136	-3.41535	0.00664393	0.0441625	-2.51331	-1.00533	0.294357	13.2143	hyper	B1AWF1	ENSMUST00000084734.10	chr4	34024873	34050039	25167	-	tss_body	UCSC
cg29141768	-0.674087	0.458159	-3.41631	0.00663323	0.0441212	-2.5117	-0.674087	0.197314	11.2072	hyper	Agap2	XM_006513562.3	chr10	127078918	127090080	11163	+	tss_body	NCBI
cg30031138	-0.653582	0.321081	-3.4165	0.00663118	0.0441143	-2.5114	-0.653582	0.191302	11.0214	hyper	Krt19	NM_001313963.1	chr11	100140809	100143699	2891	-	tss_body	NCBI
cg38568635	-0.837132	-0.195452	-3.41646	0.00663152	0.0441143	-2.51145	-0.837132	0.245029	14.157	hyper	LOC108168771	XM_017319380.1	chr2	75454719	75633917	179199	-	tss_body	NCBI
cg45116688	-0.759247	1.42318	-3.41648	0.00663137	0.0441143	-2.51142	-0.759247	0.222231	10.1743	hyper	chr7-126291947-126292818	NA	chr7	126291947	126292818	872	*	Island	UCSC
cg42921173	0.617717	0.121232	3.41672	0.00662872	0.0441055	-2.51102	0.617717	0.180793	-10.6144	hypo	Gm36403	XR_377152.3	chr5	137707168	137719627	12460	+	tss_body	NCBI
cg30830339	0.715983	1.10149	3.41676	0.00662826	0.0441035	-2.51095	0.715983	0.20955	-10.5908	hypo	Fut8	NM_016893.5	chr12	77236603	77237903	1301	+	tss_1500	NCBI
cg30686522	-0.658211	0.144905	-3.41685	0.00662721	0.044101	-2.5108	-0.658211	0.192637	11.2412	hyper	Ttc6	XM_017315185.1	chr12	57546711	57737911	191201	+	tss_body	NCBI
cg40940025	-0.915355	0.870886	-3.41712	0.0066242	0.0440875	-2.51034	-0.915355	0.267873	13.945	hyper	A2AMJ1	ENSMUST00000145361.1	chr4	58487133	58553184	66052	-	tss_body	UCSC
cg46564661	-0.709035	0.551814	-3.41846	0.00660943	0.0440317	-2.50812	-0.709035	0.207414	11.6286	hyper	NA	ENSMUST00000148789.7	chr9	31099403	31131796	32394	-	tss_body	UCSC
cg46885780	-0.655813	-0.921867	-3.41868	0.00660693	0.0440225	-2.50774	-0.655813	0.191832	10.3371	hyper	Q9QXN3	ENSMUST00000179395.7	chr9	65828929	65908794	79866	-	tss_body	UCSC
cg41279693	0.727184	0.241177	3.41906	0.00660275	0.0440039	-2.50711	0.727184	0.212685	-12.3381	hypo	Elavl4	XM_017319992.1	chr4	110203736	110287530	83795	-	tss_body	NCBI
cg33259904	0.633151	0.5531	3.41942	0.00659876	0.0439893	-2.5065	0.633151	0.185163	-10.552	hypo	chr15-38473499-38473829	NA	chr15	38471499	38473499	2001	*	NShore	UCSC
cg37993257	-0.655082	-0.724141	-3.41963	0.0065965	0.043983	-2.50616	-0.655082	0.191565	10.697	hyper	A330023F24Rik	NR_015566.2	chr1	195017198	195017398	201	+	tss_200	NCBI
cg31679054	-0.600444	0.0999283	-3.42039	0.00658806	0.043941	-2.50488	-0.600444	0.175548	10.3114	hyper	NA	ENSMUST00000223670.1	chr13	58775457	58797448	21992	-	tss_body	UCSC
cg40251229	-0.833105	-1.46369	-3.42116	0.00657957	0.0439073	-2.5036	-0.833105	0.243515	11.1189	hyper	Alg14	XM_006501899.3	chr3	121291711	121363096	71386	+	tss_body	NCBI
cg31377764	-0.74179	0.0935246	-3.42222	0.0065679	0.0438492	-2.50183	-0.74179	0.216757	12.6564	hyper	Gm40841	XR_001780879.1	chr13	28396828	28420554	23727	-	tss_body	NCBI
cg40095996	0.642908	-0.0224823	3.42324	0.00655675	0.0438007	-2.50013	0.642908	0.187807	-11.0462	hypo	Spag17	NM_028892.4	chr3	99885416	100143322	257907	+	tss_body	NCBI
cg38664172	0.684845	0.768252	3.42368	0.00655191	0.0437785	-2.49939	0.684845	0.200032	-11.1084	hypo	Gm39871	XR_866519.1	chr2	90670496	90671796	1301	-	tss_1500	NCBI
cg38512669	-0.608988	-0.56684	-3.42383	0.00655031	0.0437711	-2.49915	-0.608988	0.177868	10.1442	hyper	Myo3b	XM_017319040.1	chr2	70070037	70427601	357565	+	tss_body	NCBI
cg33532966	0.950848	1.70724	3.42394	0.0065491	0.0437663	-2.49897	0.950848	0.277706	-11.2293	hypo	Q545M7	ENSMUST00000005860.15	chr15	78191113	78204237	13125	-	tss_body	UCSC
cg31569035	0.624643	-0.154524	3.42478	0.00653987	0.0437199	-2.49756	0.624643	0.182389	-10.6784	hypo	Gm40943	XR_873377.1	chr13	49183825	49184025	201	-	tss_200	NCBI
cg29392105	-0.764199	-0.40522	-3.4249	0.00653852	0.0437143	-2.49735	-0.764199	0.22313	12.8739	hyper	Q3YAB5	ENSMUST00000238903.1	chr11	33629789	33992988	363200	-	tss_body	UCSC
cg40993843	-0.713205	0.389767	-3.42495	0.00653796	0.0437126	-2.49727	-0.713205	0.208238	11.9475	hyper	A2BHU8	ENSMUST00000107365.2	chr4	66827612	66930284	102673	+	tss_body	UCSC
cg43242891	0.801017	1.43136	3.42519	0.00653534	0.0437005	-2.49687	0.801017	0.233861	-11.049	hypo	Snd1	XM_006505142.2	chr6	28480314	28935162	454849	+	tss_body	NCBI
cg34255173	0.649745	0.736248	3.42525	0.0065347	0.0436974	-2.49677	0.649745	0.189693	-10.4692	hypo	Nfkbiz	NM_001159395.1	chr16	55811376	55838641	27266	-	tss_body	NCBI
cg39129154	0.809128	1.52618	3.42548	0.00653216	0.0436869	-2.49638	0.809128	0.236208	-10.6794	hypo	Asxl1	XR_374455.3	chr2	153346141	153391616	45476	+	tss_body	NCBI
cg44011524	0.629183	0.224791	3.4256	0.0065309	0.0436806	-2.49619	0.629183	0.183671	-10.762	hypo	Cd69	XM_006505463.1	chr6	129275215	129275415	201	-	tss_200	NCBI
cg32013174	-0.660426	0.80161	-3.42565	0.00653036	0.0436792	-2.4961	-0.660426	0.192789	10.5212	hyper	Nln	XM_011244699.1	chr13	104023049	104109660	86612	-	tss_body	NCBI
cg28414606	-0.597887	-0.479934	-3.42573	0.00652947	0.0436775	-2.49597	-0.597887	0.174529	10.0287	hyper	NA	ENSMUST00000215599.1	chr10	43593396	43707283	113888	+	tss_body	UCSC
cg37047828	0.694278	0.773145	3.42574	0.00652937	0.0436775	-2.49595	0.694278	0.202665	-10.9661	hypo	A0A087WQ74	ENSMUST00000188110.6	chr1	69538767	69684157	145391	-	tss_body	UCSC
cg42700147	-0.724104	0.491622	-3.42575	0.00652922	0.0436775	-2.49593	-0.724104	0.211371	11.9563	hyper	NA	ENSMUST00000200918.1	chr5	119194483	119200018	5536	-	tss_body	UCSC
cg47349018	-0.647636	-0.409249	-3.42583	0.00652842	0.0436761	-2.49581	-0.647636	0.189045	10.8932	hyper	Q05DG3	ENSMUST00000213464.1	chr9	119071526	119093502	21977	-	tss_body	UCSC
cg35928544	-0.636958	0.503688	-3.42622	0.00652415	0.0436551	-2.49515	-0.636958	0.185907	10.5693	hyper	A0A494B9E2	ENSMUST00000236220.1	chr18	75018780	75106419	87640	+	tss_body	UCSC
cg34040611	1.0263	-1.64315	3.42641	0.00652206	0.0436455	-2.49484	1.0263	0.299528	-12.361	hypo	Ccdc50	XM_006522483.2	chr16	27389906	27452218	62313	+	tss_body	NCBI
cg39596406	-0.592631	-0.0341608	-3.42719	0.00651352	0.0436026	-2.49353	-0.592631	0.17292	10.1948	hyper	Mecom	XM_011249663.1	chr3	29951295	30238321	287027	-	tss_body	NCBI
cg28528988	-0.666705	0.508455	-3.42725	0.00651292	0.0436007	-2.49344	-0.666705	0.194531	11.0154	hyper	F6RYN6	ENSMUST00000126831.1	chr10	61175941	61188839	12899	+	tss_body	UCSC
cg31300417	-0.63327	0.482018	-3.42726	0.00651275	0.0436007	-2.49341	-0.63327	0.184774	10.5181	hyper	Q7TNE1	ENSMUST00000068545.5	chr13	16857471	17694739	837269	-	tss_body	UCSC
cg43060040	-1.04495	-1.11674	-3.42727	0.0065126	0.0436007	-2.49339	-1.04495	0.304892	15.268	hyper	Alox5ap	NM_009663.2	chr5	149265003	149288153	23151	+	tss_body	NCBI
cg44685518	0.592143	0.0561319	3.42738	0.00651144	0.0436007	-2.49321	0.592143	0.172768	-10.1962	hypo	chr7-68748864-68749208	NA	chr7	68744864	68746864	2001	*	NShelf	UCSC
cg46995819	-0.693427	-0.190736	-3.4273	0.00651237	0.0436007	-2.49335	-0.693427	0.202325	11.8629	hyper	Mb21d1	XM_006511006.3	chr9	78443725	78445025	1301	-	tss_1500	NCBI
cg38419785	-0.72663	-0.102373	-3.4278	0.00650685	0.0435798	-2.49251	-0.72663	0.211981	12.4135	hyper	Acvr1	NM_007394.3	chr2	58446437	58566828	120392	-	tss_body	NCBI
cg36645130	0.743639	1.45052	3.42814	0.00650313	0.0435658	-2.49193	0.743639	0.216922	-10.193	hypo	Q5U901	ENSMUST00000035577.6	chr1	10324726	10719945	395220	-	tss_body	UCSC
cg47323278	-0.747713	-0.440198	-3.42816	0.00650299	0.0435658	-2.49191	-0.747713	0.218109	12.5308	hyper	Rbms3	XM_017313243.1	chr9	116572749	118040355	1467607	-	tss_body	NCBI
cg40676307	-0.759966	0.746678	-3.42846	0.00649969	0.0435514	-2.49141	-0.759966	0.221664	12.2147	hyper	V9GWT8	ENSMUST00000185029.7	chr4	22357559	22434064	76506	+	tss_body	UCSC
cg30259086	-0.741097	1.02665	-3.42857	0.0064985	0.0435456	-2.49122	-0.741097	0.216153	11.1421	hyper	Q8VCF1	ENSMUST00000106288.7	chr11	118406288	118419052	12765	-	tss_body	UCSC
cg39294143	0.697438	-0.644486	3.42888	0.00649518	0.043529	-2.49071	0.697438	0.203401	-11.2703	hypo	NA	ENSMUST00000141923.1	chr2	167691176	167729172	37997	+	tss_body	UCSC
cg32609582	-0.696665	0.893093	-3.429	0.00649386	0.0435244	-2.49051	-0.696665	0.203169	10.8465	hyper	chr14-66044940-66045184	NA	chr14	66042940	66044940	2001	*	NShore	UCSC
cg41397096	-0.698476	-0.305829	-3.42902	0.00649366	0.0435241	-2.49048	-0.698476	0.203696	11.8139	hyper	Gm12915	XR_376644.1	chr4	124735266	124742190	6925	-	tss_body	NCBI
cg31957873	-0.628421	0.361498	-3.42922	0.00649141	0.0435167	-2.49013	-0.628421	0.183255	10.5834	hyper	A0A286YDI4	ENSMUST00000225884.1	chr13	97899468	98206439	306972	-	tss_body	UCSC
cg35835155	-0.658011	0.644544	-3.42941	0.00648941	0.0435076	-2.48983	-0.658011	0.191873	10.6868	hyper	A0A494BA39	ENSMUST00000235743.1	chr18	64888047	65213184	325138	+	tss_body	UCSC
cg32228794	-0.59337	0.173467	-3.42979	0.00648529	0.0434843	-2.48919	-0.59337	0.173005	10.1563	hyper	Ube2e2	XM_006518010.2	chr14	18573562	18893409	319848	-	tss_body	NCBI
cg32419971	-0.967849	1.33986	-3.42979	0.00648526	0.0434843	-2.48919	-0.967849	0.282189	13.0404	hyper	Gpr137c	XM_006519544.3	chr14	45219694	45282735	63042	+	tss_body	NCBI
cg31625314	-0.661466	0.949573	-3.43034	0.00647931	0.043453	-2.48827	-0.661466	0.192828	10.0897	hyper	Faf2	NM_178397.3	chr13	54621783	54664063	42281	+	tss_body	NCBI
cg43256017	-0.678745	0.619708	-3.4307	0.0064754	0.0434344	-2.48767	-0.678745	0.197845	11.041	hyper	NA	ENSMUST00000238228.1	chr6	29986094	29993530	7437	+	tss_body	UCSC
cg46031540	0.693929	0.937563	3.43083	0.00647403	0.0434295	-2.48746	0.693929	0.202263	-10.6442	hypo	Adgrg3	XM_006531198.3	chr8	95017116	95045250	28135	+	tss_body	NCBI
cg28238120	-0.619802	-0.395399	-3.43114	0.00647058	0.043414	-2.48693	-0.619802	0.18064	10.5209	hyper	O35099	ENSMUST00000095806.9	chr10	19934471	20142753	208283	+	tss_body	UCSC
cg41503770	-0.745258	-0.65721	-3.43142	0.00646758	0.0433993	-2.48646	-0.745258	0.217186	12.2729	hyper	NA	ENSMUST00000136132.1	chr4	133130628	133176560	45933	+	tss_body	UCSC
cg47009085	-0.742407	-0.416706	-3.43154	0.00646631	0.0433963	-2.48627	-0.742407	0.216348	12.5258	hyper	E9Q3L1	ENSMUST00000035889.14	chr9	80165030	80311729	146700	+	tss_body	UCSC
cg28131632	-0.746441	0.533147	-3.43187	0.00646268	0.0433762	-2.48571	-0.746441	0.217503	12.2227	hyper	Q8BJU9	ENSMUST00000019908.8	chr10	5811886	5823910	12025	-	tss_body	UCSC
cg45147043	-1.1644	-1.0267	-3.43229	0.00645817	0.0433594	-2.48501	-1.1644	0.339249	17.5759	hyper	Q9JLV1	ENSMUST00000033136.8	chr7	128523615	128546981	23367	+	tss_body	UCSC
cg33557866	-0.744407	-1.25443	-3.43248	0.00645617	0.0433533	-2.4847	-0.744407	0.216872	10.8985	hyper	D3Z5F6	ENSMUST00000109623.7	chr15	79827836	79834226	6391	-	tss_body	UCSC
cg39713014	1.01743	1.93666	3.43306	0.00644988	0.0433283	-2.48373	1.01743	0.296362	-10.9126	hypo	NA	ENSMUST00000182641.1	chr3	47085734	47085934	201	-	tss_200	UCSC
cg31463460	-1.09675	0.965098	-3.4336	0.00644407	0.0433046	-2.48283	-1.09675	0.319418	16.0334	hyper	Slc35b3	XM_006516529.2	chr13	38960772	38962072	1301	-	tss_1500	NCBI
cg35792874	-0.628778	-0.401243	-3.43373	0.00644264	0.0432993	-2.48261	-0.628778	0.183118	10.6135	hyper	F8WIS9	ENSMUST00000025519.10	chr18	60925631	60986407	60777	+	tss_body	UCSC
cg38830851	-0.723569	-0.921741	-3.43394	0.00644037	0.0432885	-2.48225	-0.723569	0.210711	11.3441	hyper	NA	ENSMUST00000125147.1	chr2	115512407	115513707	1301	-	tss_1500	UCSC
cg28370026	-0.722394	0.302785	-3.43431	0.00643637	0.0432735	-2.48163	-0.722394	0.210346	12.1758	hyper	NA	ENSMUST00000139356.7	chr10	39622654	39731849	109196	-	tss_body	UCSC
cg43772900	-0.618529	-0.366809	-3.43443	0.0064351	0.0432671	-2.48144	-0.618529	0.180096	10.4836	hyper	NA	ENSMUST00000204298.1	chr6	99951131	99952431	1301	-	tss_1500	UCSC
cg32558440	-0.800058	1.03816	-3.43497	0.00642927	0.0432432	-2.48053	-0.800058	0.232915	11.7998	hyper	Spata13	XM_017315973.1	chr14	60659831	60764551	104721	+	tss_body	NCBI
cg35618628	0.702283	0.0717184	3.43498	0.00642917	0.0432432	-2.48052	0.702283	0.20445	-12.0416	hypo	E9PXV7	ENSMUST00000080033.6	chr18	37844823	37935411	90589	-	tss_body	UCSC
cg33511338	-0.624814	-0.342836	-3.43511	0.00642779	0.0432429	-2.4803	-0.624814	0.18189	10.5915	hyper	NA	ENSMUST00000229897.1	chr15	76456228	76457528	1301	-	tss_1500	UCSC
cg31419965	-0.846966	-0.592343	-3.4353	0.00642573	0.0432368	-2.47998	-0.846966	0.246548	13.8978	hyper	Nqo2	NM_001163239.1	chr13	33964658	33988465	23808	+	tss_body	NCBI
cg37427793	0.70324	0.956749	3.4357	0.00642141	0.0432175	-2.47931	0.70324	0.204686	-10.99	hypo	Mgat5	XM_006529055.3	chr1	127204972	127488334	283363	+	tss_body	NCBI
cg28769362	-0.851432	0.0627538	-3.43595	0.0064188	0.0432027	-2.4789	-0.851432	0.247801	14.4773	hyper	LOC108167783	XR_001779691.1	chr10	84317319	84335749	18431	-	tss_body	NCBI
cg29604484	0.941987	2.15759	3.43593	0.00641899	0.0432027	-2.47893	0.941987	0.274158	-10.0316	hypo	Nlrp3	NM_145827.3	chr11	59542685	59566956	24272	+	tss_body	NCBI
cg29685770	-0.746751	0.241972	-3.43607	0.00641747	0.0431953	-2.4787	-0.746751	0.217327	12.6332	hyper	Stx8	NM_018768.2	chr11	67966482	68207148	240667	+	tss_body	NCBI
cg38544374	-0.638241	-0.712155	-3.43637	0.00641429	0.0431782	-2.4782	-0.638241	0.185731	10.3601	hyper	chr2-73277334-73277597	NA	chr2	73279597	73281597	2001	*	SShelf	UCSC
cg29499259	0.640268	0.601156	3.43641	0.00641384	0.0431774	-2.47813	0.640268	0.186319	-10.5854	hypo	Olfr56	NM_010999.2	chr11	49050732	49135387	84656	+	tss_body	NCBI
cg35588342	-0.651658	-0.560241	-3.43649	0.00641299	0.0431757	-2.478	-0.651658	0.189629	10.842	hyper	NA	ENSMUST00000237091.1	chr18	34982921	35109445	126525	+	tss_body	UCSC
cg35331760	0.840641	-1.17388	3.43697	0.00640785	0.0431577	-2.4772	0.840641	0.244588	-11.9283	hypo	NA	ENSMUST00000234254.1	chr17	87464639	87473742	9104	-	tss_body	UCSC
cg34458450	-0.679526	0.122094	-3.43702	0.00640726	0.0431555	-2.47711	-0.679526	0.197708	11.6472	hyper	Q8BIG3	ENSMUST00000062524.5	chr16	89156451	89157751	1301	+	tss_1500	UCSC
cg44753551	-0.597631	-0.360246	-3.43704	0.00640707	0.0431555	-2.47708	-0.597631	0.173879	10.1479	hyper	NA	ENSMUST00000136001.7	chr7	78783369	78790923	7555	+	tss_body	UCSC
cg47335820	-0.642641	-0.696803	-3.43717	0.00640569	0.0431508	-2.47686	-0.642641	0.186968	10.5074	hyper	Azi2	NM_001286508.1	chr9	118040521	118065097	24577	+	tss_body	NCBI
cg41819200	-0.941108	2.00233	-3.43719	0.00640548	0.0431507	-2.47683	-0.941108	0.273802	10.5671	hyper	Cdk14	XM_006503544.3	chr5	4803383	5266298	462916	-	tss_body	NCBI
cg46746571	0.636344	-0.0247276	3.43749	0.00640228	0.0431419	-2.47633	0.636344	0.185119	-10.9367	hypo	NA	ENSMUST00000089534.5	chr9	51655127	51655327	201	-	tss_200	UCSC
cg41407719	0.655544	-0.519162	3.43877	0.00638855	0.0430845	-2.47419	0.655544	0.190633	-10.8425	hypo	Grik3	XM_006502772.2	chr4	125490205	125714173	223969	+	tss_body	NCBI
cg30277125	-0.631861	-0.390967	-3.4391	0.00638506	0.0430693	-2.47364	-0.631861	0.183729	10.6731	hyper	Q62443	ENSMUST00000026670.4	chr11	119538718	119547753	9036	-	tss_body	UCSC
cg35301228	-0.724403	0.876154	-3.43912	0.0063848	0.0430686	-2.4736	-0.724403	0.210636	11.1863	hyper	NA	ENSMUST00000234822.1	chr17	85090605	85203021	112417	+	tss_body	UCSC
cg42719282	-0.670664	-0.126851	-3.43942	0.00638166	0.0430546	-2.47311	-0.670664	0.194994	11.5101	hyper	Q8K4L0	ENSMUST00000031598.10	chr5	120611238	120612538	1301	+	tss_1500	UCSC
cg37257757	-0.829038	0.975465	-3.4402	0.00637335	0.0430142	-2.47181	-0.829038	0.240986	12.6774	hyper	NA	ENSMUST00000190284.1	chr1	94202916	94204216	1301	+	tss_1500	UCSC
cg32377505	0.670557	0.84654	3.44021	0.00637317	0.043014	-2.47178	0.670557	0.194917	-10.4792	hypo	NA	ENSMUST00000227206.1	chr14	35820408	35820608	201	+	tss_200	UCSC
cg37157374	-0.600968	-0.207885	-3.44081	0.00636683	0.042981	-2.47079	-0.600968	0.174659	10.2857	hyper	Sphkap	XM_006496576.3	chr1	83255441	83407647	152207	-	tss_body	NCBI
cg42030115	-0.942778	-2.04072	-3.44102	0.00636456	0.0429711	-2.47043	-0.942778	0.273982	10.5904	hyper	chr5-35388399-35389468	NA	chr5	35389468	35391468	2001	*	SShore	UCSC
cg28216394	-0.668412	-1.00222	-3.44136	0.00636101	0.0429569	-2.46988	-0.668412	0.194229	10.2157	hyper	Gm32543	XR_380131.2	chr10	17512079	17568369	56291	-	tss_body	NCBI
cg39684245	-0.719079	0.88454	-3.44168	0.00635757	0.0429391	-2.46934	-0.719079	0.208933	11.2451	hyper	Gm40038	XR_867179.1	chr3	41158030	41173460	15431	-	tss_body	NCBI
cg32096584	-0.681403	-0.197633	-3.44172	0.0063571	0.0429373	-2.46926	-0.681403	0.197983	11.6547	hyper	Hspb3	NM_019960.2	chr13	113662895	113663676	782	-	tss_body	NCBI
cg29738364	-0.590429	-0.222015	-3.44199	0.00635429	0.0429235	-2.46882	-0.590429	0.171537	10.1235	hyper	Xaf1	XM_006533567.3	chr11	72301437	72309414	7978	+	tss_body	NCBI
cg39435800	-0.607753	0.049252	-3.44208	0.00635336	0.0429204	-2.46868	-0.607753	0.176566	10.4501	hyper	Zbtb46	XM_006500713.2	chr2	181387764	181492983	105220	-	tss_body	NCBI
cg35859879	-0.584313	-0.230198	-3.44211	0.00635304	0.04292	-2.46862	-0.584313	0.169755	10.0096	hyper	O70302	ENSMUST00000025404.9	chr18	67343603	67367785	24183	+	tss_body	UCSC
cg29103809	-0.611828	0.315122	-3.44216	0.00635251	0.042919	-2.46854	-0.611828	0.177746	10.3707	hyper	Ppm1h	NM_001110218.1	chr10	122678761	122945795	267035	+	tss_body	NCBI
cg34580974	-1.05525	2.16876	-3.44252	0.00634862	0.0428987	-2.46793	-1.05525	0.306534	10.2585	hyper	A0A338P6U8	ENSMUST00000232180.1	chr17	4994938	5343505	348568	+	tss_body	UCSC
cg41797029	-0.65047	-0.70878	-3.44348	0.00633847	0.042849	-2.46633	-0.65047	0.188899	10.4871	hyper	chr4-155841024-155841974	NA	chr4	155839024	155841024	2001	*	NShore	UCSC
cg32040190	-1.00853	1.83014	-3.44375	0.00633558	0.0428398	-2.46588	-1.00853	0.292859	11.3451	hyper	Zswim6	NM_145456.2	chr13	107724616	107890064	165449	-	tss_body	NCBI
cg36160454	-0.595335	0.020459	-3.44374	0.00633566	0.0428398	-2.46589	-0.595335	0.172874	10.2448	hyper	NA	ENSMUST00000208900.1	chr19	12018674	12019974	1301	+	tss_1500	UCSC
cg28324331	-0.713912	0.102192	-3.44421	0.00633068	0.0428148	-2.4651	-0.713912	0.207279	12.1889	hyper	NA	ENSMUST00000214464.1	chr10	31006411	31066244	59834	-	tss_body	UCSC
cg41763517	-0.6305	0.0177693	-3.44427	0.00633008	0.042814	-2.46501	-0.6305	0.183057	10.8361	hyper	Gm42359	XR_881606.1	chr4	153518918	153548034	29117	-	tss_body	NCBI
cg44948948	-0.948976	0.0717773	-3.44506	0.00632177	0.0427813	-2.4637	-0.948976	0.27546	16.0267	hyper	NA	ENSMUST00000211543.1	chr7	105076917	105078183	1267	+	tss_body	UCSC
cg46636746	0.976764	1.99512	3.44504	0.00632196	0.0427813	-2.46373	0.976764	0.283528	-10.5278	hypo	NA	ENSMUST00000191461.6	chr9	41210505	41210705	201	+	tss_200	UCSC
cg29177459	-0.746024	0.404258	-3.4462	0.0063097	0.0427221	-2.46179	-0.746024	0.216477	12.4251	hyper	NA	ENSMUST00000125424.1	chr11	3257729	3266415	8687	-	tss_body	UCSC
cg31293260	-0.643767	0.182079	-3.44643	0.00630725	0.0427105	-2.4614	-0.643767	0.186792	10.9986	hyper	Q61602	ENSMUST00000110510.3	chr13	15463979	15730026	266048	+	tss_body	UCSC
cg44464690	-0.602282	0.298687	-3.4465	0.00630657	0.04271	-2.46129	-0.602282	0.174752	10.2561	hyper	Plekhf1	NM_024413.2	chr7	38228194	38229494	1301	-	tss_1500	NCBI
cg39963843	-0.772198	-1.2364	-3.44656	0.00630587	0.0427064	-2.46118	-0.772198	0.224049	11.2311	hyper	E9QAY5	ENSMUST00000154148.7	chr3	84496425	85887516	1391092	-	tss_body	UCSC
cg37619889	-0.587624	0.031402	-3.44663	0.0063052	0.0427051	-2.46108	-0.587624	0.170493	10.1068	hyper	Lamc1	NM_010683.2	chr1	153218921	153332786	113866	-	tss_body	NCBI
cg30875607	-0.812588	0.930333	-3.4467	0.00630447	0.0427023	-2.46096	-0.812588	0.235759	12.2807	hyper	Sipa1l1	XM_017315026.1	chr12	82169377	82451786	282410	+	tss_body	NCBI
cg43101437	-0.649283	-0.25481	-3.44704	0.0063009	0.0426911	-2.4604	-0.649283	0.18836	11.1032	hyper	Q62086	ENSMUST00000057792.8	chr6	5264146	5298455	34310	-	tss_body	UCSC
cg37469505	-0.624834	0.585313	-3.44756	0.00629542	0.0426669	-2.45953	-0.624834	0.18124	10.3011	hyper	NA	ENSMUST00000186487.6	chr1	132511777	132542890	31114	-	tss_body	UCSC
cg36631399	0.674896	0.836916	3.44796	0.00629118	0.042648	-2.45885	0.674896	0.195738	-10.808	hypo	Sntg1	XM_017312325.1	chr1	8359738	8679095	319358	-	tss_body	NCBI
cg45797835	0.891039	1.43242	3.448	0.00629077	0.0426473	-2.45879	0.891039	0.258422	-12.564	hypo	NA	ENSMUST00000181890.1	chr8	69165744	69184215	18472	-	tss_body	UCSC
cg41623477	-0.630336	-0.48884	-3.44848	0.00628571	0.0426271	-2.45799	-0.630336	0.182787	10.5867	hyper	NA	ENSMUST00000039939.6	chr4	141113000	141139775	26776	-	tss_body	UCSC
cg37031735	-0.619929	-0.621764	-3.44874	0.006283	0.042613	-2.45756	-0.619929	0.179755	10.2367	hyper	A0A0R4J083	ENSMUST00000027153.5	chr1	66830838	66863277	32440	-	tss_body	UCSC
cg36112861	0.661603	0.926713	3.44882	0.00628209	0.042609	-2.45741	0.661603	0.191834	-10.4209	hypo	NA	ENSMUST00000137405.1	chr19	6617670	6674548	56879	-	tss_body	UCSC
cg47130700	-0.993768	0.616006	-3.44944	0.00627567	0.0425816	-2.45639	-0.993768	0.288096	15.7547	hyper	Clstn2	NM_022319.2	chr9	97444394	98033167	588774	-	tss_body	NCBI
cg29587636	-0.698916	0.929737	-3.44985	0.00627133	0.0425629	-2.4557	-0.698916	0.202593	10.747	hyper	Cnot8	NM_026949.3	chr11	58104152	58118594	14443	+	tss_body	NCBI
cg39546702	1.0428	1.95892	3.44996	0.0062702	0.0425586	-2.45552	1.0428	0.302264	-12.4232	hypo	NA	ENSMUST00000202647.3	chr3	22076755	22188503	111749	+	tss_body	UCSC
cg43219352	-0.618577	0.246398	-3.45017	0.00626801	0.042548	-2.45517	-0.618577	0.179289	10.5415	hyper	Q8VHS6	ENSMUST00000117688.1	chr6	24556071	24573164	17094	+	tss_body	UCSC
cg28412577	-0.673265	-0.253232	-3.45022	0.0062674	0.042546	-2.45507	-0.673265	0.195136	11.4736	hyper	NA	ENSMUST00000216546.1	chr10	43518370	43518570	201	+	tss_200	UCSC
cg35681576	-0.666548	-0.575798	-3.45103	0.00625897	0.0425072	-2.45373	-0.666548	0.193145	11.044	hyper	Gm32288	XR_001782500.1	chr18	46351445	46491048	139604	-	tss_body	NCBI
cg28422239	-0.59478	-0.277211	-3.45136	0.0062555	0.0424912	-2.45318	-0.59478	0.172332	10.1639	hyper	Prdm1	XM_011243109.1	chr10	44437173	44489221	52049	-	tss_body	NCBI
cg30847231	-0.676588	-0.0950466	-3.45159	0.00625315	0.0424806	-2.4528	-0.676588	0.196022	11.6163	hyper	Rad51b	XM_011244028.1	chr12	79297338	79848260	550923	+	tss_body	NCBI
cg36707131	-0.719628	-0.0159805	-3.45187	0.00625019	0.0424673	-2.45233	-0.719628	0.208475	12.3307	hyper	Q924Z5	ENSMUST00000037998.5	chr1	20996298	21079229	82932	-	tss_body	UCSC
cg42152190	0.644536	0.479318	3.45206	0.00624818	0.0424598	-2.45201	0.644536	0.18671	-10.8168	hypo	Sel1l3	XM_011240730.1	chr5	53107082	53213218	106137	-	tss_body	NCBI
cg30133231	-0.663706	-0.535637	-3.45208	0.00624797	0.0424594	-2.45197	-0.663706	0.192263	11.0997	hyper	Prkca	NM_011101.3	chr11	107933386	108343888	410503	-	tss_body	NCBI
cg39958393	-0.77065	-0.336355	-3.45252	0.00624336	0.0424367	-2.45124	-0.77065	0.223213	13.0497	hyper	Gm40079	XR_867395.1	chr3	84744974	84792206	47233	+	tss_body	NCBI
cg36172855	-1.16548	-0.519758	-3.45259	0.00624263	0.0424339	-2.45112	-1.16548	0.337568	19.1716	hyper	Gm8630	XR_386563.2	chr19	14397486	14435950	38465	-	tss_body	NCBI
cg41602648	-1.13941	-2.43398	-3.4529	0.00623949	0.042418	-2.45062	-1.13941	0.329988	10.34	hyper	P47239	ENSMUST00000030508.13	chr4	139737061	139833528	96468	-	tss_body	UCSC
cg28581841	-0.92387	-2.08659	-3.45294	0.00623906	0.0424163	-2.45055	-0.92387	0.267561	10.4417	hyper	NA	ENSMUST00000174062.7	chr10	67096124	67191748	95625	+	tss_body	UCSC
cg34507518	0.770972	1.28909	3.45299	0.00623855	0.0424148	-2.45047	0.770972	0.223277	-11.1943	hypo	NA	ENSMUST00000189679.1	chr16	92826274	92827574	1301	-	tss_1500	UCSC
cg45354737	-0.759681	-0.782732	-3.45336	0.00623464	0.0424033	-2.44984	-0.759681	0.219983	12.2322	hyper	Q8CCS2	ENSMUST00000110969.4	chr8	9205901	9771161	565261	-	tss_body	UCSC
cg40583350	-0.818261	-0.818479	-3.45358	0.00623233	0.0423916	-2.44947	-0.818261	0.236931	13.1375	hyper	NA	ENSMUST00000129988.1	chr4	7560687	7573801	13115	+	tss_body	UCSC
cg37591636	-0.784783	1.36636	-3.45372	0.00623089	0.0423853	-2.44924	-0.784783	0.227228	10.5688	hyper	Tpr	NM_133780.3	chr1	150392837	150449935	57099	+	tss_body	NCBI
cg42045123	0.819161	1.52836	3.45373	0.00623085	0.0423853	-2.44923	0.819161	0.237182	-11.1621	hypo	chr5-36747963-36748727	NA	chr5	36745963	36747963	2001	*	NShore	UCSC
cg40389871	-0.619766	-0.699077	-3.45462	0.0062215	0.0423454	-2.44773	-0.619766	0.179402	10.1479	hyper	Q8C6Y9	ENSMUST00000053318.3	chr3	138048760	138067388	18629	-	tss_body	UCSC
cg41299703	0.663403	-0.299381	3.45464	0.00622129	0.0423454	-2.4477	0.663403	0.192032	-11.2192	hypo	B1ATG9	ENSMUST00000094894.3	chr4	114406723	114615098	208376	+	tss_body	UCSC
cg40963479	-0.666673	-0.84942	-3.45507	0.00621687	0.0423255	-2.44699	-0.666673	0.192955	10.6334	hyper	Gm30589	XR_390637.2	chr4	62434604	62443851	9248	+	tss_body	NCBI
cg46640213	-0.710888	0.88186	-3.45524	0.00621513	0.0423169	-2.44671	-0.710888	0.205742	10.9875	hyper	NA	ENSMUST00000232750.1	chr9	41581360	41615185	33826	+	tss_body	UCSC
cg47360273	-0.636575	-0.811695	-3.45546	0.00621283	0.0423088	-2.44634	-0.636575	0.184223	10.219	hyper	Scn11a	NM_011887.3	chr9	119825456	119825656	201	-	tss_200	NCBI
cg44858236	-0.596487	-0.446224	-3.45571	0.00621023	0.0422986	-2.44592	-0.596487	0.172609	10.0213	hyper	NA	ENSMUST00000208481.1	chr7	92979875	93006513	26639	+	tss_body	UCSC
cg36118406	-0.74977	-0.225672	-3.45578	0.00620949	0.0422946	-2.4458	-0.74977	0.216961	12.7835	hyper	Flrt1	XM_006527170.3	chr19	7087463	7166011	78549	-	tss_body	NCBI
cg42236367	0.624234	-0.346859	3.45617	0.00620542	0.0422753	-2.44515	0.624234	0.180614	-10.5529	hypo	E0CYY8	ENSMUST00000160103.7	chr5	66452023	66618671	166649	-	tss_body	UCSC
cg30482629	-0.643834	-0.431163	-3.45693	0.00619759	0.0422448	-2.44389	-0.643834	0.186244	10.8475	hyper	Gm40872	XR_872613.1	chr12	27169771	27208051	38281	-	tss_body	NCBI
cg28372975	-0.64949	-0.201763	-3.45755	0.0061912	0.0422104	-2.44286	-0.64949	0.187847	11.1214	hyper	E9PYY6	ENSMUST00000170579.8	chr10	39968154	39986639	18486	-	tss_body	UCSC
cg36526626	0.60361	0.0246402	3.45759	0.00619078	0.0422104	-2.44279	0.60361	0.174576	-10.3818	hypo	Gm30990	XR_386798.2	chr19	53883044	53903185	20142	-	tss_body	NCBI
cg37901370	-0.84494	-1.41014	-3.45762	0.00619039	0.0422104	-2.44273	-0.84494	0.24437	11.2898	hyper	Gm37662	XR_865825.1	chr1	185090051	185099240	9190	+	tss_body	NCBI
cg45616067	-0.697584	0.530544	-3.45782	0.00618837	0.0422009	-2.4424	-0.697584	0.201741	11.5203	hyper	Gm39167	XR_870396.1	chr8	41152551	41153851	1301	+	tss_1500	NCBI
cg39225617	-0.772384	0.00708499	-3.45786	0.00618799	0.0421998	-2.44234	-0.772384	0.223371	13.1865	hyper	A2A5N8	ENSMUST00000035751.11	chr2	162943473	162974522	31050	+	tss_body	UCSC
cg47869361	-0.681953	-0.424632	-3.45795	0.006187	0.0421959	-2.44218	-0.681953	0.197213	11.5309	hyper	Q9ESM6	ENSMUST00000019503.13	chrX	100729941	100738894	8954	+	tss_body	UCSC
cg46648325	-0.785933	-0.180547	-3.45799	0.00618662	0.0421958	-2.44212	-0.785933	0.22728	13.4342	hyper	Tecta	XM_017313276.1	chr9	42329621	42401914	72294	-	tss_body	NCBI
cg39417275	0.725402	1.32126	3.45808	0.00618567	0.042195	-2.44196	0.725402	0.20977	-10.4066	hypo	Taf4	NM_001081092.1	chr2	179912145	179976646	64502	-	tss_body	NCBI
cg36823809	-0.652837	0.283215	-3.45822	0.00618427	0.0421873	-2.44174	-0.652837	0.188778	11.1248	hyper	A0A0A6YXY0	ENSMUST00000193832.5	chr1	37987393	37997243	9851	-	tss_body	UCSC
cg39017172	0.652284	-0.454811	3.45844	0.00618197	0.0421781	-2.44137	0.652284	0.188606	-10.9153	hypo	NA	ENSMUST00000134795.1	chr2	137876831	137877031	201	-	tss_200	UCSC
cg46618113	0.671948	0.686766	3.45973	0.00616863	0.042115	-2.43921	0.671948	0.19422	-10.8374	hypo	Q8VG53	ENSMUST00000213714.1	chr9	38657268	38659866	2599	-	tss_body	UCSC
cg47120168	0.727529	1.25935	3.45986	0.00616733	0.0421098	-2.439	0.727529	0.210277	-10.4158	hypo	F6Z595	ENSMUST00000126066.7	chr9	96686257	96719850	33594	-	tss_body	UCSC
cg37801519	-0.606343	-0.541276	-3.45992	0.00616674	0.0421085	-2.4389	-0.606343	0.175248	10.0773	hyper	NA	ENSMUST00000191971.1	chr1	174612548	174700408	87861	+	tss_body	UCSC
cg37713951	0.724325	0.71557	3.46002	0.00616571	0.0421069	-2.43873	0.724325	0.209342	-11.6728	hypo	Gm20743	NR_040303.1	chr1	164863120	164871438	8319	+	tss_body	NCBI
cg44515328	-0.637387	-0.771432	-3.46004	0.00616546	0.0421067	-2.43869	-0.637387	0.184214	10.3143	hyper	Slc17a7	NM_182993.2	chr7	45163920	45176139	12220	+	tss_body	NCBI
cg37177352	0.665956	0.676799	3.46022	0.00616359	0.0420967	-2.43839	0.665956	0.19246	-10.8765	hypo	NA	ENSMUST00000126385.1	chr1	86275508	86301375	25868	-	tss_body	UCSC
cg31497774	-0.610537	-0.596348	-3.46027	0.00616311	0.0420945	-2.43831	-0.610537	0.176442	10.1178	hyper	Phactr1	XM_011244395.2	chr13	42680570	43138390	457821	+	tss_body	NCBI
cg34482237	-0.587721	0.0476913	-3.46035	0.00616229	0.04209	-2.43818	-0.587721	0.169844	10.1144	hyper	4932438H23Rik	XM_017317150.1	chr16	91044645	91069624	24980	-	tss_body	NCBI
cg30136214	-0.686324	-0.969945	-3.46049	0.00616085	0.0420812	-2.43795	-0.686324	0.198331	10.6889	hyper	J3JS86	ENSMUST00000150863.8	chr11	108425191	108860615	435425	+	tss_body	UCSC
cg33569925	-0.791651	1.28408	-3.46092	0.00615642	0.0420649	-2.43723	-0.791651	0.22874	10.9332	hyper	Fam83f	NM_145986.2	chr15	80671846	80700425	28580	+	tss_body	NCBI
cg38804477	0.737242	0.678068	3.46108	0.0061548	0.0420592	-2.43697	0.737242	0.213009	-12.1029	hypo	Q8VGG8	ENSMUST00000219291.1	chr2	111314016	111322160	8145	+	tss_body	UCSC
cg33600826	-0.766534	0.003383	-3.46116	0.00615395	0.0420566	-2.43683	-0.766534	0.221467	13.1063	hyper	Pacsin2	XM_011245633.2	chr15	83376121	83464598	88478	-	tss_body	NCBI
cg38489033	-0.722313	-0.810043	-3.46155	0.00614989	0.0420418	-2.43617	-0.722313	0.208667	11.5887	hyper	B3galt1	XM_011239571.2	chr2	67565717	68122690	556974	+	tss_body	NCBI
cg44625092	-0.788811	-0.971782	-3.46194	0.00614598	0.0420236	-2.43553	-0.788811	0.227852	12.2252	hyper	Ndn	NM_010882.3	chr7	62348276	62349928	1653	+	tss_body	NCBI
cg43994346	-0.641599	0.0329424	-3.46224	0.0061429	0.042008	-2.43503	-0.641599	0.185313	11.0182	hyper	Cracr2a	NM_001033464.3	chr6	127577974	127629938	51965	+	tss_body	NCBI
cg31567328	0.637094	0.833557	3.46248	0.0061404	0.0419962	-2.43463	0.637094	0.183999	-10.1537	hypo	Wnk2	XM_017315627.1	chr13	49036301	49148574	112274	-	tss_body	NCBI
cg41166813	-0.654733	-0.824056	-3.46253	0.0061399	0.0419962	-2.43455	-0.654733	0.189091	10.5147	hyper	Q02780	ENSMUST00000075448.12	chr4	97777607	98118871	341265	+	tss_body	UCSC
cg41145706	-0.969339	-0.362516	-3.46268	0.00613833	0.0419918	-2.43429	-0.969339	0.279939	16.2461	hyper	NA	ENSMUST00000126270.1	chr4	94089575	94425588	336014	-	tss_body	UCSC
cg43966051	0.813047	-1.47126	3.46285	0.00613656	0.0419861	-2.434	0.813047	0.234791	-10.7185	hypo	Q6P1B3	ENSMUST00000032479.10	chr6	124995193	124996493	1301	+	tss_1500	UCSC
cg34132423	-0.655833	-0.0759561	-3.46299	0.00613516	0.0419818	-2.43377	-0.655833	0.189384	11.2749	hyper	E9PYQ9	ENSMUST00000165531.7	chr16	36784820	36785020	201	-	tss_200	UCSC
cg42021926	0.639138	0.634618	3.46313	0.00613373	0.0419764	-2.43354	0.639138	0.184555	-10.5092	hypo	Sh3bp2	NM_001145858.1	chr5	34543164	34543364	201	+	tss_200	NCBI
cg37696491	-0.960056	1.00174	-3.46351	0.00612983	0.0419623	-2.43291	-0.960056	0.277192	14.131	hyper	NA	ENSMUST00000066241.6	chr1	162629067	162629267	201	-	tss_200	UCSC
cg46261754	-0.706985	-0.882251	-3.46361	0.00612881	0.0419577	-2.43274	-0.706985	0.204118	11.0627	hyper	chr8-119699911-119700134	NA	chr8	119702134	119704134	2001	*	SShelf	UCSC
cg47234110	-0.688312	0.881797	-3.46375	0.00612734	0.0419552	-2.4325	-0.688312	0.198718	10.6637	hyper	NA	ENSMUST00000192318.1	chr9	107935897	107949677	13781	+	tss_body	UCSC
cg47461205	-0.722785	-0.810186	-3.4641	0.00612376	0.0419346	-2.43192	-0.722785	0.20865	11.5077	hyper	Bcor	NM_175045.3	chrX	12036736	12080553	43818	-	tss_body	NCBI
cg32325261	-0.612631	-0.202547	-3.46469	0.00611779	0.0419065	-2.43094	-0.612631	0.176822	10.5113	hyper	NA	ENSMUST00000223985.1	chr14	30350213	30491455	141243	-	tss_body	UCSC
cg35857427	-0.691267	-0.590389	-3.46492	0.00611543	0.0418931	-2.43056	-0.691267	0.199504	11.4662	hyper	Q8CGK7	ENSMUST00000236771.1	chr18	67132982	67222715	89734	+	tss_body	UCSC
cg40040148	-0.790446	-0.887149	-3.46508	0.00611383	0.0418906	-2.4303	-0.790446	0.228118	12.2791	hyper	P0CG09	ENSMUST00000169433.2	chr3	94362437	94364566	2130	+	tss_body	UCSC
cg34775283	-0.623583	-0.136553	-3.46519	0.00611264	0.0418861	-2.4301	-0.623583	0.179956	10.6949	hyper	A0A140T8R6	ENSMUST00000118489.7	chr17	27503304	27503504	201	-	tss_200	UCSC
cg34565451	0.8516	1.5141	3.46584	0.00610608	0.0418664	-2.42903	0.8516	0.245713	-10.961	hypo	Tiam2	NM_011878.2	chr17	3397206	3519397	122192	+	tss_body	NCBI
cg31018604	-0.63443	-0.469105	-3.46601	0.00610435	0.0418588	-2.42874	-0.63443	0.183044	10.6378	hyper	A0A1Y7VL44	ENSMUST00000223020.1	chr12	100300824	100520691	219868	-	tss_body	UCSC
cg41722049	-0.766673	-1.37974	-3.46613	0.00610305	0.0418542	-2.42853	-0.766673	0.22119	10.7541	hyper	NA	ENSMUST00000133196.1	chr4	150825532	150825732	201	+	tss_200	UCSC
cg38737240	0.630122	0.0448564	3.46621	0.00610228	0.0418521	-2.42841	0.630122	0.18179	-10.825	hypo	B0R106	ENSMUST00000125985.7	chr2	101741347	101838980	97634	-	tss_body	UCSC
cg29797992	-0.638894	-0.642986	-3.46658	0.00609855	0.0418332	-2.42779	-0.638894	0.184301	10.5218	hyper	Rab34	XR_388376.2	chr11	78188524	78192193	3670	+	tss_body	NCBI
cg38447878	0.917717	1.99398	3.4668	0.00609625	0.0418237	-2.42742	0.917717	0.264716	-10.2128	hypo	Gm33702	XR_374564.2	chr2	61340518	61358550	18033	-	tss_body	NCBI
cg34131442	0.940048	2.21999	3.46804	0.00608364	0.0417535	-2.42535	0.940048	0.27106	-10.0731	hypo	Q549Q9	ENSMUST00000089620.10	chr16	36603868	36666077	62210	-	tss_body	UCSC
cg43514998	0.592766	-0.13807	3.46805	0.00608353	0.0417535	-2.42533	0.592766	0.170922	-10.1636	hypo	Q9D1T8	ENSMUST00000081219.13	chr6	65779021	65936373	157353	+	tss_body	UCSC
cg39261927	-0.681894	-1.10596	-3.46825	0.00608152	0.0417462	-2.425	-0.681894	0.19661	10.3381	hyper	NA	ENSMUST00000148463.1	chr2	165508780	165514777	5998	+	tss_body	UCSC
cg42583476	0.838221	0.324676	3.46829	0.00608109	0.0417454	-2.42493	0.838221	0.241681	-14.1495	hypo	Ttc28	XM_006534846.3	chr5	110978309	111288870	310562	+	tss_body	NCBI
cg35944540	-0.836712	1.22766	-3.46836	0.00608038	0.0417426	-2.42481	-0.836712	0.241241	12.2467	hyper	E9PZV6	ENSMUST00000172198.7	chr18	76242173	76299893	57721	+	tss_body	UCSC
cg45673708	-0.936971	1.982	-3.46843	0.00607965	0.0417387	-2.42469	-0.936971	0.270142	10.9218	hyper	NA	ENSMUST00000212073.1	chr8	48002209	48009133	6925	-	tss_body	UCSC
cg31519264	-0.699207	0.581682	-3.46852	0.00607882	0.0417383	-2.42456	-0.699207	0.201587	11.4196	hyper	Gm40931	XR_873343.1	chr13	44573581	44637009	63429	-	tss_body	NCBI
cg43761853	0.595128	0.346999	3.46885	0.00607542	0.041728	-2.424	0.595128	0.171563	-10.1112	hypo	Foxp1	XM_006505324.3	chr6	98925341	99521218	595878	-	tss_body	NCBI
cg47677277	-0.813576	-1.21532	-3.46923	0.00607157	0.0417132	-2.42337	-0.813576	0.234512	11.7721	hyper	A0A2I3BR92	ENSMUST00000228150.1	chrX	60056663	60178906	122244	-	tss_body	UCSC
cg29095566	-0.668603	-0.186514	-3.47006	0.00606321	0.041674	-2.42199	-0.668603	0.192678	11.4471	hyper	Srgap1	NM_001242411.1	chr10	121780990	122047315	266326	-	tss_body	NCBI
cg46881024	0.658604	0.197613	3.47027	0.00606102	0.0416632	-2.42163	0.658604	0.189785	-11.2913	hypo	chr9-65390688-65391611	NA	chr9	65391611	65393611	2001	*	SShore	UCSC
cg47740477	-0.628023	-0.668446	-3.47073	0.0060564	0.0416368	-2.42087	-0.628023	0.180948	10.288	hyper	Renbp	NM_001164704.1	chrX	73931050	73932350	1301	-	tss_1500	NCBI
cg42231130	-0.595628	-0.247983	-3.47088	0.00605485	0.0416302	-2.42061	-0.595628	0.171607	10.2041	hyper	Q91WT8	ENSMUST00000200775.3	chr5	66018601	66151078	132478	-	tss_body	UCSC
cg41313577	-0.689656	0.752036	-3.47122	0.00605143	0.0416113	-2.42005	-0.689656	0.198678	11.0931	hyper	NA	ENSMUST00000147612.1	chr4	116154394	116154594	201	+	tss_200	UCSC
cg37154905	-0.596787	-0.287987	-3.47129	0.0060507	0.0416083	-2.41993	-0.596787	0.171921	10.1892	hyper	Q99PL8	ENSMUST00000164473.1	chr1	83013799	83038431	24633	-	tss_body	UCSC
cg35235292	-0.784074	0.0626512	-3.47148	0.00604884	0.0416019	-2.41962	-0.784074	0.225862	13.3696	hyper	Vit	NM_001197028.1	chr17	78508062	78627409	119348	+	tss_body	NCBI
cg46487545	-0.64411	0.550117	-3.47172	0.00604645	0.0415898	-2.41922	-0.64411	0.185531	10.6061	hyper	NA	ENSMUST00000135674.1	chr9	21091754	21128393	36640	+	tss_body	UCSC
cg34566797	-0.910534	1.8162	-3.47192	0.00604442	0.0415822	-2.41889	-0.910534	0.262257	10.5832	hyper	Q672J9	ENSMUST00000115800.1	chr17	3635239	3696261	61023	-	tss_body	UCSC
cg32276549	-0.590567	-0.0789039	-3.47197	0.00604391	0.0415818	-2.4188	-0.590567	0.170096	10.1718	hyper	NA	ENSMUST00000225654.1	chr14	24617556	24788520	170965	+	tss_body	UCSC
cg36526548	-0.616258	-0.37055	-3.47215	0.00604202	0.0415732	-2.41849	-0.616258	0.177486	10.4624	hyper	Gm30990	XR_386798.2	chr19	53883044	53903185	20142	-	tss_body	NCBI
cg35806957	0.635215	-0.500882	3.47244	0.00603915	0.0415609	-2.41802	0.635215	0.18293	-10.5446	hypo	Gm35887	XR_386269.2	chr18	62044711	62083606	38896	-	tss_body	NCBI
cg38168740	-0.693521	0.184328	-3.47248	0.00603874	0.0415609	-2.41795	-0.693521	0.199719	11.8736	hyper	Notch1	NM_008714.3	chr2	26457901	26503822	45922	-	tss_body	NCBI
cg34798220	-0.698329	-0.578871	-3.47302	0.00603332	0.0415389	-2.41705	-0.698329	0.201073	11.5898	hyper	Gm16191	XR_876713.1	chr17	28925266	28937452	12187	+	tss_body	NCBI
cg44677481	-1.62922	2.42694	-3.47329	0.00603062	0.0415242	-2.41661	-1.62922	0.469072	13.7917	hyper	Igf1r	XM_006540642.3	chr7	67951832	68233668	281837	+	tss_body	NCBI
cg36579282	-0.674871	-0.149175	-3.47335	0.00602997	0.041523	-2.4165	-0.674871	0.1943	11.5536	hyper	Gfra1	XM_006526685.3	chr19	58235603	58455441	219839	-	tss_body	NCBI
cg29978511	0.702364	0.406904	3.47349	0.00602852	0.0415158	-2.41626	0.702364	0.202207	-11.867	hypo	NA	ENSMUST00000150698.1	chr11	96291023	96306910	15888	-	tss_body	UCSC
cg34467149	-0.833886	1.00037	-3.47354	0.00602807	0.0415154	-2.41618	-0.833886	0.240068	12.3942	hyper	Q6P1D6	ENSMUST00000114124.8	chr16	89787110	90143769	356660	-	tss_body	UCSC
cg38441964	-0.661362	-0.111795	-3.47362	0.00602723	0.0415154	-2.41604	-0.661362	0.190396	11.3372	hyper	NA	ENSMUST00000151035.7	chr2	60653047	60673754	20708	-	tss_body	UCSC
cg41238957	-0.720536	-0.686078	-3.47358	0.00602769	0.0415154	-2.41612	-0.720536	0.207434	11.6847	hyper	Usp24	XM_006503180.3	chr4	106316225	106403999	87775	+	tss_body	NCBI
cg46379742	-0.656343	-0.444323	-3.47353	0.00602819	0.0415154	-2.4162	-0.656343	0.188956	11.0721	hyper	Nrp1	XM_006530768.3	chr8	128359021	128477344	118324	+	tss_body	NCBI
cg42514542	0.660583	0.168557	3.47382	0.00602521	0.0415109	-2.41571	0.660583	0.19016	-11.3221	hypo	Aff1	NM_001080798.2	chr5	103754572	103855322	100751	+	tss_body	NCBI
cg40928313	-0.649951	-0.278995	-3.47451	0.00601835	0.0414832	-2.41457	-0.649951	0.187063	11.0665	hyper	A2ALK9	ENSMUST00000153926.7	chr4	57245050	57300375	55326	-	tss_body	UCSC
cg43505285	0.673235	1.01036	3.47445	0.00601887	0.0414832	-2.41466	0.673235	0.193767	-10.3693	hypo	Q61625	ENSMUST00000095852.4	chr6	63256026	64668285	1412260	+	tss_body	UCSC
cg44565632	-0.798623	0.207649	-3.47455	0.00601791	0.0414832	-2.4145	-0.798623	0.229849	13.6113	hyper	Slc6a5	NM_148931.3	chr7	49911699	49959493	47795	+	tss_body	NCBI
cg36272289	0.770729	0.887597	3.47487	0.00601472	0.0414675	-2.41397	0.770729	0.221801	-12.2056	hypo	LOC108168409	XR_001782661.1	chr19	26822365	26823665	1301	+	tss_1500	NCBI
cg31491981	0.704485	0.58699	3.47496	0.00601384	0.0414638	-2.41382	0.704485	0.202732	-11.5758	hypo	F8VPM9	ENSMUST00000060148.5	chr13	42052020	42185026	133007	+	tss_body	UCSC
cg40661670	0.817776	1.51987	3.47566	0.00600677	0.0414318	-2.41265	0.817776	0.235287	-10.5004	hypo	A8Y5P0	ENSMUST00000125799.7	chr4	20007937	20021312	13376	+	tss_body	UCSC
cg33997315	0.758462	0.259221	3.47578	0.00600555	0.0414288	-2.41244	0.758462	0.218213	-12.7855	hypo	Q1HKZ5	ENSMUST00000232240.1	chr16	21825941	21933439	107499	+	tss_body	UCSC
cg42491430	-0.648693	-0.76381	-3.47582	0.00600517	0.0414283	-2.41238	-0.648693	0.18663	10.5111	hyper	Gm29982	XR_389427.1	chr5	101599453	101600753	1301	-	tss_1500	NCBI
cg36726219	-0.880964	-0.567271	-3.4759	0.0060044	0.0414241	-2.41225	-0.880964	0.253449	14.6751	hyper	NA	ENSMUST00000133398.1	chr1	23848794	23891994	43201	-	tss_body	UCSC
cg39994572	-0.609478	-0.109726	-3.47613	0.00600203	0.0414174	-2.41186	-0.609478	0.175332	10.4761	hyper	Lmna	NM_001111102.2	chr3	88483204	88503352	20149	-	tss_body	NCBI
cg42748387	0.975446	2.06594	3.4762	0.00600133	0.0414136	-2.41174	0.975446	0.280607	-11.2029	hypo	F8WI93	ENSMUST00000031425.14	chr5	122643938	122691432	47495	+	tss_body	UCSC
cg30060706	-0.697465	-0.597801	-3.47688	0.00599455	0.0413774	-2.41061	-0.697465	0.200601	11.5428	hyper	Hdac5	XM_006532254.3	chr11	102194427	102229990	35564	-	tss_body	NCBI
cg42299901	-0.586614	0.0753933	-3.47718	0.00599154	0.0413599	-2.41011	-0.586614	0.168704	10.0923	hyper	F7AT68	ENSMUST00000140084.3	chr5	74597775	74623521	25747	-	tss_body	UCSC
cg45589747	-0.741709	-0.684806	-3.47719	0.00599145	0.0413599	-2.41009	-0.741709	0.213307	11.9747	hyper	Dlc1	XM_006509166.3	chr8	36567742	36953170	385429	-	tss_body	NCBI
cg32000177	-0.875316	0.184695	-3.47741	0.00598929	0.0413508	-2.40973	-0.875316	0.251715	14.7338	hyper	Cd180	NM_008533.2	chr13	102693557	102706631	13075	+	tss_body	NCBI
cg43922195	0.899128	1.69646	3.47769	0.0059865	0.0413369	-2.40927	0.899128	0.258542	-11.3037	hypo	Q9JL89	ENSMUST00000112711.8	chr6	120093349	120200339	106991	+	tss_body	UCSC
cg39586204	-0.612252	-0.256744	-3.47833	0.00598009	0.0413107	-2.4082	-0.612252	0.176019	10.4584	hyper	E0CZF8	ENSMUST00000161964.1	chr3	28263642	28667982	404341	+	tss_body	UCSC
cg31004154	-0.754513	1.23994	-3.47858	0.00597758	0.0412987	-2.40778	-0.754513	0.216903	10.9369	hyper	Foxn3	XM_006516239.3	chr12	99190080	99563809	373730	-	tss_body	NCBI
cg45689348	-0.901453	0.073431	-3.47877	0.00597565	0.0412865	-2.40746	-0.901453	0.259129	15.2697	hyper	4930555F03Rik	XR_001778771.1	chr8	49369289	49549013	179725	+	tss_body	NCBI
cg35737922	-0.650781	-0.567379	-3.47926	0.00597084	0.0412705	-2.40665	-0.650781	0.187046	10.8539	hyper	Gm41730	XR_877411.2	chr18	54277269	54281236	3968	-	tss_body	NCBI
cg44390847	-0.617298	0.659188	-3.47925	0.00597095	0.0412705	-2.40667	-0.617298	0.177423	10.1518	hyper	D6RFR9	ENSMUST00000137550.1	chr7	30308776	30314161	5386	+	tss_body	UCSC
cg45752917	-0.856909	0.843808	-3.47958	0.00596765	0.0412546	-2.40612	-0.856909	0.246268	13.524	hyper	Q91VT4	ENSMUST00000034058.13	chr8	61487733	61506694	18962	+	tss_body	UCSC
cg46684434	-1.0478	1.29261	-3.47977	0.00596576	0.0412459	-2.4058	-1.0478	0.301112	14.1266	hyper	NA	ENSMUST00000214313.1	chr9	45301961	45302171	211	+	tss_body	UCSC
cg35882064	-0.818752	-1.09608	-3.48003	0.00596314	0.041231	-2.40536	-0.818752	0.235272	12.3464	hyper	A0A0J9YV88	ENSMUST00000202074.3	chr18	69348268	69564648	216381	+	tss_body	UCSC
cg36962245	-0.592762	0.226349	-3.48022	0.00596127	0.0412222	-2.40505	-0.592762	0.170323	10.1272	hyper	Spats2l	NM_144882.4	chr1	57774860	57948397	173538	+	tss_body	NCBI
cg31773664	-0.615055	-0.472072	-3.48027	0.00596076	0.0412198	-2.40496	-0.615055	0.176726	10.2747	hyper	Adamts16	XM_017315523.1	chr13	70727797	70795532	67736	-	tss_body	NCBI
cg34634874	0.630005	0.702497	3.48066	0.00595682	0.0412009	-2.4043	0.630005	0.181001	-10.2746	hypo	Q9DAK2	ENSMUST00000041463.6	chr17	10403011	10840311	437301	-	tss_body	UCSC
cg44462389	-0.632077	0.163339	-3.48085	0.00595501	0.0411939	-2.404	-0.632077	0.181587	10.8049	hyper	Gm30684	XR_391290.2	chr7	38033155	38062429	29275	-	tss_body	NCBI
cg44543834	0.663539	-0.140282	3.48094	0.00595413	0.041191	-2.40385	0.663539	0.190621	-11.3491	hypo	NA	ENSMUST00000217248.1	chr7	47057352	47074687	17336	-	tss_body	UCSC
cg38749845	-0.70308	-0.73131	-3.48096	0.00595392	0.0411906	-2.40382	-0.70308	0.201979	11.3818	hyper	Ehf	XM_006498703.1	chr2	103263430	103303275	39846	-	tss_body	NCBI
cg39158296	-1.15636	2.16084	-3.48134	0.0059501	0.0411805	-2.40317	-1.15636	0.332159	11.2136	hyper	Q8R4X3	ENSMUST00000109604.8	chr2	156091957	156111956	20000	-	tss_body	UCSC
cg28757726	0.64307	0.775949	3.48148	0.00594869	0.0411736	-2.40294	0.64307	0.184711	-10.4044	hypo	Chst11	NM_021439.2	chr10	82985496	83195900	210405	+	tss_body	NCBI
cg45826069	-0.729739	-1.37453	-3.48163	0.00594729	0.0411692	-2.4027	-0.729739	0.209597	10.2367	hyper	Q923K4	ENSMUST00000150969.7	chr8	71488727	71499583	10857	+	tss_body	UCSC
cg30386980	-0.778811	1.26027	-3.48175	0.00594604	0.0411658	-2.40249	-0.778811	0.223684	10.9133	hyper	NA	ENSMUST00000220749.1	chr12	13791910	13793210	1301	-	tss_1500	UCSC
cg43662806	-0.76376	0.461541	-3.48203	0.0059433	0.0411553	-2.40203	-0.76376	0.219343	12.6083	hyper	Q9R229	ENSMUST00000032125.6	chr6	87428993	87437677	8685	+	tss_body	UCSC
cg45000857	-0.725977	-1.45023	-3.48207	0.00594291	0.0411553	-2.40197	-0.725977	0.20849	10.0243	hyper	D6RHM9	ENSMUST00000139720.7	chr7	112427904	112552929	125026	+	tss_body	UCSC
cg42066946	0.736775	1.29759	3.48261	0.00593754	0.0411337	-2.40106	0.736775	0.211558	-10.6586	hypo	Clnk	XM_006503974.2	chr5	38705587	38876808	171222	-	tss_body	NCBI
cg35905055	1.02379	2.30075	3.48335	0.00593024	0.0411034	-2.39983	1.02379	0.293909	-10.2736	hypo	NA	ENSMUST00000236243.1	chr18	72921090	72921290	201	-	tss_200	UCSC
cg28321909	0.651921	-0.278653	3.48352	0.00592851	0.0410945	-2.39954	0.651921	0.187144	-11.0663	hypo	Ncoa7	XM_011243155.2	chr10	30645581	30803360	157780	-	tss_body	NCBI
cg41066157	-0.836884	0.805149	-3.48353	0.00592846	0.0410945	-2.39953	-0.836884	0.24024	13.2996	hyper	Nfib	NM_001113210.2	chr4	82290172	82505779	215608	-	tss_body	NCBI
cg40807991	-0.691384	0.460744	-3.48404	0.00592342	0.0410719	-2.39868	-0.691384	0.198443	11.4948	hyper	A2AIM4	ENSMUST00000030184.11	chr4	43514710	43523464	8755	-	tss_body	UCSC
cg31644600	-0.638834	-0.646634	-3.48436	0.00592026	0.0410587	-2.39815	-0.638834	0.183343	10.5353	hyper	NA	ENSMUST00000237678.1	chr13	55826249	56084838	258590	+	tss_body	UCSC
cg41649421	0.605298	-0.0816406	3.48471	0.00591678	0.0410431	-2.39756	0.605298	0.173701	-10.4081	hypo	NA	ENSMUST00000238915.1	chr4	142830495	143073766	243272	-	tss_body	UCSC
cg44177781	-0.674549	1.04308	-3.48528	0.00591113	0.0410213	-2.39661	-0.674549	0.193542	10.2707	hyper	chr6-149309345-149309837	NA	chr6	149305345	149307345	2001	*	NShelf	UCSC
cg39294348	0.795841	-0.265049	3.48535	0.00591044	0.0410203	-2.39649	0.795841	0.228339	-13.4538	hypo	NA	ENSMUST00000141923.1	chr2	167691176	167729172	37997	+	tss_body	UCSC
cg47912698	0.811644	-0.973754	3.48563	0.00590772	0.0410079	-2.39603	0.811644	0.232854	-12.1438	hypo	Q8BY68	ENSMUST00000067249.2	chrX	107149614	107173657	24044	+	tss_body	UCSC
cg35803959	0.662639	0.723442	3.48592	0.00590486	0.0409975	-2.39555	0.662639	0.19009	-10.7749	hypo	Afap1l1	NM_178928.4	chr18	61730261	61786662	56402	-	tss_body	NCBI
cg43060027	-0.644525	-0.282107	-3.48593	0.00590476	0.0409975	-2.39553	-0.644525	0.184893	10.9618	hyper	A0A0J9YV38	ENSMUST00000200806.3	chr5	149265346	149287727	22382	+	tss_body	UCSC
cg37264268	0.775423	1.16811	3.48595	0.00590454	0.0409975	-2.39549	0.775423	0.222442	-11.6165	hypo	St8sia4	NM_009183.2	chr1	95587681	95667594	79914	-	tss_body	NCBI
cg45264614	-0.977146	0.884241	-3.48616	0.0059025	0.0409875	-2.39515	-0.977146	0.280293	14.6929	hyper	A0A1B0GRT9	ENSMUST00000209857.1	chr7	140697315	140704638	7324	+	tss_body	UCSC
cg44840976	0.666161	-0.25711	3.48619	0.00590216	0.0409863	-2.39509	0.666161	0.191085	-11.3273	hypo	Gm32164	XR_001778212.1	chr7	90055374	90063506	8133	-	tss_body	NCBI
cg44807337	-0.597024	-0.0185483	-3.48671	0.00589711	0.0409575	-2.39423	-0.597024	0.171229	10.2736	hyper	D6RI15	ENSMUST00000153560.1	chr7	83660896	83745726	84831	-	tss_body	UCSC
cg42424002	-0.731046	1.15043	-3.48684	0.00589583	0.0409508	-2.39402	-0.731046	0.209659	10.5592	hyper	Shroom3	NM_001077595.2	chr5	92809381	92965759	156379	+	tss_body	NCBI
cg32608722	-0.589213	-0.342539	-3.48709	0.00589336	0.0409411	-2.3936	-0.589213	0.16897	10.0363	hyper	Clu	XM_006518504.3	chr14	65968222	65969522	1301	+	tss_1500	NCBI
cg35837515	-0.801064	1.38543	-3.48712	0.00589301	0.0409411	-2.39354	-0.801064	0.229721	10.8553	hyper	NA	ENSMUST00000083468.1	chr18	65247360	65248660	1301	+	tss_1500	UCSC
cg40739679	-0.603946	0.24647	-3.48727	0.00589158	0.0409351	-2.3933	-0.603946	0.173186	10.2862	hyper	Rngtt	NM_011884.3	chr4	33310310	33502614	192305	+	tss_body	NCBI
cg36875585	-0.666384	0.846793	-3.48744	0.00588991	0.0409278	-2.39301	-0.666384	0.191081	10.4077	hyper	Nck2	NM_010879.3	chr1	43445750	43570518	124769	+	tss_body	NCBI
cg46612375	-0.83837	1.19957	-3.4877	0.00588736	0.0409143	-2.39258	-0.83837	0.240379	11.8351	hyper	Msantd2	NM_146222.2	chr9	37489320	37524165	34846	+	tss_body	NCBI
cg37737995	-0.684623	-0.273067	-3.48792	0.0058852	0.040905	-2.39222	-0.684623	0.196284	11.6811	hyper	NA	ENSMUST00000184939.1	chr1	167290124	167290225	102	+	tss_body	UCSC
cg38753397	0.665272	0.428284	3.48807	0.0058837	0.0409	-2.39196	0.665272	0.190728	-11.206	hypo	Q7TQI7	ENSMUST00000076212.3	chr2	103566309	103718423	152115	+	tss_body	UCSC
cg38302029	-1.22881	1.97333	-3.48813	0.00588315	0.0408978	-2.39187	-1.22881	0.352284	14.5944	hyper	NA	ENSMUST00000120026.1	chr2	38488603	38489903	1301	+	tss_1500	UCSC
cg42062793	-0.630256	-0.685779	-3.48859	0.00587858	0.040884	-2.39109	-0.630256	0.180662	10.3357	hyper	4930487D11Rik	NR_046191.1	chr5	38344388	38349197	4810	+	tss_body	NCBI
cg40831777	-0.641598	-0.660997	-3.48882	0.00587631	0.0408713	-2.3907	-0.641598	0.183901	10.5358	hyper	NA	ENSMUST00000158267.1	chr4	45500484	45500552	69	-	tss_body	UCSC
cg42581324	-0.700612	-0.460349	-3.48881	0.00587643	0.0408713	-2.39072	-0.700612	0.200817	11.7807	hyper	Ttc28	XM_006534845.3	chr5	110879783	111288870	409088	+	tss_body	NCBI
cg42718849	-1.37051	-2.0186	-3.48925	0.00587218	0.0408542	-2.39	-1.37051	0.392781	14.6839	hyper	Tpcn1	NM_145853.2	chr5	120534156	120588613	54458	-	tss_body	NCBI
cg40300297	-0.655699	0.665507	-3.48988	0.00586595	0.040829	-2.38894	-0.655699	0.187886	10.6267	hyper	Mir302a	NR_029653.1	chr3	127543995	127545295	1301	+	tss_1500	NCBI
cg41923861	-0.608916	0.439548	-3.48994	0.00586538	0.0408273	-2.38884	-0.608916	0.174477	10.2128	hyper	NA	ENSMUST00000185943.1	chr5	23382307	23433324	51018	-	tss_body	UCSC
cg45731562	-1.07239	1.07286	-3.49048	0.00586016	0.0408034	-2.38795	-1.07239	0.307232	15.5244	hyper	NA	ENSMUST00000209274.1	chr8	57699573	57699773	201	+	tss_200	UCSC
cg40100094	0.588335	0.0404552	3.49068	0.00585812	0.0407958	-2.38761	0.588335	0.168544	-10.1285	hypo	Man1a2	NM_010763.2	chr3	100562202	100685473	123272	-	tss_body	NCBI
cg40054846	-0.669156	-0.993049	-3.4913	0.00585209	0.0407722	-2.38658	-0.669156	0.191664	10.4018	hyper	Ecm1	NM_001252653.1	chr3	95734147	95739569	5423	-	tss_body	NCBI
cg31035477	-0.718436	0.412095	-3.49183	0.00584694	0.0407503	-2.3857	-0.718436	0.205748	12.0268	hyper	Lgmn	XR_001780433.1	chr12	102394081	102439170	45090	-	tss_body	NCBI
cg34551307	0.743548	0.266682	3.49199	0.00584541	0.0407456	-2.38544	0.743548	0.21293	-12.644	hypo	Dscam	XM_006522887.2	chr16	96587451	96715428	127978	-	tss_body	NCBI
cg43171086	0.947934	0.820076	3.49202	0.00584508	0.0407443	-2.38538	0.947934	0.271457	-14.7254	hypo	Q9WTW4	ENSMUST00000031533.10	chr6	16833372	16898441	65070	-	tss_body	UCSC
cg40815078	-0.670871	0.707361	-3.49205	0.00584479	0.0407433	-2.38533	-0.670871	0.192114	10.7605	hyper	NA	ENSMUST00000172514.7	chr4	44059699	44084167	24469	-	tss_body	UCSC
cg46471555	0.605664	0.419772	3.49228	0.00584257	0.0407343	-2.38495	0.605664	0.17343	-10.177	hypo	Q8VGX1	ENSMUST00000058411.3	chr9	18856426	18856626	201	+	tss_200	UCSC
cg34833535	-0.716882	-0.978983	-3.4923	0.00584233	0.0407336	-2.38491	-0.716882	0.205275	11.1074	hyper	NA	ENSMUST00000176895.1	chr17	31564758	31590076	25319	+	tss_body	UCSC
cg30032621	0.741987	0.88076	3.49242	0.0058412	0.040729	-2.38472	0.741987	0.212457	-11.8128	hypo	LOC102635801	XR_389041.3	chr11	100275698	100288904	13207	-	tss_body	NCBI
cg47245748	0.77019	1.27409	3.49265	0.00583895	0.0407185	-2.38433	0.77019	0.220517	-11.0935	hypo	Q80V72	ENSMUST00000085018.5	chr9	108795993	108806337	10345	+	tss_body	UCSC
cg43273761	-0.899755	-1.50102	-3.49354	0.00583025	0.0406815	-2.38284	-0.899755	0.257548	11.8808	hyper	NA	ENSMUST00000209254.1	chr6	31650841	31651041	201	+	tss_200	UCSC
cg30330317	-0.801754	0.759517	-3.49383	0.00582752	0.0406739	-2.38237	-0.801754	0.229477	12.8072	hyper	Q80T74	ENSMUST00000020958.8	chr12	5077471	5375682	298212	-	tss_body	UCSC
cg42536628	-0.660428	0.327563	-3.49427	0.00582317	0.0406509	-2.38163	-0.660428	0.189003	11.1642	hyper	Gm32736	XR_389466.2	chr5	106094942	106112149	17208	+	tss_body	NCBI
cg39019983	-0.627276	0.0722207	-3.49474	0.00581864	0.0406312	-2.38085	-0.627276	0.179491	10.7658	hyper	NA	ENSMUST00000128656.1	chr2	138256669	138589292	332624	+	tss_body	UCSC
cg38052242	0.764458	1.45698	3.49553	0.005811	0.0405974	-2.37953	0.764458	0.218696	-10.361	hypo	Itih5	NM_172471.2	chr2	10152042	10153342	1301	+	tss_1500	NCBI
cg40515627	-1.49171	1.19259	-3.49547	0.0058116	0.0405974	-2.37964	-1.49171	0.426756	19.9335	hyper	Q9WUV2	ENSMUST00000200397.4	chr3	153198265	153725174	526910	-	tss_body	UCSC
cg41325617	-0.751412	-0.96829	-3.49568	0.00580959	0.0405933	-2.37929	-0.751412	0.214955	11.6475	hyper	Rnf220	XM_011240588.1	chr4	117271463	117495634	224172	-	tss_body	NCBI
cg47589351	-0.710919	1.09673	-3.4958	0.00580834	0.0405898	-2.37908	-0.710919	0.203364	10.5369	hyper	NA	ENSMUST00000154433.7	chrX	42824357	43429003	604647	-	tss_body	UCSC
cg29990927	-0.697478	1.052	-3.49602	0.00580626	0.0405806	-2.37872	-0.697478	0.199506	10.3978	hyper	Tbkbp1	XM_006534338.2	chr11	97136170	97142873	6704	-	tss_body	NCBI
cg30260060	-0.815949	0.1021	-3.49616	0.00580488	0.0405741	-2.37848	-0.815949	0.233384	13.8789	hyper	E9PY27	ENSMUST00000139917.8	chr11	118475482	118476782	1301	+	tss_1500	UCSC
cg42034258	-0.634248	-0.568933	-3.49624	0.00580416	0.0405733	-2.37836	-0.634248	0.181409	10.5422	hyper	G3X9F6	ENSMUST00000201511.1	chr5	35697182	35739987	42806	-	tss_body	UCSC
cg40463501	-0.767646	-0.903044	-3.49653	0.00580128	0.0405584	-2.37786	-0.767646	0.219545	12.1661	hyper	P68181	ENSMUST00000005164.11	chr3	146729866	146781416	51551	-	tss_body	UCSC
cg30572493	-0.636687	0.157392	-3.49659	0.00580075	0.0405569	-2.37777	-0.636687	0.182088	10.8911	hyper	E9QA50	ENSMUST00000169319.7	chr12	40214093	40248486	34394	-	tss_body	UCSC
cg48197276	0.87403	0.598464	3.49681	0.00579861	0.0405461	-2.3774	0.87403	0.249951	-14.1815	hypo	Frmpd4	XM_006528885.3	chrX	167471300	168448531	977232	-	tss_body	NCBI
cg33205696	-0.620153	-0.281128	-3.49685	0.00579825	0.0405456	-2.37734	-0.620153	0.177346	10.5939	hyper	2021-03-06	XM_011245351.2	chr15	31455898	31531048	75151	-	tss_body	NCBI
cg42210812	-0.776499	-0.0533236	-3.49713	0.00579548	0.0405338	-2.37686	-0.776499	0.222039	13.2555	hyper	Tbc1d1	NM_001310611.1	chr5	64160259	64351486	191228	+	tss_body	NCBI
cg42774779	-0.700057	-0.355097	-3.49799	0.00578721	0.0404964	-2.37543	-0.700057	0.200131	11.8818	hyper	NA	ENSMUST00000147969.7	chr5	124445504	124461543	16040	+	tss_body	UCSC
cg43171088	0.825149	0.97838	3.49809	0.00578629	0.0404939	-2.37527	0.825149	0.235886	-12.777	hypo	Tfec	XM_011241053.2	chr6	16898466	16898666	201	-	tss_200	NCBI
cg37484797	-0.697853	-0.365531	-3.49818	0.00578536	0.0404895	-2.37511	-0.697853	0.19949	11.8285	hyper	Q6Q477	ENSMUST00000143567.7	chr1	133699456	133801041	101586	-	tss_body	UCSC
cg36301005	-1.05902	1.94798	-3.49828	0.00578443	0.0404841	-2.37495	-1.05902	0.302726	11.6688	hyper	Gm41832	XR_877808.1	chr19	29838452	29927333	88882	-	tss_body	NCBI
cg40281516	0.65119	-0.171144	3.49844	0.00578287	0.0404742	-2.37468	0.65119	0.186137	-11.1395	hypo	J3QNU0	ENSMUST00000178953.2	chr3	124573217	124581094	7878	-	tss_body	UCSC
cg47006624	-1.59124	-2.64796	-3.49913	0.0057762	0.0404413	-2.37353	-1.59124	0.454754	13.3471	hyper	A0A1L1SQQ4	ENSMUST00000217264.1	chr9	79898316	80012851	114536	-	tss_body	UCSC
cg30243138	0.700635	-0.677662	3.49944	0.00577323	0.0404264	-2.37302	0.700635	0.200213	-11.2813	hypo	Q80UG5	ENSMUST00000093907.10	chr11	117199660	117362325	162666	+	tss_body	UCSC
cg42476918	-0.607895	-0.54602	-3.49984	0.00576944	0.0404066	-2.37236	-0.607895	0.173693	10.1365	hyper	NA	ENSMUST00000150506.1	chr5	100220439	100355119	134681	-	tss_body	UCSC
cg29216711	0.648261	0.163839	3.49991	0.00576876	0.0404029	-2.37224	0.648261	0.185222	-11.1125	hypo	Ccm2	NM_146014.3	chr11	6546886	6596761	49876	+	tss_body	NCBI
cg46641646	-0.88461	-0.690995	-3.50004	0.00576751	0.0403973	-2.37202	-0.88461	0.252743	14.0014	hyper	Gm35940	XR_870662.1	chr9	41805598	41805798	201	+	tss_200	NCBI
cg32432031	-0.745165	-0.609267	-3.50015	0.00576644	0.040393	-2.37184	-0.745165	0.212895	12.2676	hyper	NA	ENSMUST00000228663.1	chr14	46528679	46637408	108730	-	tss_body	UCSC
cg38375656	-0.664224	0.512858	-3.50022	0.00576576	0.040393	-2.37172	-0.664224	0.189766	11.0404	hyper	NA	ENSMUST00000152467.1	chr2	51420983	51438785	17803	-	tss_body	UCSC
cg43269629	-0.65163	-0.0706686	-3.5004	0.00576402	0.0403845	-2.37142	-0.65163	0.186159	11.184	hyper	NA	ENSMUST00000123149.7	chr6	31220350	31337373	117024	+	tss_body	UCSC
cg37849919	-0.59975	0.0837392	-3.50049	0.00576318	0.0403797	-2.37127	-0.59975	0.171333	10.3096	hyper	Itpkb	NM_001081175.1	chr1	180330475	180423659	93185	+	tss_body	NCBI
cg39051271	-0.634199	-0.396298	-3.50086	0.0057596	0.0403652	-2.37065	-0.634199	0.181155	10.6479	hyper	Gm33648	XR_375039.3	chr2	143863078	143863278	201	+	tss_200	NCBI
cg44764368	-1.00952	-1.84954	-3.50096	0.00575863	0.0403594	-2.37048	-1.00952	0.288356	11.7622	hyper	Rhcg	XM_006541004.1	chr7	79617404	79617604	201	-	tss_200	NCBI
cg45418259	-0.747978	-0.680565	-3.50149	0.00575352	0.0403289	-2.3696	-0.747978	0.213617	12.3041	hyper	Q8C033	ENSMUST00000084207.11	chr8	14911662	15001085	89424	+	tss_body	UCSC
cg40304209	-0.766647	0.143186	-3.50167	0.00575182	0.0403191	-2.3693	-0.766647	0.218937	13.0065	hyper	NA	ENSMUST00000195996.1	chr3	127861398	127861598	201	+	tss_200	UCSC
cg47506967	-0.757387	0.733283	-3.50174	0.00575118	0.0403159	-2.36919	-0.757387	0.216289	11.9934	hyper	Q99KG3	ENSMUST00000177738.7	chrX	20620097	20650684	30588	+	tss_body	UCSC
cg43555526	-1.05272	-1.65464	-3.50283	0.00574069	0.0402684	-2.36737	-1.05272	0.300533	13.7612	hyper	Atoh8	NM_153778.3	chr6	72235777	72237077	1301	-	tss_1500	NCBI
cg37942675	-0.635215	-0.570096	-3.50286	0.00574046	0.0402682	-2.36733	-0.635215	0.181342	10.5494	hyper	Kcnk2	XM_006497121.3	chr1	189207929	189402704	194776	-	tss_body	NCBI
cg42293996	-0.618801	-0.0170075	-3.503	0.00573911	0.0402627	-2.36709	-0.618801	0.176649	10.6449	hyper	Usp46	XM_006504269.2	chr5	73998725	74035636	36912	-	tss_body	NCBI
cg31147995	-0.781324	1.55684	-3.50365	0.00573293	0.0402335	-2.36601	-0.781324	0.223003	10.1565	hyper	Mark3	XM_006515512.3	chr12	111574477	111656223	81747	+	tss_body	NCBI
cg42880145	-0.688455	-0.320871	-3.50368	0.00573258	0.0402327	-2.36595	-0.688455	0.196495	11.6386	hyper	Limk1	XM_006504396.3	chr5	134660482	134688659	28178	-	tss_body	NCBI
cg45665150	-0.74462	-0.402832	-3.50385	0.00573098	0.0402315	-2.36567	-0.74462	0.212515	12.5377	hyper	chr8-47392428-47392641	NA	chr8	47392428	47392641	214	*	Island	UCSC
cg46316057	-0.886185	-1.20965	-3.50381	0.00573139	0.0402315	-2.36574	-0.886185	0.25292	13.1014	hyper	Ankrd11	NR_037865.1	chr8	122883821	123042284	158464	-	tss_body	NCBI
cg40398943	-0.644074	-0.374644	-3.50422	0.00572745	0.0402179	-2.36506	-0.644074	0.1838	10.9461	hyper	Tspan5	NR_121195.1	chr3	138742207	138904433	162227	+	tss_body	NCBI
cg36319663	0.680091	-1.16207	3.50442	0.00572557	0.0402144	-2.36473	0.680091	0.194067	-10.0075	hypo	Sgms1	XR_001782565.1	chr19	32123980	32388300	264321	-	tss_body	NCBI
cg44522163	0.582469	0.0528914	3.50436	0.00572608	0.0402144	-2.36482	0.582469	0.166212	-10.0297	hypo	E9Q3D4	ENSMUST00000107752.11	chr7	45554892	45567321	12430	+	tss_body	UCSC
cg36868869	-0.772574	-1.06562	-3.50453	0.00572448	0.0402097	-2.36454	-0.772574	0.22045	11.6905	hyper	NA	ENSMUST00000176807.2	chr1	42694924	42744791	49868	+	tss_body	UCSC
cg35758997	-0.7801	0.989023	-3.50466	0.00572323	0.0402062	-2.36432	-0.7801	0.222589	12.0609	hyper	2021-03-03	XM_006526020.3	chr18	56775146	56925551	150406	-	tss_body	NCBI
cg32479833	0.836205	1.54485	3.50474	0.00572248	0.0402061	-2.36419	0.836205	0.238592	-10.9528	hypo	A0A2I3BRM6	ENSMUST00000227195.1	chr14	52081272	52103990	22719	-	tss_body	UCSC
cg30789993	-0.604584	0.422282	-3.50553	0.00571495	0.0401768	-2.36287	-0.604584	0.172466	10.2232	hyper	P51949	ENSMUST00000021523.6	chr12	73123716	73273988	150273	+	tss_body	UCSC
cg28232362	-0.785827	-1.57156	-3.5059	0.00571149	0.0401617	-2.36227	-0.785827	0.224144	10.4501	hyper	Q6PFG8	ENSMUST00000053225.6	chr10	19355032	19356332	1301	+	tss_1500	UCSC
cg45678075	-0.639284	0.0112644	-3.50639	0.00570675	0.0401442	-2.36144	-0.639284	0.182319	10.9914	hyper	Tenm3	XM_006509408.3	chr8	48225672	48843348	617677	-	tss_body	NCBI
cg33631498	-0.843699	-1.50123	-3.50659	0.0057049	0.0401348	-2.36111	-0.843699	0.240604	11.4448	hyper	NA	ENSMUST00000230913.1	chr15	85653615	85707524	53910	+	tss_body	UCSC
cg31256211	-0.604744	-0.212905	-3.50663	0.00570449	0.0401343	-2.36104	-0.604744	0.172457	10.3693	hyper	D3YXX1	ENSMUST00000110638.7	chr13	9684835	9764488	79654	-	tss_body	UCSC
cg37946834	-0.659887	0.276502	-3.50663	0.00570451	0.0401343	-2.36104	-0.659887	0.188183	11.1806	hyper	Q62130	ENSMUST00000097442.8	chr1	189728267	189876695	148429	+	tss_body	UCSC
cg45958450	-0.972611	1.07972	-3.50668	0.00570399	0.0401343	-2.36095	-0.972611	0.277359	14.969	hyper	Zfp423	XM_017313033.1	chr8	87661809	87959445	297637	-	tss_body	NCBI
cg47507238	-0.787245	-0.767893	-3.50668	0.00570402	0.0401343	-2.36096	-0.787245	0.224499	12.6677	hyper	Uba1	NM_001276316.1	chrX	20658301	20683179	24879	+	tss_body	NCBI
cg47877686	1.15119	2.44803	3.5068	0.00570285	0.0401305	-2.36075	1.15119	0.328274	-10.7835	hypo	O88410	ENSMUST00000056614.6	chrX	101731534	101734269	2736	-	tss_body	UCSC
cg34480722	-0.72954	1.12693	-3.50714	0.00569971	0.0401168	-2.3602	-0.72954	0.208016	10.6038	hyper	Synj1	NM_001045515.1	chr16	90936100	91011095	74996	-	tss_body	NCBI
cg29896950	-0.637023	-0.762596	-3.50834	0.00568826	0.040064	-2.35819	-0.637023	0.181574	10.313	hyper	Q5SW49	ENSMUST00000215150.1	chr11	87892617	87897387	4771	-	tss_body	UCSC
cg38018387	-0.706698	-0.942287	-3.50835	0.00568816	0.040064	-2.35818	-0.706698	0.201433	10.9543	hyper	Camk1d	XM_006497471.3	chr2	5293458	5715350	421893	-	tss_body	NCBI
cg33354498	0.602222	-0.129182	3.50847	0.00568703	0.0400613	-2.35798	0.602222	0.171648	-10.3412	hypo	A0A2I3BRE1	ENSMUST00000226687.1	chr15	55133452	55208885	75434	+	tss_body	UCSC
cg36525686	-0.716277	-0.840117	-3.50862	0.00568563	0.040055	-2.35773	-0.716277	0.204148	11.4399	hyper	Rbm20	XM_011247374.1	chr19	53673178	53867083	193906	+	tss_body	NCBI
cg28605532	-0.614692	0.279528	-3.50874	0.00568452	0.0400542	-2.35754	-0.614692	0.175189	10.4563	hyper	Rhobtb1	XM_006514053.3	chr10	69265615	69291791	26177	+	tss_body	NCBI
cg46844418	-0.627601	-0.397313	-3.50882	0.00568377	0.0400521	-2.3574	-0.627601	0.178864	10.6017	hyper	Gm39351	XR_870822.1	chr9	62139160	62140460	1301	+	tss_1500	NCBI
cg34492331	-0.663151	-0.963276	-3.50918	0.00568036	0.0400365	-2.3568	-0.663151	0.188976	10.3462	hyper	E9Q0N0	ENSMUST00000064797.11	chr16	91729352	91913988	184637	+	tss_body	UCSC
cg42721681	0.626417	-0.55574	3.50949	0.00567743	0.0400277	-2.35629	0.626417	0.178492	-10.3902	hypo	Oas2	XR_387564.3	chr5	120731869	120749874	18006	-	tss_body	NCBI
cg43344621	-0.692081	0.395858	-3.5096	0.00567638	0.0400256	-2.3561	-0.692081	0.197197	11.6016	hyper	Tmem178b	XM_006506360.3	chr6	39870692	40255150	384459	+	tss_body	NCBI
cg29845035	-0.615136	-0.158884	-3.5099	0.0056735	0.0400092	-2.3556	-0.615136	0.175257	10.5602	hyper	Rffl	XM_006533987.2	chr11	82803820	82871238	67419	-	tss_body	NCBI
cg42095330	-0.672328	-0.586907	-3.51028	0.0056699	0.0399921	-2.35496	-0.672328	0.191531	11.1702	hyper	Fgfbp1	XM_006503712.3	chr5	43978857	43981829	2973	-	tss_body	NCBI
cg45250795	-0.795225	-0.278307	-3.51063	0.00566662	0.0399776	-2.35438	-0.795225	0.226519	13.5095	hyper	Pwwp2b	NM_001033206.2	chr7	139248481	139267253	18773	+	tss_body	NCBI
cg36183335	-0.697343	-0.191912	-3.51068	0.00566616	0.0399764	-2.3543	-0.697343	0.198635	11.9208	hyper	E9Q6P1	ENSMUST00000162416.1	chr19	15947337	15947537	201	-	tss_200	UCSC
cg48060513	-0.877802	-1.2856	-3.51099	0.00566326	0.0399612	-2.35379	-0.877802	0.250016	12.707	hyper	Atg4a	XM_017318601.1	chrX	140980320	141164194	183875	+	tss_body	NCBI
cg40733499	-0.5893	-0.206287	-3.51145	0.00565887	0.0399377	-2.35301	-0.5893	0.167822	10.0988	hyper	Q69ZU8	ENSMUST00000084749.7	chr4	32804034	32923505	119472	-	tss_body	UCSC
cg38812713	-0.64642	-0.904952	-3.51158	0.00565768	0.0399303	-2.3528	-0.64642	0.184082	10.2204	hyper	Ryr3	XR_001781554.1	chr2	112656499	113217537	561039	-	tss_body	NCBI
cg38854420	-0.70694	0.199035	-3.51161	0.0056574	0.0399303	-2.35275	-0.70694	0.201315	12.0341	hyper	Q91ZE9	ENSMUST00000125860.2	chr2	118547227	118548527	1301	-	tss_1500	UCSC
cg47488832	0.864708	1.68352	3.51169	0.00565663	0.0399281	-2.35262	0.864708	0.246237	-10.6626	hypo	Q8BW75	ENSMUST00000040820.12	chrX	16709281	16817366	108086	-	tss_body	UCSC
cg41522149	-0.867513	-0.0774222	-3.51183	0.00565536	0.0399234	-2.35239	-0.867513	0.247026	14.7609	hyper	E9QNW6	ENSMUST00000105870.7	chr4	134397470	134427413	29944	+	tss_body	UCSC
cg29506975	-0.754555	0.0846342	-3.51356	0.0056391	0.039837	-2.34951	-0.754555	0.214755	12.8867	hyper	Rasgef1c	XM_011249290.2	chr11	49904875	49980223	75349	+	tss_body	NCBI
cg41624478	-1.0437	2.12804	-3.51356	0.00563909	0.039837	-2.34951	-1.0437	0.297051	10.4573	hyper	Q6PDJ6	ENSMUST00000030757.9	chr4	141147912	141204062	56151	+	tss_body	UCSC
cg32324654	-0.646152	-0.848314	-3.51362	0.00563851	0.0398351	-2.34941	-0.646152	0.183899	10.2752	hyper	Cacna1d	XM_017315816.1	chr14	30039940	30353551	313612	-	tss_body	NCBI
cg36354331	-1.90842	-2.65061	-3.5147	0.0056284	0.0397909	-2.34762	-1.90842	0.542983	17.0823	hyper	Q1HCM0	ENSMUST00000057337.8	chr19	36917549	36919615	2067	-	tss_body	UCSC
cg44523498	-0.65054	-0.520337	-3.51499	0.00562564	0.0397835	-2.34713	-0.65054	0.185076	10.8802	hyper	Mamstr	XM_006541234.3	chr7	45637691	45638991	1301	+	tss_1500	NCBI
cg33470276	-0.621414	0.439787	-3.51511	0.00562455	0.0397798	-2.34693	-0.621414	0.176784	10.4186	hyper	Trappc9	XM_006521527.3	chr15	72589619	73061244	471626	-	tss_body	NCBI
cg32453942	-0.597547	0.442653	-3.51536	0.00562215	0.0397706	-2.3465	-0.597547	0.169982	10.0313	hyper	4930572G02Rik	XR_874599.2	chr14	48521344	48570179	48836	+	tss_body	NCBI
cg35792447	-0.699805	-1.16247	-3.51588	0.00561732	0.0397461	-2.34565	-0.699805	0.199041	10.0884	hyper	Q32KI9	ENSMUST00000040359.5	chr18	60911779	60918561	6783	+	tss_body	UCSC
cg29398327	-0.585437	-0.132904	-3.51655	0.0056111	0.0397168	-2.34454	-0.585437	0.166481	10.0682	hyper	Fam196b	NM_001025382.2	chr11	34314821	34422640	107820	+	tss_body	NCBI
cg46164888	-0.749686	-1.1372	-3.51694	0.0056074	0.039699	-2.34388	-0.749686	0.213164	11.1752	hyper	St3gal2	NM_009179.3	chr8	110919864	110972497	52634	+	tss_body	NCBI
cg47720461	-0.625977	-0.525072	-3.51713	0.00560568	0.0396921	-2.34357	-0.625977	0.17798	10.4841	hyper	NA	ENSMUST00000118400.1	chrX	70539309	70539846	538	-	tss_body	UCSC
cg35463159	-0.616661	0.273636	-3.51716	0.00560539	0.0396921	-2.34352	-0.616661	0.175329	10.5527	hyper	Aqp4	NM_001308644.1	chr18	15389393	15410982	21590	-	tss_body	NCBI
cg47278977	-0.727153	0.852692	-3.51739	0.00560321	0.0396809	-2.34313	-0.727153	0.206731	11.2685	hyper	Arpp21	XM_006512361.3	chr9	112180977	112218020	37044	-	tss_body	NCBI
cg44392074	-0.624835	0.477895	-3.51753	0.00560193	0.0396776	-2.3429	-0.624835	0.177635	10.4672	hyper	Gm42376	XR_881937.2	chr7	30392398	30398644	6247	-	tss_body	NCBI
cg43000373	-0.612435	-0.554745	-3.51772	0.00560012	0.0396693	-2.34258	-0.612435	0.1741	10.165	hyper	Dmrt1i	NR_102372.1	chr5	144358524	144361005	2482	+	tss_body	NCBI
cg45441950	-0.655833	-0.424066	-3.51786	0.00559887	0.039667	-2.34236	-0.655833	0.18643	11.0459	hyper	O35608	ENSMUST00000033846.6	chr8	18690262	18741562	51301	-	tss_body	UCSC
cg30204912	0.680901	0.919197	3.51809	0.00559671	0.0396557	-2.34197	0.680901	0.193543	-10.7091	hypo	Cd300ld	NM_145437.2	chr11	114982442	114989886	7445	-	tss_body	NCBI
cg36873473	1.64418	2.91396	3.51813	0.00559636	0.0396549	-2.34191	1.64418	0.467345	-11.8918	hypo	Fhl2	XM_011238434.2	chr1	43123070	43198299	75230	-	tss_body	NCBI
cg29210416	0.759508	1.45096	3.51826	0.00559514	0.03965	-2.34169	0.759508	0.215876	-10.514	hypo	Camk2b	NM_007595.5	chr11	5969641	6065748	96108	-	tss_body	NCBI
cg45729901	-0.683422	1.13708	-3.51827	0.005595	0.03965	-2.34166	-0.683422	0.194249	10.2711	hyper	Galnt7	NM_001167981.1	chr8	57523824	57653055	129232	-	tss_body	NCBI
cg38498590	-0.826423	0.970766	-3.5187	0.00559102	0.0396282	-2.34095	-0.826423	0.234866	12.5584	hyper	Cers6	XM_006499452.3	chr2	68861135	69114284	253150	+	tss_body	NCBI
cg34179997	0.707363	0.482681	3.51914	0.0055869	0.0396105	-2.34022	0.707363	0.201004	-11.8605	hypo	NA	ENSMUST00000232267.1	chr16	43694096	43710832	16737	-	tss_body	UCSC
cg45789934	-0.904873	0.170539	-3.5193	0.0055854	0.0396052	-2.33995	-0.904873	0.257117	15.2476	hyper	Psd3	XM_006509619.3	chr8	67900620	68206056	305437	-	tss_body	NCBI
cg45409019	-0.86631	0.771623	-3.5197	0.00558168	0.039584	-2.33928	-0.86631	0.246132	13.5032	hyper	Dlgap2	XM_006508783.3	chr8	14094613	14848626	754014	+	tss_body	NCBI
cg30396560	0.68263	0.374173	3.51991	0.00557973	0.0395796	-2.33893	0.68263	0.193934	-11.56	hypo	Trib2	XM_006515054.1	chr12	15791724	15816877	25154	-	tss_body	NCBI
cg45582985	-0.660697	-0.649444	-3.52005	0.00557845	0.0395758	-2.3387	-0.660697	0.187695	10.8507	hyper	NA	ENSMUST00000150295.1	chr8	36093360	36094660	1301	+	tss_1500	UCSC
cg45799206	-0.643897	-0.253333	-3.52008	0.00557822	0.0395757	-2.33866	-0.643897	0.182921	11.0092	hyper	NA	ENSMUST00000211954.1	chr8	69395728	69397028	1301	-	tss_1500	UCSC
cg34483241	-0.679209	0.497155	-3.52055	0.00557381	0.0395576	-2.33787	-0.679209	0.192927	11.2321	hyper	Gm41492	XR_876242.1	chr16	91134457	91200552	66096	-	tss_body	NCBI
cg43709798	0.687215	0.519676	3.52075	0.00557198	0.0395498	-2.33754	0.687215	0.19519	-11.4412	hypo	Q80Y24	ENSMUST00000113446.7	chr6	92370909	92534861	163953	-	tss_body	UCSC
cg45474528	-0.643892	0.252307	-3.52096	0.00556999	0.0395368	-2.33718	-0.643892	0.182874	10.9482	hyper	Sfrp1	XM_011242128.1	chr8	23411381	23449632	38252	+	tss_body	NCBI
cg37864760	-0.92993	0.236711	-3.52106	0.0055691	0.0395326	-2.33702	-0.92993	0.264105	15.5553	hyper	NA	ENSMUST00000238412.2	chr1	181581952	181814719	232768	+	tss_body	UCSC
cg38137006	-1.02062	1.19314	-3.52123	0.00556749	0.0395263	-2.33673	-1.02062	0.289847	14.2006	hyper	Q8CBW3	ENSMUST00000126112.7	chr2	22940072	23040195	100124	-	tss_body	UCSC
cg43465879	-0.726359	-0.333932	-3.52129	0.00556698	0.0395238	-2.33664	-0.726359	0.206277	12.3334	hyper	NA	ENSMUST00000204821.1	chr6	56178684	56362374	183691	-	tss_body	UCSC
cg29894056	0.620103	0.17269	3.52138	0.00556616	0.03952	-2.3365	0.620103	0.176097	-10.655	hypo	NA	ENSMUST00000142895.1	chr11	87702122	87704989	2868	+	tss_body	UCSC
cg45591169	0.67949	0.663944	3.52145	0.0055655	0.0395196	-2.33638	0.67949	0.192957	-11.1754	hypo	Dlc1	XM_011242153.2	chr8	36788114	36952708	164595	-	tss_body	NCBI
cg37394406	-0.821423	1.35436	-3.52153	0.00556477	0.0395154	-2.33625	-0.821423	0.233257	11.7581	hyper	2210011K15Rik	XR_387342.2	chr1	121359530	121360220	691	-	tss_body	NCBI
cg30957468	-0.630735	0.691717	-3.52167	0.00556348	0.0395105	-2.33601	-0.630735	0.179101	10.2899	hyper	Tshr	NM_001113404.1	chr12	91400992	91522541	121550	+	tss_body	NCBI
cg39520337	-0.58349	-0.166107	-3.52168	0.00556335	0.0395105	-2.33599	-0.58349	0.165685	10.0328	hyper	Gm30340	XR_880680.1	chr3	17321509	17785980	464472	-	tss_body	NCBI
cg28782763	-0.588747	0.163464	-3.52207	0.00555974	0.0394898	-2.33534	-0.588747	0.167159	10.1118	hyper	H7BWX5	ENSMUST00000020231.9	chr10	85386826	85640594	253769	+	tss_body	UCSC
cg43662382	-0.655545	-0.129931	-3.52294	0.00555174	0.0394648	-2.3339	-0.655545	0.186079	11.2442	hyper	Gkn3	NM_026860.1	chr6	87388935	87389135	201	-	tss_200	NCBI
cg35048600	-0.759696	-0.318106	-3.52333	0.00554813	0.0394465	-2.33325	-0.759696	0.215619	12.8233	hyper	Stap2	NM_145934.2	chr17	55997075	56005606	8532	-	tss_body	NCBI
cg31119573	-0.709674	1.1241	-3.5235	0.00554655	0.0394405	-2.33297	-0.709674	0.201412	10.4447	hyper	Gm34081	XR_872987.1	chr12	109502026	109539783	37758	-	tss_body	NCBI
cg45445429	0.709487	0.789539	3.52372	0.00554454	0.0394282	-2.3326	0.709487	0.201346	-11.4105	hypo	Q8K4N2	ENSMUST00000212226.1	chr8	19140777	19159440	18664	+	tss_body	UCSC
cg30667248	-0.679304	0.54702	-3.52386	0.00554322	0.039422	-2.33237	-0.679304	0.192773	11.3069	hyper	E0CXB1	ENSMUST00000163070.7	chr12	55384021	55384221	201	+	tss_200	UCSC
cg34872333	0.689893	1.06924	3.524	0.00554189	0.039415	-2.33213	0.689893	0.19577	-10.4637	hypo	chr17-34957341-34959315	NA	chr17	34953341	34955341	2001	*	NShelf	UCSC
cg43348519	-0.778303	-1.14776	-3.52454	0.00553695	0.0393932	-2.33123	-0.778303	0.220824	11.6229	hyper	Mgam	XM_006506046.3	chr6	40643013	40769123	126111	+	tss_body	NCBI
cg30144188	-0.645529	0.751783	-3.52468	0.00553564	0.0393859	-2.331	-0.645529	0.183145	10.3289	hyper	NA	ENSMUST00000190043.1	chr11	109346838	109353651	6814	+	tss_body	UCSC
cg38271677	-0.757174	0.576029	-3.52481	0.00553442	0.0393822	-2.33078	-0.757174	0.214812	12.3838	hyper	Gapvd1	XM_011239149.2	chr2	34676330	34755242	78913	-	tss_body	NCBI
cg42997727	0.756078	1.05074	3.52495	0.00553316	0.0393798	-2.33055	0.756078	0.214493	-11.5911	hypo	Lmtk2	NM_001081109.1	chr5	144100435	144188204	87770	+	tss_body	NCBI
cg28707043	-0.642012	0.25603	-3.52512	0.0055316	0.0393719	-2.33027	-0.642012	0.182125	10.9077	hyper	Prss57	NM_001042710.1	chr10	79781473	79788985	7513	-	tss_body	NCBI
cg36299796	-0.681838	-1.05172	-3.52543	0.00552871	0.0393586	-2.32974	-0.681838	0.193405	10.3474	hyper	Q2TA50	ENSMUST00000025719.4	chr19	29697823	29708634	10812	+	tss_body	UCSC
cg46348771	-0.617126	0.153264	-3.52556	0.00552759	0.0393528	-2.32954	-0.617126	0.175044	10.5804	hyper	Q811T9	ENSMUST00000075730.10	chr8	125054194	125261151	206958	+	tss_body	UCSC
cg36070688	0.607238	0.615364	3.52573	0.005526	0.0393488	-2.32925	0.607238	0.172231	-10.0659	hypo	NA	ENSMUST00000118575.1	chr19	3798614	3852419	53806	-	tss_body	UCSC
cg39288141	-0.811297	-1.17655	-3.52599	0.00552365	0.0393415	-2.32883	-0.811297	0.230091	12.0822	hyper	B4galt5	NM_019835.2	chr2	167298443	167349178	50736	-	tss_body	NCBI
cg30959669	-0.700531	-0.234019	-3.52606	0.00552301	0.039339	-2.32871	-0.700531	0.198673	11.9554	hyper	Ston2	XM_006515379.3	chr12	91634695	91725997	91303	-	tss_body	NCBI
cg44197383	-0.901321	-2.00956	-3.52618	0.00552184	0.0393338	-2.3285	-0.901321	0.255608	10.0395	hyper	Ssc5d	NM_173008.2	chr7	4925843	4944797	18955	+	tss_body	NCBI
cg43973410	0.784142	1.13222	3.52637	0.00552013	0.0393258	-2.32819	0.784142	0.222365	-11.4323	hypo	NA	ENSMUST00000187542.6	chr6	125481362	125484678	3317	+	tss_body	UCSC
cg43866870	-0.676257	-1.07553	-3.52705	0.00551387	0.039298	-2.32706	-0.676257	0.191735	10.2632	hyper	Hrh1	NM_001252643.2	chr6	114403665	114483298	79634	+	tss_body	NCBI
cg42212334	-0.67147	-0.670625	-3.52723	0.0055122	0.0392913	-2.32675	-0.67147	0.190367	11.0269	hyper	LOC108167360	XR_001784865.1	chr5	64381819	64383119	1301	+	tss_1500	NCBI
cg40926040	-0.747803	-0.950767	-3.5275	0.00550973	0.0392785	-2.32631	-0.747803	0.211992	11.6807	hyper	A2ALK6	ENSMUST00000095076.9	chr4	56991971	57143437	151467	-	tss_body	UCSC
cg30663980	-0.841203	0.759885	-3.52822	0.00550311	0.0392569	-2.3251	-0.841203	0.238421	13.3307	hyper	Baz1a	XM_006515671.3	chr12	54893550	54986354	92805	-	tss_body	NCBI
cg38442582	-0.636584	-0.366709	-3.52846	0.00550099	0.0392443	-2.32472	-0.636584	0.180414	10.7716	hyper	B1AYG6	ENSMUST00000112517.7	chr2	60604244	60722643	118400	-	tss_body	UCSC
cg38869522	-0.790921	0.938374	-3.52864	0.00549934	0.0392381	-2.32442	-0.790921	0.224143	12.0507	hyper	Tyro3	XM_017317147.1	chr2	119799264	119818104	18841	+	tss_body	NCBI
cg30125063	-0.733724	0.369665	-3.52897	0.00549629	0.0392239	-2.32386	-0.733724	0.207914	12.2871	hyper	Q6DFV5	ENSMUST00000075012.7	chr11	107547959	107686943	138985	+	tss_body	UCSC
cg35871935	-0.898259	0.305428	-3.52907	0.00549541	0.0392218	-2.3237	-0.898259	0.254532	14.9254	hyper	Gm29677	XR_877523.1	chr18	68398051	68565629	167579	+	tss_body	NCBI
cg33738839	-1.05432	1.04146	-3.52924	0.00549379	0.0392185	-2.32341	-1.05432	0.298737	15.268	hyper	Ano6	XM_006520234.2	chr15	95861479	95975472	113994	+	tss_body	NCBI
cg39916807	0.734166	0.973759	3.52959	0.00549063	0.0392044	-2.32283	0.734166	0.208003	-11.3418	hypo	NA	ENSMUST00000200412.1	chr3	79212918	79253913	40996	+	tss_body	UCSC
cg28188093	-0.696309	1.105	-3.52985	0.00548822	0.039192	-2.32239	-0.696309	0.197263	10.478	hyper	Q9JLQ4	ENSMUST00000121646.7	chr10	13090787	13131694	40908	+	tss_body	UCSC
cg35802549	-0.672369	-0.830554	-3.53008	0.00548617	0.0391851	-2.32202	-0.672369	0.190469	10.6946	hyper	A0A494B960	ENSMUST00000235713.1	chr18	61687914	61692536	4623	+	tss_body	UCSC
cg36570721	-0.756048	0.529177	-3.53018	0.00548528	0.0391809	-2.32186	-0.756048	0.214167	12.3955	hyper	Atrnl1	XM_006527053.1	chr19	57642523	58133343	490821	+	tss_body	NCBI
cg34646066	-1.23923	1.75479	-3.53019	0.00548513	0.0391808	-2.32183	-1.23923	0.351037	15.156	hyper	Q8K4X7	ENSMUST00000024594.8	chr17	12119283	12219645	100363	+	tss_body	UCSC
cg36091969	-0.72594	-0.665244	-3.53019	0.00548512	0.0391808	-2.32183	-0.72594	0.205637	11.9026	hyper	Q8VD62	ENSMUST00000159759.2	chr19	5425143	5427313	2171	+	tss_body	UCSC
cg46594336	0.631622	-0.0889998	3.53033	0.00548384	0.0391808	-2.32159	0.631622	0.178913	-10.8366	hypo	Kirrel3	XM_006510557.3	chr9	34485847	35036315	550469	+	tss_body	NCBI
cg44096714	-0.837639	0.122194	-3.53051	0.00548223	0.0391738	-2.3213	-0.837639	0.237257	14.1827	hyper	Plekha5	XM_006506875.2	chr6	140423638	140597110	173473	+	tss_body	NCBI
cg31138546	-0.590925	-0.0191021	-3.53062	0.00548123	0.0391733	-2.32112	-0.590925	0.167372	10.1735	hyper	Q8BH83	ENSMUST00000148765.1	chr12	110978255	110978455	201	-	tss_200	UCSC
cg39462420	-0.781931	1.38562	-3.53073	0.00548022	0.039172	-2.32093	-0.781931	0.221464	11.1011	hyper	LOC102634900	XR_878665.1	chr3	7576266	7688811	112546	+	tss_body	NCBI
cg47415226	0.819278	1.76852	3.53082	0.00547939	0.0391691	-2.32078	0.819278	0.232036	-10.0272	hypo	NA	ENSMUST00000119490.1	chrX	5665371	5666226	856	+	tss_body	UCSC
cg32233158	0.896043	1.33173	3.53096	0.00547816	0.0391645	-2.32056	0.896043	0.253768	-12.3551	hypo	NA	ENSMUST00000225510.1	chr14	19646669	19647054	386	-	tss_body	UCSC
cg38797750	-0.747632	-0.106449	-3.53117	0.00547622	0.0391559	-2.3202	-0.747632	0.211724	12.7736	hyper	Lgr4	NM_172671.2	chr2	109917646	110014257	96612	+	tss_body	NCBI
cg37797770	1.0784	2.20362	3.53119	0.00547602	0.0391555	-2.32017	1.0784	0.305393	-11.0276	hypo	Q7TRV9	ENSMUST00000214690.1	chr1	174039204	174040504	1301	+	tss_1500	UCSC
cg40816783	-0.681708	0.115492	-3.53136	0.00547445	0.0391485	-2.31988	-0.681708	0.193044	11.6749	hyper	Rnf38	XM_011250115.2	chr4	44126209	44233643	107435	-	tss_body	NCBI
cg38574869	1.03749	2.1812	3.53153	0.00547295	0.039144	-2.31961	1.03749	0.293778	-11.1999	hypo	P0C1Q2	ENSMUST00000099992.9	chr2	75989911	76338774	348864	-	tss_body	UCSC
cg47346355	-0.633852	-0.698668	-3.53187	0.00546987	0.0391304	-2.31904	-0.633852	0.179466	10.3788	hyper	chr9-118925209-118925491	NA	chr9	118923209	118925209	2001	*	NShore	UCSC
cg38295090	-0.625933	0.108941	-3.53229	0.005466	0.0391165	-2.31834	-0.625933	0.177203	10.7456	hyper	NA	ENSMUST00000159092.1	chr2	37516518	37565053	48536	+	tss_body	UCSC
cg39451275	-0.741877	-0.69546	-3.53232	0.00546574	0.0391165	-2.31829	-0.741877	0.210025	12.1369	hyper	Zfhx4	NM_030708.2	chr3	5218553	5415855	197303	+	tss_body	NCBI
cg43339134	0.797312	1.05205	3.53245	0.00546457	0.0391099	-2.31807	0.797312	0.225711	-12.2607	hypo	NA	ENSMUST00000135363.1	chr6	39526021	39527321	1301	+	tss_1500	UCSC
cg42640364	-0.737473	-0.934596	-3.53263	0.00546295	0.0391018	-2.31778	-0.737473	0.20876	11.5803	hyper	A0A0J9YTX1	ENSMUST00000128590.2	chr5	115011496	115084885	73390	+	tss_body	UCSC
cg34974906	-0.830066	1.00384	-3.53269	0.00546239	0.0390997	-2.31767	-0.830066	0.234967	12.451	hyper	Q6WKZ8	ENSMUST00000113335.3	chr17	46930248	47010532	80285	-	tss_body	UCSC
cg47788899	-0.742829	1.39643	-3.53292	0.00546031	0.0390912	-2.31729	-0.742829	0.210259	10.2433	hyper	Dmd	XM_017318378.1	chrX	82946459	84378308	1431850	+	tss_body	NCBI
cg32270089	-0.630201	0.718398	-3.53318	0.0054579	0.0390806	-2.31685	-0.630201	0.178366	10.268	hyper	A0A087WRS4	ENSMUST00000188991.6	chr14	23300020	24004125	704106	-	tss_body	UCSC
cg41268249	0.675342	1.13911	3.53363	0.00545389	0.0390631	-2.31612	0.675342	0.191119	-10.1451	hypo	Txndc12	NM_025334.3	chr4	108834677	108862120	27444	+	tss_body	NCBI
cg45654537	-0.738145	0.578536	-3.53382	0.00545218	0.0390539	-2.3158	-0.738145	0.20888	12.0354	hyper	Acsl1	NM_007981.4	chr8	46471036	46536051	65016	+	tss_body	NCBI
cg35121936	-0.652315	0.644534	-3.53416	0.00544902	0.0390403	-2.31522	-0.652315	0.184574	10.6159	hyper	Rab31	NM_133685.2	chr17	65651725	65772752	121028	-	tss_body	NCBI
cg45483172	-0.742097	1.19648	-3.53471	0.00544406	0.0390136	-2.31431	-0.742097	0.209945	10.7054	hyper	NA	ENSMUST00000181338.1	chr8	24422403	24440008	17606	+	tss_body	UCSC
cg40123285	-1.09741	-0.841213	-3.53478	0.00544343	0.0390111	-2.3142	-1.09741	0.31046	16.5775	hyper	Tshb	NM_001165939.1	chr3	102782714	102782914	201	-	tss_200	NCBI
cg38430776	-0.686122	0.681518	-3.53518	0.00543987	0.038996	-2.31354	-0.686122	0.194084	11.2074	hyper	Tanc1	XM_017319204.1	chr2	59612655	59845717	233063	+	tss_body	NCBI
cg39263262	-0.76332	-0.514407	-3.53511	0.00544045	0.038996	-2.31365	-0.76332	0.215925	12.7509	hyper	NA	ENSMUST00000187099.1	chr2	165601462	165601787	326	-	tss_body	UCSC
cg34577736	-1.11747	1.30236	-3.53531	0.00543867	0.0389895	-2.31332	-1.11747	0.316087	14.8979	hyper	NA	ENSMUST00000124362.1	chr17	4994331	5097733	103403	+	tss_body	UCSC
cg46575056	-0.597955	-0.3891	-3.53538	0.00543804	0.0389881	-2.3132	-0.597955	0.169135	10.1309	hyper	Arhgap32	NM_001195632.1	chr9	32116135	32265511	149377	+	tss_body	NCBI
cg28767530	-0.639864	-0.203913	-3.53591	0.00543327	0.0389634	-2.31233	-0.639864	0.180962	10.9271	hyper	Gm34184	XR_380639.2	chr10	84036559	84100880	64322	-	tss_body	NCBI
cg40013178	-0.626706	-0.367606	-3.53618	0.00543081	0.0389511	-2.31188	-0.626706	0.177227	10.6442	hyper	A0A0G2JGF1	ENSMUST00000197679.4	chr3	89864058	89913196	49139	-	tss_body	UCSC
cg43798651	-0.592665	0.29864	-3.53636	0.00542912	0.0389444	-2.31156	-0.592665	0.167592	10.0767	hyper	Chl1	XM_017321375.1	chr6	103509902	103511202	1301	+	tss_1500	NCBI
cg36077626	-0.705595	-0.580209	-3.53651	0.00542779	0.0389393	-2.31132	-0.705595	0.199517	11.6639	hyper	Kdm2a	NM_001001984.2	chr19	4316143	4397077	80935	-	tss_body	NCBI
cg36875565	-0.788763	0.156025	-3.53753	0.00541862	0.0388937	-2.30963	-0.788763	0.22297	13.4128	hyper	O55033	ENSMUST00000086421.8	chr1	43445750	43570515	124766	+	tss_body	UCSC
cg40814761	-0.767228	0.579064	-3.53756	0.00541835	0.0388929	-2.30958	-0.767228	0.216881	12.5088	hyper	Gne	NM_001190414.1	chr4	44036822	44072673	35852	-	tss_body	NCBI
cg42411839	-0.608451	-0.421275	-3.53776	0.00541658	0.0388838	-2.30925	-0.608451	0.171988	10.2935	hyper	NA	ENSMUST00000202320.1	chr5	91738279	91739579	1301	-	tss_1500	UCSC
cg46089830	-0.651128	-0.360828	-3.53774	0.00541673	0.0388838	-2.30928	-0.651128	0.184052	11.0607	hyper	Q504M2	ENSMUST00000059588.7	chr8	104589950	104591250	1301	+	tss_1500	UCSC
cg37386822	0.64811	0.604971	3.5379	0.0054153	0.0388814	-2.30901	0.64811	0.183191	-10.7609	hypo	NA	ENSMUST00000186237.1	chr1	120435804	120438455	2652	+	tss_body	UCSC
cg46414070	0.631729	0.0770989	3.53867	0.00540838	0.0388516	-2.30773	0.631729	0.178522	-10.8651	hypo	Trpc6	NM_001282087.1	chr9	8544141	8628582	84442	+	tss_body	NCBI
cg30032757	0.842906	1.33146	3.53875	0.00540765	0.0388494	-2.3076	0.842906	0.238193	-11.9074	hypo	LOC102635801	XR_389041.3	chr11	100275698	100288904	13207	-	tss_body	NCBI
cg37519954	0.718482	1.27268	3.53955	0.00540048	0.0388104	-2.30627	0.718482	0.202987	-10.2735	hypo	Gm34056	XR_387442.2	chr1	136650441	136662730	12290	-	tss_body	NCBI
cg46675962	-0.79143	0.117176	-3.54001	0.00539629	0.0387897	-2.3055	-0.79143	0.223567	13.4456	hyper	Ddx6	NM_007841.4	chr9	44604891	44640731	35841	+	tss_body	NCBI
cg32297263	-0.633835	0.805899	-3.54008	0.00539573	0.0387888	-2.30539	-0.633835	0.179046	10.1287	hyper	Il17rd	XM_006518667.3	chr14	27038988	27107286	68299	+	tss_body	NCBI
cg34355727	-0.692104	-0.413898	-3.5402	0.00539461	0.0387857	-2.30518	-0.692104	0.195498	11.6963	hyper	Robo1	XM_006522965.1	chr16	72663033	73047491	384459	+	tss_body	NCBI
cg32277064	0.698146	1.10587	3.54034	0.00539339	0.0387824	-2.30496	0.698146	0.197198	-10.4786	hypo	Gm31775	XR_383261.2	chr14	24665188	24772703	107516	+	tss_body	NCBI
cg33738274	-0.666563	0.801539	-3.54035	0.00539325	0.0387824	-2.30493	-0.666563	0.188276	10.5295	hyper	Ano6	XM_006520233.3	chr15	95800329	95975472	175144	+	tss_body	NCBI
cg41352542	-0.627638	-0.154419	-3.54036	0.0053932	0.0387824	-2.30492	-0.627638	0.177281	10.7873	hyper	chr4-119539229-119540283	NA	chr4	119537229	119539229	2001	*	NShore	UCSC
cg37203194	0.851657	-1.17302	3.54062	0.00539081	0.0387718	-2.30448	0.851657	0.240539	-12.1528	hypo	Q921I6	ENSMUST00000066279.10	chr1	89070414	89155068	84655	+	tss_body	UCSC
cg33478901	-0.610325	0.513738	-3.54097	0.00538769	0.0387571	-2.3039	-0.610325	0.172361	10.1336	hyper	Q8BYC4	ENSMUST00000064166.4	chr15	73694603	73707505	12903	-	tss_body	UCSC
cg47738782	0.770278	1.26819	3.54101	0.00538739	0.038756	-2.30385	0.770278	0.217531	-11.2257	hypo	NA	ENSMUST00000146812.7	chrX	73757089	73772514	15426	+	tss_body	UCSC
cg36827454	-0.65167	-0.964136	-3.54113	0.00538632	0.0387493	-2.30365	-0.65167	0.184029	10.1593	hyper	F8WJA7	ENSMUST00000039827.13	chr1	38177326	38664955	487630	-	tss_body	UCSC
cg35497266	-0.672552	-0.192918	-3.54126	0.0053851	0.0387457	-2.30342	-0.672552	0.189919	11.4851	hyper	4930426D05Rik	NM_001271580.1	chr18	21651564	21656107	4544	+	tss_body	NCBI
cg33058938	-1.06463	-1.11178	-3.54156	0.00538245	0.038735	-2.30293	-1.06463	0.300611	15.225	hyper	NA	ENSMUST00000228227.1	chr15	8968001	9005231	37231	+	tss_body	UCSC
cg39595950	-0.599071	-0.0971935	-3.54176	0.00538061	0.0387272	-2.30258	-0.599071	0.169145	10.3005	hyper	G3UWJ0	ENSMUST00000173059.7	chr3	29952566	30238162	285597	-	tss_body	UCSC
cg31341000	0.64613	0.338301	3.5423	0.00537581	0.0387064	-2.30169	0.64613	0.182404	-10.9006	hypo	Vmn1r210	NM_134235.1	chr13	22827193	22828114	922	-	tss_body	NCBI
cg37478452	-0.684669	0.419914	-3.54294	0.00537013	0.0386781	-2.30064	-0.684669	0.193249	11.5591	hyper	Plekha6	XM_006529553.3	chr1	133163784	133303431	139648	+	tss_body	NCBI
cg47374222	0.785208	1.32133	3.54299	0.00536963	0.0386761	-2.30054	0.785208	0.221623	-11.0948	hypo	NA	ENSMUST00000188320.1	chr9	120915252	120915452	201	-	tss_200	UCSC
cg42059589	-0.678276	0.420136	-3.54307	0.00536892	0.0386735	-2.30041	-0.678276	0.191437	11.3547	hyper	Stx18	XM_006504111.3	chr5	38038631	38136820	98190	+	tss_body	NCBI
cg47784376	-1.19344	1.91839	-3.54312	0.0053685	0.0386727	-2.30033	-1.19344	0.336834	13.4309	hyper	Dmd	XM_017318377.1	chrX	82946504	85205050	2258547	+	tss_body	NCBI
cg33401913	-0.66471	0.483736	-3.54361	0.00536411	0.0386488	-2.29951	-0.66471	0.18758	11.0834	hyper	NA	ENSMUST00000229129.1	chr15	61184150	61241065	56916	+	tss_body	UCSC
cg40299342	-0.612132	0.219682	-3.54361	0.00536411	0.0386488	-2.29951	-0.612132	0.172743	10.4917	hyper	S4R2T7	ENSMUST00000182711.7	chr3	126959006	127499350	540345	-	tss_body	UCSC
cg47297874	-0.605815	-0.321793	-3.54365	0.00536376	0.0386483	-2.29945	-0.605815	0.170958	10.3197	hyper	Trim71	NM_001042503.2	chr9	114511267	114564369	53103	-	tss_body	NCBI
cg35449734	-0.904427	1.11778	-3.54376	0.0053628	0.0386435	-2.29927	-0.904427	0.255217	13.0656	hyper	A0A3Q4EI48	ENSMUST00000234480.1	chr18	13687015	13845043	158029	-	tss_body	UCSC
cg41223788	0.589618	-0.229387	3.54378	0.00536265	0.0386435	-2.29924	0.589618	0.166381	-10.0846	hypo	Dab1	XM_006502726.1	chr4	104367542	104744844	377303	+	tss_body	NCBI
cg42545325	0.60936	-0.0470721	3.54392	0.00536136	0.0386383	-2.299	0.60936	0.171945	-10.4826	hypo	Hfm1	XM_006535015.1	chr5	106840192	106926117	85926	-	tss_body	NCBI
cg28767581	0.689618	-0.823702	3.54415	0.00535933	0.0386297	-2.29862	0.689618	0.194579	-10.8785	hypo	Gm34184	XR_380639.2	chr10	84036559	84100880	64322	-	tss_body	NCBI
cg42672961	-0.613543	-0.564718	-3.54437	0.00535733	0.0386218	-2.29825	-0.613543	0.173104	10.1877	hyper	Q3V3K3	ENSMUST00000111975.2	chr5	117240459	117273867	33409	+	tss_body	UCSC
cg37237650	-1.01459	1.48484	-3.54547	0.00534758	0.0385733	-2.29642	-1.01459	0.286166	12.9764	hyper	Hdac4	XM_017319486.1	chr1	91928778	92195652	266875	-	tss_body	NCBI
cg35629232	0.64958	1.00405	3.54563	0.00534615	0.0385658	-2.29616	0.64958	0.183206	-10.0094	hypo	Arhgap26	XM_017317985.1	chr18	38739447	39376285	636839	+	tss_body	NCBI
cg47359225	-1.23352	0.595463	-3.54567	0.00534581	0.0385647	-2.29609	-1.23352	0.347894	19.2632	hyper	Gm33701	XR_379995.1	chr9	119744215	119754451	10237	+	tss_body	NCBI
cg44670989	0.778491	1.23091	3.54588	0.00534397	0.0385566	-2.29575	0.778491	0.219548	-11.0708	hypo	LOC108167436	XR_001778168.1	chr7	67488010	67522791	34782	+	tss_body	NCBI
cg41663773	-0.784564	-0.672982	-3.5459	0.00534373	0.0385559	-2.2957	-0.784564	0.221259	12.9102	hyper	Vps13d	NM_001276502.1	chr4	144972621	145190666	218046	-	tss_body	NCBI
cg33859011	0.668081	0.322854	3.546	0.00534283	0.0385543	-2.29554	0.668081	0.188404	-11.3688	hypo	chr16-4586600-4587001	NA	chr16	4584600	4586600	2001	*	NShore	UCSC
cg38655351	0.844035	0.793077	3.54605	0.00534243	0.0385539	-2.29546	0.844035	0.238021	-13.1317	hypo	Q8VGF5	ENSMUST00000216213.1	chr2	88793035	88796827	3793	+	tss_body	UCSC
cg31701508	-0.614175	-0.137283	-3.5461	0.00534202	0.0385523	-2.29538	-0.614175	0.173198	10.559	hyper	Q80YE7	ENSMUST00000077453.12	chr13	60601956	60762801	160846	+	tss_body	UCSC
cg42636127	-0.770281	0.452788	-3.54609	0.00534208	0.0385523	-2.29539	-0.770281	0.21722	12.842	hyper	Q80UP5	ENSMUST00000102578.10	chr5	114774676	114805822	31147	+	tss_body	UCSC
cg35834597	-0.593972	-0.139739	-3.54667	0.00533692	0.0385328	-2.29443	-0.593972	0.167473	10.2113	hyper	G3X9H8	ENSMUST00000237384.1	chr18	64890492	65213317	322826	+	tss_body	UCSC
cg37797823	0.656545	-0.909603	3.5467	0.00533666	0.0385319	-2.29438	0.656545	0.185114	-10.122	hypo	Olfr432	NM_146716.2	chr1	174048874	174050174	1301	+	tss_1500	NCBI
cg45797218	-0.72841	1.08414	-3.54681	0.00533568	0.0385269	-2.29419	-0.72841	0.20537	10.7668	hyper	Atp6v1b2	NM_007509.3	chr8	69088735	69113718	24984	+	tss_body	NCBI
cg42060444	-0.631441	0.303877	-3.54686	0.00533522	0.0385268	-2.29411	-0.631441	0.178028	10.7255	hyper	A0A0J9YVF8	ENSMUST00000201341.1	chr5	38159562	38160862	1301	-	tss_1500	UCSC
cg42423539	-0.629577	-0.587198	-3.547	0.00533399	0.038521	-2.29388	-0.629577	0.177496	10.4354	hyper	A0A0R4J1H8	ENSMUST00000113054.8	chr5	92809377	92965318	155942	+	tss_body	UCSC
cg39756799	0.690052	1.27829	3.54703	0.00533371	0.0385205	-2.29383	0.690052	0.194544	-10.0158	hypo	Gm30351	XR_375652.3	chr3	52933248	52956278	23031	+	tss_body	NCBI
cg31599294	0.609446	0.423172	3.54753	0.00532932	0.0384968	-2.293	0.609446	0.171794	-10.2972	hypo	chr13-52530361-52530803	NA	chr13	52532803	52534803	2001	*	SShelf	UCSC
cg43856879	-0.649376	-0.872454	-3.54772	0.00532767	0.0384878	-2.29269	-0.649376	0.183041	10.2497	hyper	A0A0N4SVB5	ENSMUST00000204134.2	chr6	113501931	113502131	201	-	tss_200	UCSC
cg40017299	-0.672951	-1.01706	-3.54775	0.00532732	0.0384863	-2.29263	-0.672951	0.189684	10.2782	hyper	Creb3l4	NM_030080.3	chr3	90237497	90243512	6016	-	tss_body	NCBI
cg45191729	-0.842877	-1.07979	-3.5481	0.00532423	0.0384703	-2.29205	-0.842877	0.237557	12.8713	hyper	F2Z480	ENSMUST00000124096.7	chr7	130162450	133123350	2960901	-	tss_body	UCSC
cg36463150	-0.594973	0.106033	-3.54825	0.00532294	0.0384666	-2.2918	-0.594973	0.167681	10.2274	hyper	Q8BGW2	ENSMUST00000132202.2	chr19	46599112	46657385	58274	+	tss_body	UCSC
cg38559639	0.992929	0.345651	3.54838	0.00532177	0.0384618	-2.29158	0.992929	0.279826	-16.6804	hypo	A0A0A0MQ91	ENSMUST00000053932.6	chr2	74726727	74747918	21192	+	tss_body	UCSC
cg37704833	-0.731123	-0.20496	-3.54841	0.00532156	0.0384614	-2.29154	-0.731123	0.206043	12.5018	hyper	Kifap3	NM_001305643.1	chr1	163779582	163917107	137526	+	tss_body	NCBI
cg43071489	0.607258	-0.0545017	3.54902	0.00531616	0.0384348	-2.29053	0.607258	0.171106	-10.4495	hypo	Fry	XM_006504929.1	chr5	150196424	150497753	301330	+	tss_body	NCBI
cg44786418	-1.02749	-2.12134	-3.55042	0.00530376	0.0383689	-2.28819	-1.02749	0.289399	11.4484	hyper	Cpeb1	XM_011250787.2	chr7	81347427	81454105	106679	-	tss_body	NCBI
cg37314157	-0.733714	0.13758	-3.55104	0.00529836	0.0383424	-2.28717	-0.733714	0.20662	12.5173	hyper	Q8CHE4	ENSMUST00000061047.6	chr1	106171751	106394250	222500	+	tss_body	UCSC
cg43408276	0.861589	-0.938564	3.55106	0.00529819	0.0383422	-2.28714	0.861589	0.242629	-13.4012	hypo	chr6-50596371-50596701	NA	chr6	50596701	50598701	2001	*	SShore	UCSC
cg41970685	-0.760947	-0.451367	-3.55141	0.00529506	0.0383268	-2.28655	-0.760947	0.214266	12.7814	hyper	E0CZ33	ENSMUST00000161398.7	chr5	29196002	29203195	7194	+	tss_body	UCSC
cg31345956	-0.758313	-0.376066	-3.55201	0.00528976	0.0383063	-2.28555	-0.758313	0.213488	12.8271	hyper	Gm11335	XR_873171.1	chr13	23526996	23530940	3945	-	tss_body	NCBI
cg36449422	-0.614735	0.0570601	-3.552	0.00528987	0.0383063	-2.28557	-0.614735	0.173067	10.5624	hyper	Fbxw4	XR_001782592.1	chr19	45579122	45660536	81415	-	tss_body	NCBI
cg44552319	-0.682038	0.109037	-3.55235	0.00528684	0.0382932	-2.285	-0.682038	0.191997	11.679	hyper	Zdhhc13	XM_006540896.3	chr7	48789028	48827381	38354	+	tss_body	NCBI
cg39621433	-0.682931	-0.304503	-3.55262	0.0052844	0.0382857	-2.28453	-0.682931	0.192233	11.6376	hyper	F8SLQ3	ENSMUST00000078226.9	chr3	32949633	33083029	133397	-	tss_body	UCSC
cg41510517	-0.676921	-0.795916	-3.55251	0.00528538	0.0382857	-2.28472	-0.676921	0.190547	10.8875	hyper	Zdhhc18	XM_017320305.1	chr4	133604655	133633480	28826	-	tss_body	NCBI
cg29021888	0.783591	0.683921	3.55333	0.00527819	0.0382505	-2.28336	0.783591	0.220523	-12.8252	hypo	Q62132	ENSMUST00000128399.1	chr10	116177410	116274345	96936	+	tss_body	UCSC
cg32538019	-0.627376	-0.19112	-3.5542	0.00527061	0.0382119	-2.28192	-0.627376	0.176517	10.7299	hyper	NA	ENSMUST00000225434.1	chr14	58300781	58300981	201	+	tss_200	UCSC
cg29971549	-0.695306	-0.707731	-3.55434	0.00526933	0.0382057	-2.28167	-0.695306	0.195621	11.3686	hyper	Abi3	NM_025659.4	chr11	95830071	95842439	12369	-	tss_body	NCBI
cg29400254	0.869553	1.05714	3.5545	0.00526793	0.0381976	-2.28141	0.869553	0.244634	-13.0955	hypo	Q5SRI3	ENSMUST00000101365.8	chr11	34273044	34783892	510849	-	tss_body	UCSC
cg29499205	0.70695	-0.268303	3.55475	0.00526575	0.038188	-2.281	0.70695	0.198874	-12.0041	hypo	Q8VGD6	ENSMUST00000056759.10	chr11	48978888	49135387	156500	+	tss_body	UCSC
cg41221066	-0.587506	-0.263739	-3.55516	0.00526222	0.0381738	-2.28033	-0.587506	0.165255	10.0302	hyper	Dab1	XM_011240427.2	chr4	103619549	104744844	1125296	+	tss_body	NCBI
cg35258232	-0.658253	0.468322	-3.55602	0.00525472	0.0381411	-2.2789	-0.658253	0.18511	11.0352	hyper	Map4k3	XM_006524192.2	chr17	80580513	80728205	147693	-	tss_body	NCBI
cg33370479	-0.61731	0.405509	-3.55644	0.00525103	0.0381257	-2.27819	-0.61731	0.173575	10.3845	hyper	NA	ENSMUST00000160990.1	chr15	57695728	57821110	125383	+	tss_body	UCSC
cg46328669	-0.772555	1.15704	-3.55678	0.00524805	0.0381144	-2.27763	-0.772555	0.217206	11.1104	hyper	P56371	ENSMUST00000118535.7	chr8	123805984	123835287	29304	+	tss_body	UCSC
cg28124779	-0.699455	0.727765	-3.55707	0.00524555	0.0381056	-2.27715	-0.699455	0.196638	11.2062	hyper	Esr1	XM_006512435.2	chr10	4686893	5001656	314764	+	tss_body	NCBI
cg28150184	-0.741938	-0.485422	-3.55725	0.005244	0.0381005	-2.27685	-0.741938	0.208571	12.3806	hyper	Ust	NM_177387.3	chr10	8204752	8518825	314074	-	tss_body	NCBI
cg31944614	0.674373	0.360738	3.5574	0.00524263	0.0380952	-2.27659	0.674373	0.189569	-11.4439	hypo	Gm41027	XR_873822.1	chr13	96965976	96984375	18400	-	tss_body	NCBI
cg41927870	-0.781197	0.929319	-3.55769	0.00524013	0.0380838	-2.27611	-0.781197	0.21958	11.8678	hyper	Pus7	NM_178403.5	chr5	23740164	23783711	43548	-	tss_body	NCBI
cg40860614	-0.603738	0.0654788	-3.55827	0.0052351	0.0380535	-2.27515	-0.603738	0.169672	10.3802	hyper	NA	ENSMUST00000195786.1	chr4	47827223	47927365	100143	-	tss_body	UCSC
cg39376680	-0.829867	-0.527179	-3.5584	0.00523398	0.0380474	-2.27494	-0.829867	0.233214	13.8137	hyper	Q8BH80	ENSMUST00000067530.5	chr2	173737510	173784339	46830	+	tss_body	UCSC
cg38509516	-0.706016	0.795495	-3.55864	0.00523189	0.0380384	-2.27454	-0.706016	0.198395	11.1148	hyper	Myo3b	XM_017319039.1	chr2	70070037	70428188	358152	+	tss_body	NCBI
cg43899388	-0.723707	0.726441	-3.55872	0.00523117	0.0380368	-2.2744	-0.723707	0.203361	11.5252	hyper	A0A0N4SVN7	ENSMUST00000204950.2	chr6	117933559	117937335	3777	-	tss_body	UCSC
cg46208431	-0.707511	1.16144	-3.55873	0.00523112	0.0380368	-2.27439	-0.707511	0.19881	10.3263	hyper	Q91WL8	ENSMUST00000004756.13	chr8	114439654	115352708	913055	+	tss_body	UCSC
cg31993025	0.739027	0.528147	3.5592	0.00522698	0.0380192	-2.2736	0.739027	0.207638	-12.331	hypo	Pik3r1	NM_001077495.2	chr13	101680760	101768217	87458	-	tss_body	NCBI
cg31353225	-0.732679	0.482372	-3.55959	0.00522359	0.0380008	-2.27295	-0.732679	0.205832	12.1542	hyper	Lrrc16a	XM_017315584.1	chr13	24012480	24280769	268290	-	tss_body	NCBI
cg47631674	-0.677718	0.84305	-3.55981	0.00522172	0.0379913	-2.27259	-0.677718	0.19038	10.6293	hyper	Gm35727	XR_391681.2	chrX	51681823	51864066	182244	+	tss_body	NCBI
cg41791543	-0.59317	0.280553	-3.55993	0.00522069	0.0379888	-2.2724	-0.59317	0.166624	10.1021	hyper	Cfap74	XM_006539047.2	chr4	155409480	155466823	57344	+	tss_body	NCBI
cg46265124	-0.702368	0.769606	-3.56	0.00522009	0.0379856	-2.27228	-0.702368	0.197294	11.3903	hyper	G3X9U6	ENSMUST00000108982.10	chr8	119910856	119951934	41079	+	tss_body	UCSC
cg28885732	-0.655093	0.546869	-3.56005	0.00521961	0.0379832	-2.27219	-0.655093	0.184012	10.7979	hyper	NA	ENSMUST00000219016.1	chr10	96523982	96524182	201	-	tss_200	UCSC
cg42935924	-0.88723	1.13058	-3.56025	0.00521788	0.0379716	-2.27186	-0.88723	0.249204	12.6987	hyper	Q9D666	ENSMUST00000110884.8	chr5	139200659	139249795	49137	+	tss_body	UCSC
cg32427369	0.685923	1.14098	3.56108	0.00521075	0.0379365	-2.27049	0.685923	0.192617	-10.1216	hypo	NA	ENSMUST00000131006.1	chr14	45754688	45993170	238483	+	tss_body	UCSC
cg38644715	-1.46821	1.09887	-3.56104	0.00521107	0.0379365	-2.27055	-1.46821	0.412297	20.2685	hyper	NA	ENSMUST00000216885.1	chr2	86195909	86203009	7101	-	tss_body	UCSC
cg33245113	-0.865422	1.75396	-3.56129	0.00520892	0.0379278	-2.27014	-0.865422	0.243008	10.4509	hyper	Q9D115	ENSMUST00000226453.1	chr15	37000798	37007015	6218	-	tss_body	UCSC
cg40837954	-0.896974	1.17833	-3.56128	0.00520903	0.0379278	-2.27016	-0.896974	0.251869	12.7223	hyper	Tdrd7	XM_006537517.3	chr4	45972591	46034766	62176	+	tss_body	NCBI
cg37655931	0.66617	0.868846	3.56134	0.0052085	0.0379261	-2.27006	0.66617	0.187056	-10.5244	hypo	NA	ENSMUST00000190681.1	chr1	156972759	157054034	81276	-	tss_body	UCSC
cg32260553	-0.847506	0.985665	-3.5619	0.00520364	0.037902	-2.26912	-0.847506	0.237937	12.6364	hyper	1700112E06Rik	XM_006519680.3	chr14	22019501	23056085	1036585	+	tss_body	NCBI
cg47728724	-0.71619	-0.170877	-3.5629	0.00519502	0.037864	-2.26746	-0.71619	0.201013	12.2292	hyper	Prrg3	XM_006527927.3	chrX	71962298	71972722	10425	+	tss_body	NCBI
cg29948928	-0.620194	-0.291563	-3.56296	0.00519445	0.0378639	-2.26735	-0.620194	0.174067	10.572	hyper	Gm35338	XR_001780294.1	chr11	94140268	94162593	22326	-	tss_body	NCBI
cg31103996	-0.631983	0.223292	-3.56339	0.00519082	0.0378437	-2.26665	-0.631983	0.177355	10.7923	hyper	E9Q6B2	ENSMUST00000222310.1	chr12	108203601	108275425	71825	-	tss_body	UCSC
cg35124689	-0.647326	-0.958171	-3.56401	0.00518546	0.0378203	-2.26562	-0.647326	0.181629	10.0892	hyper	Ralbp1	NM_009067.5	chr17	65848414	65885755	37342	-	tss_body	NCBI
cg30683305	0.691882	0.932241	3.5644	0.00518209	0.0378089	-2.26497	0.691882	0.194109	-10.7755	hypo	chr12-57196711-57197162	NA	chr12	57197162	57199162	2001	*	SShore	UCSC
cg45140486	-0.71984	0.974275	-3.56452	0.00518103	0.0378063	-2.26476	-0.71984	0.201946	10.9078	hyper	D3YV46	ENSMUST00000094026.9	chr7	127946925	127948225	1301	-	tss_1500	UCSC
cg37599727	-0.751514	1.27639	-3.56477	0.00517891	0.037796	-2.26435	-0.751514	0.210817	10.5081	hyper	Q9DBQ9	ENSMUST00000064771.11	chr1	151367698	151428455	60758	-	tss_body	UCSC
cg47561259	-0.842161	0.236134	-3.56483	0.0051784	0.0377938	-2.26426	-0.842161	0.236242	14.145	hyper	NA	ENSMUST00000197804.1	chrX	37676369	37679555	3187	-	tss_body	UCSC
cg36101350	-0.749907	0.173464	-3.56488	0.00517799	0.0377923	-2.26418	-0.749907	0.21036	12.7703	hyper	NA	ENSMUST00000236176.1	chr19	5949851	5964152	14302	-	tss_body	UCSC
cg42516354	-0.66344	0.909723	-3.56523	0.00517498	0.0377745	-2.26359	-0.66344	0.186086	10.3564	hyper	P59280	ENSMUST00000031254.8	chr5	103862049	103911259	49211	-	tss_body	UCSC
cg39503330	0.958668	0.93005	3.56528	0.00517451	0.0377731	-2.2635	0.958668	0.26889	-14.7694	hypo	Ralyl	XM_006530100.1	chr3	13472798	14181980	709183	+	tss_body	NCBI
cg47279309	0.650862	0.985365	3.56569	0.00517103	0.037754	-2.26283	0.650862	0.182535	-10.0858	hypo	Q9DCB4	ENSMUST00000035085.11	chr9	112065259	112232501	167243	-	tss_body	UCSC
cg46606025	-0.764754	-0.917026	-3.56619	0.00516671	0.0377342	-2.26199	-0.764754	0.214446	11.9853	hyper	chr9-36796873-36797441	NA	chr9	36794873	36796873	2001	*	NShore	UCSC
cg47264051	-0.654931	0.263131	-3.56668	0.00516255	0.0377136	-2.26119	-0.654931	0.183625	11.1374	hyper	Q8R344	ENSMUST00000019803.8	chr9	110656502	110711606	55105	+	tss_body	UCSC
cg30416712	-0.602121	0.319361	-3.56719	0.00515815	0.0376947	-2.26033	-0.602121	0.168794	10.2091	hyper	chr12-18135572-18136430	NA	chr12	18136430	18138430	2001	*	SShore	UCSC
cg39436107	-0.732182	1.3447	-3.56715	0.0051585	0.0376947	-2.2604	-0.732182	0.205257	10.11	hyper	Tpd52l2	NR_111899.1	chr2	181497141	181517962	20822	+	tss_body	NCBI
cg37540056	-0.628709	0.64833	-3.56722	0.00515793	0.0376943	-2.26029	-0.628709	0.176246	10.2165	hyper	Crb1	XR_001783143.1	chr1	139176122	139377296	201175	-	tss_body	NCBI
cg37530732	-1.38452	2.63095	-3.56753	0.00515528	0.0376836	-2.25978	-1.38452	0.38809	11.5186	hyper	NA	ENSMUST00000182158.1	chr1	137966530	137969918	3389	+	tss_body	UCSC
cg32441366	-0.643783	-0.289286	-3.56816	0.00514982	0.0376505	-2.25872	-0.643783	0.180424	10.9807	hyper	D3YZJ2	ENSMUST00000151405.8	chr14	47367550	47367750	201	+	tss_200	UCSC
cg38314286	-0.668732	0.809046	-3.56836	0.00514816	0.0376431	-2.25839	-0.668732	0.187406	10.6288	hyper	Lrp1b	XM_006498463.3	chr2	40595289	42653622	2058334	-	tss_body	NCBI
cg35965586	-0.791039	0.377203	-3.56856	0.00514644	0.0376381	-2.25806	-0.791039	0.221669	13.1977	hyper	Q8VHL0	ENSMUST00000160639.1	chr18	78101648	78142119	40472	-	tss_body	UCSC
cg37497788	-0.602689	-0.476066	-3.56868	0.00514546	0.0376337	-2.25787	-0.602689	0.168883	10.147	hyper	NA	ENSMUST00000132025.1	chr1	134834065	134955928	121864	-	tss_body	UCSC
cg41688869	-0.585744	0.0391424	-3.56916	0.00514136	0.0376119	-2.25707	-0.585744	0.164113	10.0869	hyper	A0A087WP57	ENSMUST00000190696.6	chr4	148618034	148626770	8737	-	tss_body	UCSC
cg42921470	-0.744912	1.21276	-3.56931	0.00514001	0.0376055	-2.25681	-0.744912	0.208699	10.6667	hyper	E9PXJ0	ENSMUST00000149512.2	chr5	137732928	137741102	8175	-	tss_body	UCSC
cg30295726	0.74476	0.936403	3.56963	0.00513735	0.0375922	-2.25629	0.74476	0.208638	-11.463	hypo	chr11-120726952-120727208	NA	chr11	120724952	120726952	2001	*	NShore	UCSC
cg40848931	-0.607315	-0.524205	-3.56973	0.00513644	0.0375876	-2.25611	-0.607315	0.170129	10.1538	hyper	Gabbr2	NM_001081141.1	chr4	46663897	46991714	327818	-	tss_body	NCBI
cg38247468	-0.599158	-0.36111	-3.56978	0.00513605	0.0375863	-2.25604	-0.599158	0.167842	10.1562	hyper	F7A1B4	ENSMUST00000113272.7	chr2	32646594	32682118	35525	+	tss_body	UCSC
cg29503446	-0.596786	-0.503676	-3.5699	0.00513502	0.0375854	-2.25584	-0.596786	0.167172	10.0011	hyper	chr11-49633991-49634401	NA	chr11	49636401	49638401	2001	*	SShelf	UCSC
cg46787345	-0.728511	0.457161	-3.56982	0.00513568	0.0375854	-2.25597	-0.728511	0.204075	12.0892	hyper	Q9D1T0	ENSMUST00000114247.1	chr9	56619104	56647660	28557	-	tss_body	UCSC
cg33558392	-0.684589	-0.800807	-3.57078	0.00512753	0.037546	-2.25437	-0.684589	0.19172	11.0101	hyper	NA	ENSMUST00000229056.1	chr15	79873868	79877223	3356	+	tss_body	UCSC
cg39344662	-0.77658	1.32723	-3.57105	0.00512526	0.0375368	-2.25393	-0.77658	0.217466	10.6188	hyper	NA	ENSMUST00000129075.1	chr2	171234008	171238991	4984	+	tss_body	UCSC
cg41641517	-0.840985	0.981467	-3.57105	0.00512524	0.0375368	-2.25393	-0.840985	0.235501	12.568	hyper	Q69ZS8	ENSMUST00000036476.9	chr4	142139239	142239401	100163	-	tss_body	UCSC
cg44886792	0.679202	-0.683998	3.57107	0.00512505	0.0375368	-2.25389	0.679202	0.190196	-10.9366	hypo	Gm39050	XR_869802.1	chr7	97759323	97801159	41837	-	tss_body	NCBI
cg38904184	-0.852184	1.26755	-3.57115	0.00512434	0.0375362	-2.25375	-0.852184	0.23863	11.9317	hyper	NA	ENSMUST00000136658.1	chr2	124222531	124223831	1301	-	tss_1500	UCSC
cg46488968	0.681942	1.11173	3.57138	0.00512241	0.0375295	-2.25338	0.681942	0.190946	-10.1939	hypo	NA	ENSMUST00000140440.1	chr9	21182600	21183900	1301	+	tss_1500	UCSC
cg41696483	-0.748215	0.447578	-3.57172	0.00511956	0.0375164	-2.25282	-0.748215	0.209483	12.4034	hyper	NA	ENSMUST00000148203.1	chr4	149014385	149099828	85444	-	tss_body	UCSC
cg48024852	-0.974962	-2.2125	-3.57174	0.0051194	0.0375162	-2.25279	-0.974962	0.272966	10.1513	hyper	chrX-135036000-135036213	NA	chrX	135034000	135036000	2001	*	NShore	UCSC
cg46847651	-0.820073	-1.5918	-3.57219	0.00511557	0.0374993	-2.25204	-0.820073	0.229572	10.2906	hyper	Gm40523	XR_870825.2	chr9	62414336	62415667	1332	-	tss_body	NCBI
cg33391072	-0.68563	-0.328289	-3.57243	0.00511349	0.0374873	-2.25163	-0.68563	0.191922	11.6352	hyper	Nsmce2	XM_017316737.1	chr15	59374230	59593237	219008	+	tss_body	NCBI
cg39325299	-0.62898	0.42922	-3.5725	0.00511294	0.0374843	-2.25152	-0.62898	0.176062	10.5621	hyper	Tshz2	XM_006499424.3	chr2	169751446	170072751	321306	+	tss_body	NCBI
cg47388891	-0.581462	0.0611892	-3.57427	0.00509789	0.0374037	-2.24857	-0.581462	0.16268	10.0117	hyper	Gm39464	XR_871389.1	chr9	122046621	122051235	4615	+	tss_body	NCBI
cg44337798	-0.649594	-0.792401	-3.57459	0.00509522	0.0373975	-2.24805	-0.649594	0.181726	10.4594	hyper	NA	ENSMUST00000205306.1	chr7	25792843	25793043	201	-	tss_200	UCSC
cg39519454	-0.668968	0.230732	-3.57514	0.00509054	0.0373765	-2.24713	-0.668968	0.187116	11.3856	hyper	Gm30340	XR_880678.1	chr3	17321509	17785980	464472	-	tss_body	NCBI
cg37100751	-0.60801	-0.32596	-3.57521	0.00508997	0.0373744	-2.24702	-0.60801	0.170063	10.3614	hyper	Obsl1	XM_006496585.3	chr1	75492631	75506658	14028	-	tss_body	NCBI
cg36783197	-0.663696	0.385589	-3.5757	0.00508589	0.0373516	-2.24621	-0.663696	0.185613	11.1558	hyper	Dst	XM_017314750.1	chr1	34077129	34308656	231528	+	tss_body	NCBI
cg47111233	0.868291	1.82951	3.57578	0.00508519	0.0373505	-2.24607	0.868291	0.242826	-10.4999	hypo	Pls1	XM_006510746.3	chr9	95752641	95815431	62791	-	tss_body	NCBI
cg35213313	-0.605343	0.609883	-3.5758	0.00508497	0.03735	-2.24603	-0.605343	0.169289	10.0149	hyper	Ltbp1	XM_006524348.3	chr17	75005823	75391775	385953	+	tss_body	NCBI
cg30491772	-0.601789	-0.106165	-3.57604	0.00508294	0.0373408	-2.24563	-0.601789	0.168283	10.3476	hyper	A0A1Y7VKG6	ENSMUST00000220836.1	chr12	28623260	28623460	201	-	tss_200	UCSC
cg38300729	-1.17923	-2.5812	-3.57619	0.00508176	0.0373356	-2.2454	-1.17923	0.329745	10.816	hyper	NA	ENSMUST00000175896.1	chr2	38353801	38360089	6289	+	tss_body	UCSC
cg46469903	0.691544	1.15079	3.57638	0.00508012	0.0373297	-2.24508	0.691544	0.193364	-10.0779	hypo	Mbd3l2	NM_144934.3	chr9	18430614	18446316	15703	+	tss_body	NCBI
cg42718465	-0.630871	0.183574	-3.5768	0.0050766	0.037312	-2.24438	-0.630871	0.176379	10.8022	hyper	Tpcn1	XR_387566.3	chr5	120534156	120588695	54540	-	tss_body	NCBI
cg41151138	-0.63329	0.0832966	-3.57749	0.0050708	0.0372869	-2.24324	-0.63329	0.177021	10.8731	hyper	Junos	XR_001784367.1	chr4	95052405	95169036	116632	+	tss_body	NCBI
cg29297743	-0.604542	-0.0199791	-3.57773	0.00506876	0.037278	-2.24284	-0.604542	0.168974	10.4027	hyper	Q924S7	ENSMUST00000093298.11	chr11	19924441	20022577	98137	+	tss_body	UCSC
cg45563439	0.635517	-0.716519	3.57814	0.00506534	0.0372605	-2.24216	0.635517	0.177611	-10.2448	hypo	NA	ENSMUST00000188318.1	chr8	34215358	34216658	1301	+	tss_1500	UCSC
cg34264134	-1.23186	-2.3176	-3.57837	0.00506335	0.0372504	-2.24177	-1.23186	0.34425	12.9849	hyper	NA	ENSMUST00000138684.1	chr16	56886166	56886366	201	+	tss_200	UCSC
cg36803879	-0.721114	0.781741	-3.57868	0.00506077	0.0372366	-2.24126	-0.721114	0.201503	11.3734	hyper	chr1-36269231-36269697	NA	chr1	36269697	36271697	2001	*	SShore	UCSC
cg41773086	0.681846	0.731771	3.57875	0.0050602	0.0372334	-2.24114	0.681846	0.190526	-10.9054	hypo	Megf6	NM_001162977.1	chr4	154170712	154275721	105010	+	tss_body	NCBI
cg34830061	-0.682682	-0.248953	-3.57951	0.00505379	0.0372006	-2.23987	-0.682682	0.190719	11.6412	hyper	NA	ENSMUST00000235261.1	chr17	31322253	31349700	27448	+	tss_body	UCSC
cg46133115	-0.635377	0.191564	-3.57959	0.00505311	0.0371983	-2.23974	-0.635377	0.1775	10.8547	hyper	Gm39243	XR_879159.1	chr8	108452223	108472312	20090	-	tss_body	NCBI
cg41722461	-0.729586	0.811723	-3.57962	0.00505287	0.0371979	-2.23969	-0.729586	0.203816	11.7488	hyper	NA	ENSMUST00000128640.7	chr4	150853572	150854872	1301	+	tss_1500	UCSC
cg45748052	-0.637822	-0.398934	-3.57973	0.00505198	0.0371936	-2.23951	-0.637822	0.178176	10.7147	hyper	Nek1	NM_001293638.1	chr8	60991692	60992992	1301	+	tss_1500	NCBI
cg34132424	-0.74587	-0.240679	-3.58036	0.00504669	0.0371739	-2.23847	-0.74587	0.208322	12.7409	hyper	Slc15a2	XR_384581.3	chr16	36750174	36785158	34985	-	tss_body	NCBI
cg47424788	-0.823694	1.41694	-3.58043	0.00504609	0.0371715	-2.23835	-0.823694	0.230054	10.9143	hyper	NA	ENSMUST00000150671.1	chrX	7412105	7445143	33039	-	tss_body	UCSC
cg30240041	-0.724215	-0.110852	-3.58064	0.00504438	0.0371644	-2.23801	-0.724215	0.202259	12.3996	hyper	NA	ENSMUST00000127090.7	chr11	117115167	117152185	37019	+	tss_body	UCSC
cg33073328	-0.714102	-0.768137	-3.58063	0.00504442	0.0371644	-2.23802	-0.714102	0.199435	11.5814	hyper	Q9ES30	ENSMUST00000022853.14	chr15	10950831	10952131	1301	+	tss_1500	UCSC
cg46924077	-1.06678	1.66853	-3.58071	0.00504379	0.0371627	-2.23789	-1.06678	0.297924	12.659	hyper	Q91VL0	ENSMUST00000085393.12	chr9	69989503	70008255	18753	+	tss_body	UCSC
cg43738266	-0.754739	-0.111883	-3.58088	0.00504238	0.0371605	-2.23761	-0.754739	0.210769	12.9134	hyper	Gm38864	XR_869285.1	chr6	95905227	95922972	17746	+	tss_body	NCBI
cg40788531	-0.847094	1.2744	-3.58123	0.00503945	0.0371425	-2.23703	-0.847094	0.236537	12.1886	hyper	Q6ZWZ2	ENSMUST00000040008.3	chr4	41135742	41193380	57639	+	tss_body	UCSC
cg28871722	0.840769	-0.719482	3.5813	0.00503887	0.0371398	-2.23691	0.840769	0.234767	-13.3404	hypo	Gm29684	NR_131146.1	chr10	95120581	95145825	25245	-	tss_body	NCBI
cg37710564	-0.594387	0.275958	-3.58222	0.00503118	0.0371068	-2.23539	-0.594387	0.165927	10.1306	hyper	NA	ENSMUST00000192710.1	chr1	164373268	164437292	64025	+	tss_body	UCSC
cg47039737	-0.661038	-0.308363	-3.58231	0.00503039	0.0371055	-2.23523	-0.661038	0.184528	11.2652	hyper	A0A087WS27	ENSMUST00000187711.1	chr9	85320438	85327348	6911	-	tss_body	UCSC
cg38546363	0.645123	0.937901	3.58235	0.00503012	0.037105	-2.23517	0.645123	0.180084	-10.0235	hypo	Q8K1I7	ENSMUST00000094681.10	chr2	73429609	73529734	100126	-	tss_body	UCSC
cg44076047	-1.15029	0.0947382	-3.58249	0.00502894	0.0370992	-2.23494	-1.15029	0.321086	19.1067	hyper	A0A0N4SVH5	ENSMUST00000204356.1	chr6	137754614	137837436	82823	+	tss_body	UCSC
cg30930634	-0.927544	0.91552	-3.58288	0.00502567	0.0370848	-2.23429	-0.927544	0.258882	13.9585	hyper	A0A1Y7VNC1	ENSMUST00000220574.1	chr12	87147771	87164160	16390	+	tss_body	UCSC
cg36780007	-0.647666	0.371858	-3.58304	0.00502431	0.0370795	-2.23402	-0.647666	0.180759	10.9214	hyper	Q6PFX2	ENSMUST00000115161.7	chr1	33852051	33907768	55718	-	tss_body	UCSC
cg29898934	-0.735499	-0.297095	-3.58328	0.0050223	0.0370698	-2.23362	-0.735499	0.205258	12.5081	hyper	Q5SXC4	ENSMUST00000018521.10	chr11	88068278	88084729	16452	+	tss_body	UCSC
cg44390844	-0.604458	0.495915	-3.58336	0.00502167	0.0370672	-2.23349	-0.604458	0.168685	10.1248	hyper	D3Z1T0	ENSMUST00000136887.7	chr7	30308776	30314154	5379	+	tss_body	UCSC
cg35650074	0.828076	1.38224	3.58345	0.00502093	0.0370648	-2.23334	0.828076	0.231083	-11.7629	hypo	Q8BZT2	ENSMUST00000074679.3	chr18	42053709	42158451	104743	+	tss_body	UCSC
cg30424836	-0.604545	0.014351	-3.58348	0.00502067	0.0370639	-2.23329	-0.604545	0.168703	10.4021	hyper	chr12-19175719-19176397	NA	chr12	19173719	19175719	2001	*	NShore	UCSC
cg34022909	-0.754971	-0.607461	-3.5839	0.00501721	0.0370491	-2.2326	-0.754971	0.210657	12.4984	hyper	NA	ENSMUST00000231352.1	chr16	24393506	24685183	291678	+	tss_body	UCSC
cg36918942	-0.632243	-0.676822	-3.58398	0.00501651	0.0370475	-2.23246	-0.632243	0.176408	10.3598	hyper	E9Q580	ENSMUST00000114541.7	chr1	51749988	51907316	157329	-	tss_body	UCSC
cg28238044	-0.598527	-0.405079	-3.58403	0.00501612	0.0370469	-2.23238	-0.598527	0.166999	10.1349	hyper	E9PWG9	ENSMUST00000120259.7	chr10	19934525	20141670	207146	+	tss_body	UCSC
cg37502131	-0.628709	-0.487933	-3.58402	0.00501616	0.0370469	-2.23239	-0.628709	0.17542	10.5598	hyper	NA	ENSMUST00000180981.1	chr1	135248560	135266443	17884	+	tss_body	UCSC
cg29706373	-0.91859	1.02714	-3.5844	0.00501303	0.037031	-2.23177	-0.91859	0.256275	13.5454	hyper	Dnah2	XM_011249074.2	chr11	69420806	69546832	126027	-	tss_body	NCBI
cg44080993	-0.773618	0.52272	-3.58472	0.00501035	0.0370153	-2.23123	-0.773618	0.21581	12.7769	hyper	Lmo3	XM_006505342.2	chr6	138362917	138416774	53858	-	tss_body	NCBI
cg36459791	0.874037	-0.0561649	3.58519	0.00500646	0.037002	-2.23045	0.874037	0.243791	-14.8465	hypo	Actr1a	NM_016860.1	chr19	46395935	46397235	1301	-	tss_1500	NCBI
cg40375289	-0.954728	1.74448	-3.58519	0.0050065	0.037002	-2.23046	-0.954728	0.266298	11.2392	hyper	NA	ENSMUST00000198354.1	chr3	135928231	136167184	238954	+	tss_body	UCSC
cg35333548	-0.625944	-0.490793	-3.58547	0.00500412	0.0369882	-2.22999	-0.625944	0.174578	10.5253	hyper	LOC108168359	XR_001782287.1	chr17	87602392	87614450	12059	-	tss_body	NCBI
cg40753445	-0.70117	-0.440593	-3.58558	0.00500323	0.0369852	-2.22981	-0.70117	0.195553	11.8176	hyper	Q8VE04	ENSMUST00000102975.9	chr4	34949073	35157484	208412	-	tss_body	UCSC
cg38690024	-0.677242	0.889912	-3.58568	0.00500237	0.0369801	-2.22964	-0.677242	0.188874	10.4866	hyper	NA	ENSMUST00000150159.1	chr2	93098444	93099744	1301	-	tss_1500	UCSC
cg40834937	-0.602885	-0.357529	-3.58656	0.00499512	0.0369432	-2.22818	-0.602885	0.168096	10.253	hyper	Gm12409	NR_046068.1	chr4	45764423	45765723	1301	-	tss_1500	NCBI
cg43422361	-0.67008	0.069839	-3.58651	0.00499548	0.0369432	-2.22826	-0.67008	0.186833	11.4908	hyper	Q3UND0	ENSMUST00000204778.2	chr6	51857421	52012549	155129	-	tss_body	UCSC
cg38924052	-0.602657	0.0724785	-3.58876	0.00497695	0.036845	-2.22453	-0.602657	0.167929	10.3638	hyper	P23738	ENSMUST00000028838.4	chr2	126593666	126618678	25013	-	tss_body	UCSC
cg48178624	0.690988	0.80009	3.58876	0.00497696	0.036845	-2.22454	0.690988	0.192543	-11.0932	hypo	Bmx	NM_009759.4	chrX	164192841	164258193	65353	-	tss_body	NCBI
cg32615227	-0.683504	-0.0416001	-3.5892	0.00497333	0.0368301	-2.22381	-0.683504	0.190434	11.7373	hyper	Adra1a	XM_006518449.3	chr14	66635019	66740079	105061	+	tss_body	NCBI
cg33198579	0.603833	0.428788	3.5896	0.00496997	0.0368085	-2.22313	0.603833	0.168217	-10.1759	hypo	NA	ENSMUST00000227065.1	chr15	30683158	30806900	123743	+	tss_body	UCSC
cg45572779	-0.654984	-0.274499	-3.59017	0.00496532	0.0367862	-2.22219	-0.654984	0.182438	11.1734	hyper	Gm34419	XR_378879.2	chr8	35095359	35113490	18132	+	tss_body	NCBI
cg29979068	-0.668293	0.377755	-3.59058	0.00496191	0.0367732	-2.2215	-0.668293	0.186124	11.2221	hyper	P09026	ENSMUST00000093944.9	chr11	96321825	96323125	1301	+	tss_1500	UCSC
cg42474722	-0.619314	0.0467118	-3.5907	0.00496094	0.0367718	-2.22131	-0.619314	0.172477	10.6523	hyper	Tmem150c	XM_006534878.1	chr5	100077871	100159450	81580	-	tss_body	NCBI
cg34834243	0.608991	0.269437	3.59185	0.00495149	0.0367215	-2.2194	0.608991	0.169548	-10.4008	hypo	D3Z4K2	ENSMUST00000151718.2	chr17	31625117	31636640	11524	-	tss_body	UCSC
cg36112888	-0.673651	0.909789	-3.59234	0.00494745	0.0367045	-2.21858	-0.673651	0.187524	10.4276	hyper	NA	ENSMUST00000137405.1	chr19	6617670	6674548	56879	-	tss_body	UCSC
cg45216895	-0.713461	-0.33988	-3.59329	0.00493968	0.0366643	-2.21701	-0.713461	0.198554	12.1207	hyper	NA	ENSMUST00000209956.1	chr7	135742675	135833187	90513	+	tss_body	UCSC
cg33418633	1.13654	2.19665	3.59332	0.00493948	0.0366642	-2.21697	1.13654	0.316293	-12.3284	hypo	Fam49b	XM_011245565.2	chr15	63930941	64060256	129316	-	tss_body	NCBI
cg44011267	0.689669	0.0650818	3.59367	0.00493664	0.03665	-2.21639	0.689669	0.191912	-11.8249	hypo	2310001H17Rik	NR_040265.1	chr6	129232622	129238045	5424	-	tss_body	NCBI
cg30583524	-0.647552	0.297949	-3.59379	0.00493566	0.0366437	-2.21619	-0.647552	0.180187	10.9695	hyper	Immp2l	NM_053122.4	chr12	41024089	41955588	931500	+	tss_body	NCBI
cg45488867	-0.653725	0.665529	-3.5945	0.0049298	0.0366124	-2.215	-0.653725	0.181868	10.5788	hyper	Htra4	NM_001081187.3	chr8	25024927	25038962	14036	-	tss_body	NCBI
cg38569491	-0.663596	-0.263503	-3.59467	0.00492841	0.0366082	-2.21472	-0.663596	0.184606	11.3496	hyper	Nfe2l2	NM_010902.4	chr2	75675512	75704663	29152	-	tss_body	NCBI
cg34530501	-0.638707	-0.563487	-3.59479	0.00492749	0.0366044	-2.21453	-0.638707	0.177676	10.6318	hyper	Dyrk1a	XM_011246099.2	chr16	94570321	94695067	124747	+	tss_body	NCBI
cg28504652	0.829116	0.463454	3.59509	0.00492498	0.0365928	-2.21402	0.829116	0.230624	-13.7979	hypo	Gm40669	XR_871741.1	chr10	59253322	59261886	8565	-	tss_body	NCBI
cg40434660	-0.980561	-1.34682	-3.59553	0.00492145	0.0365737	-2.21331	-0.980561	0.272717	14.0777	hyper	chr3-144201950-144202443	NA	chr3	144204443	144206443	2001	*	SShelf	UCSC
cg28473337	-0.581708	-0.0327768	-3.5956	0.00492088	0.0365715	-2.21319	-0.581708	0.161783	10.02	hyper	Fam184a	XM_006512889.3	chr10	53633127	53751234	118108	-	tss_body	NCBI
cg46111653	-0.580688	-0.118529	-3.59568	0.00492022	0.0365696	-2.21306	-0.580688	0.161496	10.0003	hyper	P10287	ENSMUST00000080797.7	chr8	106510890	106557297	46408	+	tss_body	UCSC
cg45990552	-0.92348	1.50105	-3.596	0.0049176	0.0365582	-2.21252	-0.92348	0.256808	12.1135	hyper	A0A1B0GR06	ENSMUST00000209518.1	chr8	91070157	91123842	53686	+	tss_body	UCSC
cg37679067	-0.600763	0.174797	-3.59689	0.00491034	0.0365232	-2.21104	-0.600763	0.167023	10.3092	hyper	Rabgap1l	XM_006496876.1	chr1	160219173	160793476	574304	-	tss_body	NCBI
cg41122254	0.637537	0.89585	3.59689	0.00491037	0.0365232	-2.21105	0.637537	0.177247	-10.0879	hypo	NA	ENSMUST00000139272.1	chr4	89421847	89463487	41641	+	tss_body	UCSC
cg40497628	-0.892793	-1.97794	-3.59792	0.00490198	0.0364816	-2.20934	-0.892793	0.248141	10.2773	hyper	Q923X1	ENSMUST00000046977.11	chr3	151437886	151545086	107201	+	tss_body	UCSC
cg36425647	-0.831766	0.629722	-3.59799	0.00490142	0.0364796	-2.20922	-0.831766	0.231175	13.5581	hyper	A0A0R4J055	ENSMUST00000212396.1	chr19	43846820	43940191	93372	-	tss_body	UCSC
cg40793732	-0.640807	-0.619637	-3.59799	0.00490137	0.0364796	-2.20921	-0.640807	0.178101	10.6085	hyper	NA	ENSMUST00000155382.1	chr4	41639377	41641416	2040	+	tss_body	UCSC
cg34096790	-0.715423	-0.0779563	-3.59803	0.00490108	0.0364795	-2.20915	-0.715423	0.198837	12.2738	hyper	Q91YJ2	ENSMUST00000023502.5	chr16	33251443	33300269	48827	+	tss_body	UCSC
cg46645135	-0.665652	-0.763575	-3.59808	0.00490071	0.0364784	-2.20908	-0.665652	0.185002	10.7633	hyper	Sorl1	NM_011436.3	chr9	41968488	42124289	155802	-	tss_body	NCBI
cg30133120	0.676917	1.1834	3.59849	0.00489736	0.0364635	-2.20839	0.676917	0.188112	-10.0126	hypo	NA	ENSMUST00000134725.1	chr11	108191857	108343648	151792	-	tss_body	UCSC
cg46452655	1.18397	2.63639	3.59847	0.00489748	0.0364635	-2.20842	1.18397	0.329021	-10.4454	hypo	Cep295	XM_017313424.1	chr9	15319328	15357820	38493	-	tss_body	NCBI
cg33229299	-0.665131	-0.255346	-3.59853	0.00489705	0.0364633	-2.20833	-0.665131	0.184834	11.3374	hyper	Gm33497	XR_875132.2	chr15	35200106	35204811	4706	+	tss_body	NCBI
cg39870299	-0.633364	0.0491138	-3.59878	0.00489497	0.0364539	-2.2079	-0.633364	0.175994	10.8886	hyper	Q8BHN0	ENSMUST00000029355.8	chr3	69316860	69560802	243943	+	tss_body	UCSC
cg29464637	0.758417	1.18142	3.59906	0.00489274	0.0364457	-2.20745	0.758417	0.210727	-10.9134	hypo	NA	ENSMUST00000175148.1	chr11	44468812	44469012	201	+	tss_200	UCSC
cg35536178	-0.772369	-0.347649	-3.59906	0.00489275	0.0364457	-2.20745	-0.772369	0.214603	13.077	hyper	NA	ENSMUST00000234608.1	chr18	27706872	27708172	1301	-	tss_1500	UCSC
cg44632797	-0.738383	-1.28786	-3.59936	0.00489028	0.0364386	-2.20694	-0.738383	0.205143	10.5561	hyper	Otud7a	XM_011250812.2	chr7	63461691	63759897	298207	+	tss_body	NCBI
cg34707129	0.839824	0.966764	3.59946	0.0048895	0.0364375	-2.20678	0.839824	0.23332	-12.7746	hypo	Vmn1r234	NM_134198.1	chr17	21228825	21229815	991	+	tss_body	NCBI
cg44321022	-0.75856	-1.59846	-3.5995	0.0048892	0.0364373	-2.20672	-0.75856	0.210741	10.0487	hyper	Gm26550	XR_001778060.1	chr7	24624730	24638419	13690	-	tss_body	NCBI
cg47370868	-0.975367	-1.81694	-3.59959	0.00488846	0.0364348	-2.20657	-0.975367	0.270966	11.708	hyper	Gm39456	XR_871367.1	chr9	120615284	120620374	5091	-	tss_body	NCBI
cg37488105	0.581668	-0.0195146	3.59964	0.00488807	0.0364329	-2.20649	0.581668	0.161591	-10.0206	hypo	LOC105246710	XR_878546.2	chr1	134060039	134061004	966	-	tss_body	NCBI
cg41590583	-0.598994	-0.472309	-3.59976	0.00488708	0.0364296	-2.20629	-0.598994	0.166398	10.0579	hyper	Tmco4	XM_006539280.3	chr4	138972108	139059171	87064	+	tss_body	NCBI
cg47549059	0.779814	0.941452	3.59991	0.00488583	0.0364234	-2.20603	0.779814	0.21662	-12.2233	hypo	Dock11	XM_006541408.3	chrX	35888620	36076570	187951	+	tss_body	NCBI
cg32872430	-0.820855	-1.39187	-3.59997	0.0048854	0.0364222	-2.20594	-0.820855	0.228017	11.1637	hyper	NA	ENSMUST00000227158.1	chr14	104378840	104459316	80477	-	tss_body	UCSC
cg38551387	-0.728945	-0.309423	-3.60014	0.00488399	0.0364158	-2.20566	-0.728945	0.202477	12.3294	hyper	Gm31472	XR_374665.1	chr2	73975890	73978427	2538	-	tss_body	NCBI
cg29662248	-0.66454	-0.467999	-3.60017	0.00488378	0.0364152	-2.20561	-0.66454	0.184586	11.1132	hyper	NA	ENSMUST00000150823.1	chr11	65223733	65269854	46122	-	tss_body	UCSC
cg46446196	-0.610933	-0.0458145	-3.60029	0.00488281	0.0364151	-2.20541	-0.610933	0.16969	10.5084	hyper	Amotl1	XM_006510667.2	chr9	14541965	14662960	120996	-	tss_body	NCBI
cg40766968	0.655337	0.947346	3.6004	0.0048819	0.0364124	-2.20523	0.655337	0.182018	-10.2568	hypo	NA	ENSMUST00000119331.1	chr4	37880080	37889918	9839	-	tss_body	UCSC
cg41085376	-0.716722	-0.0720999	-3.60047	0.00488135	0.0364109	-2.20511	-0.716722	0.199064	12.2976	hyper	Bnc2	XM_017320207.1	chr4	84266803	84676342	409540	-	tss_body	NCBI
cg34925037	-0.585621	-0.152868	-3.60056	0.00488058	0.0364076	-2.20496	-0.585621	0.162647	10.0771	hyper	Cd2ap	NM_009847.3	chr17	42792950	42876424	83475	-	tss_body	NCBI
cg31518528	-0.725755	-0.536192	-3.60079	0.00487873	0.0364025	-2.20458	-0.725755	0.201554	12.0302	hyper	Gm34276	XR_873339.2	chr13	44533964	44568643	34680	-	tss_body	NCBI
cg34979618	0.593295	-0.260861	3.60075	0.00487908	0.0364025	-2.20465	0.593295	0.16477	-10.1185	hypo	NA	ENSMUST00000190080.6	chr17	47140941	47361958	221018	+	tss_body	UCSC
cg41614580	-0.771367	-0.447843	-3.60082	0.00487849	0.0364021	-2.20453	-0.771367	0.21422	12.8302	hyper	A2AWP7	ENSMUST00000143614.7	chr4	140591931	140649360	57430	-	tss_body	UCSC
cg30594570	-0.608387	-0.423291	-3.60088	0.00487798	0.0364004	-2.20442	-0.608387	0.168955	10.2717	hyper	Nrcam	XM_017315092.1	chr12	44327333	44328633	1301	+	tss_1500	NCBI
cg43074029	-0.593627	-0.097976	-3.60105	0.00487665	0.0363915	-2.20415	-0.593627	0.164849	10.2159	hyper	Fry	XM_006504929.1	chr5	150196424	150497753	301330	+	tss_body	NCBI
cg34194956	-0.591652	0.178514	-3.6011	0.00487622	0.0363892	-2.20406	-0.591652	0.164297	10.1403	hyper	Gm609	XM_011245855.1	chr16	45493004	45493204	201	-	tss_200	NCBI
cg35564237	-0.754336	1.08008	-3.60135	0.0048742	0.03638	-2.20364	-0.754336	0.209459	11.0957	hyper	NA	ENSMUST00000207671.1	chr18	32458082	32472589	14508	-	tss_body	UCSC
cg39438053	0.804465	1.49944	3.60175	0.00487095	0.0363632	-2.20298	0.804465	0.223354	-10.8885	hypo	Rgs19	NM_001291208.1	chr2	181688418	181693810	5393	-	tss_body	NCBI
cg28906020	-0.773588	-0.485279	-3.6018	0.00487062	0.0363627	-2.20291	-0.773588	0.214779	12.94	hyper	NA	ENSMUST00000220146.1	chr10	99299165	99356152	56988	+	tss_body	UCSC
cg36016301	-0.667219	0.526405	-3.60194	0.00486948	0.0363583	-2.20268	-0.667219	0.185239	11.0564	hyper	Zfp516	XM_006526499.3	chr18	82946291	83005271	58981	+	tss_body	NCBI
cg30019784	-0.73993	0.290736	-3.60293	0.00486144	0.0363144	-2.20102	-0.73993	0.205369	12.4885	hyper	Q01320	ENSMUST00000068031.7	chr11	98992942	99024189	31248	-	tss_body	UCSC
cg47741369	-0.671522	0.129653	-3.60303	0.00486064	0.0363131	-2.20085	-0.671522	0.186377	11.5	hyper	Mecp2	NM_001081979.2	chrX	74026591	74085690	59100	-	tss_body	NCBI
cg36526547	-0.602202	-0.0534266	-3.60308	0.00486024	0.0363126	-2.20077	-0.602202	0.167135	10.3645	hyper	Gm30990	XR_386798.2	chr19	53883044	53903185	20142	-	tss_body	NCBI
cg35470011	-1.02733	2.13334	-3.6036	0.00485612	0.036296	-2.19992	-1.02733	0.285085	10.1994	hyper	P15116	ENSMUST00000025166.13	chr18	16588876	16809246	220371	-	tss_body	UCSC
cg36972508	0.626212	0.692906	3.60393	0.00485345	0.0362841	-2.19937	0.626212	0.173758	-10.246	hypo	Q6P9N8	ENSMUST00000027186.11	chr1	58900448	58973430	72983	-	tss_body	UCSC
cg44567846	-0.84613	-1.37559	-3.60395	0.00485331	0.0362841	-2.19934	-0.84613	0.234779	12.0461	hyper	D3YV40	ENSMUST00000151721.7	chr7	49974863	50560889	586027	+	tss_body	UCSC
cg46444184	-0.614764	-0.288333	-3.60401	0.00485278	0.0362841	-2.19923	-0.614764	0.170578	10.5012	hyper	chr9-14380647-14381181	NA	chr9	14381181	14383181	2001	*	SShore	UCSC
cg33142661	1.07668	2.27486	3.60441	0.00484955	0.0362672	-2.19857	1.07668	0.298713	-10.2885	hypo	Cdh18	XM_011245360.2	chr15	22549008	23474432	925425	+	tss_body	NCBI
cg29808251	0.629252	0.187306	3.6047	0.00484724	0.036256	-2.19809	0.629252	0.174564	-10.7904	hypo	Ksr1	XM_006532334.3	chr11	79013439	79146548	133110	-	tss_body	NCBI
cg31131258	-0.609749	0.550411	-3.60506	0.00484436	0.0362389	-2.1975	-0.609749	0.169137	10.0888	hyper	LOC102638940	XR_381943.3	chr12	110473638	110485664	12027	-	tss_body	NCBI
cg39203905	-0.68586	-0.0161249	-3.60505	0.00484442	0.0362389	-2.19751	-0.68586	0.190249	11.7585	hyper	LOC108168810	XR_001783531.1	chr2	160260333	160361096	100764	-	tss_body	NCBI
cg34606892	0.613556	0.166417	3.60547	0.00484107	0.036229	-2.19681	0.613556	0.170174	-10.5258	hypo	NA	ENSMUST00000231693.1	chr17	7645127	7645327	201	+	tss_200	UCSC
cg41354858	-0.681433	-0.315384	-3.6055	0.00484081	0.036229	-2.19676	-0.681433	0.188998	11.5991	hyper	Hivep3	XR_867813.2	chr4	119733784	120134526	400743	+	tss_body	NCBI
cg29925140	-0.839924	-1.45708	-3.60555	0.00484044	0.0362284	-2.19668	-0.839924	0.232953	11.3048	hyper	Hlf	XM_006533006.1	chr11	90336534	90389583	53050	-	tss_body	NCBI
cg44011714	-0.70182	0.82603	-3.60577	0.0048387	0.0362174	-2.19632	-0.70182	0.194638	11.0194	hyper	4922502D21Rik	NM_199034.3	chr6	129322164	129331781	9618	-	tss_body	NCBI
cg46862748	-0.793031	1.47892	-3.6059	0.00483761	0.0362113	-2.1961	-0.793031	0.219926	10.3668	hyper	Gm35941	XR_870851.1	chr9	63780898	63782198	1301	-	tss_1500	NCBI
cg45402143	0.605238	0.0350367	3.60607	0.00483624	0.0362041	-2.19582	0.605238	0.167839	-10.4257	hypo	D6RFE0	ENSMUST00000154454.7	chr8	13595809	13677451	81643	-	tss_body	UCSC
cg29819111	0.882181	0.62904	3.60626	0.00483472	0.0361975	-2.1955	0.882181	0.244625	-14.4015	hypo	J3QPM4	ENSMUST00000178893.7	chr11	80047480	80080929	33450	-	tss_body	UCSC
cg31389651	-1.1693	1.6393	-3.60625	0.00483483	0.0361975	-2.19552	-1.1693	0.324243	14.1385	hyper	NA	ENSMUST00000131792.7	chr13	29473867	29855643	381777	-	tss_body	UCSC
cg45489091	0.838378	-1.1093	3.60639	0.00483374	0.0361924	-2.1953	0.838378	0.23247	-12.1651	hypo	Plekha2	XM_006509230.2	chr8	25039143	25091413	52271	-	tss_body	NCBI
cg29611202	-0.650088	-0.351848	-3.60645	0.00483323	0.0361905	-2.19519	-0.650088	0.180257	10.9693	hyper	Q61818	ENSMUST00000171108.7	chr11	60140081	60199195	59115	+	tss_body	UCSC
cg33906762	-0.635393	-0.112211	-3.60644	0.00483332	0.0361905	-2.19521	-0.635393	0.176183	10.9232	hyper	Clec16a	XM_006522662.2	chr16	10545350	10744877	199528	+	tss_body	NCBI
cg44695817	-0.905852	-0.37411	-3.60648	0.004833	0.0361905	-2.19514	-0.905852	0.251173	15.0514	hyper	Gm39030	XR_882206.1	chr7	70341415	70351235	9821	-	tss_body	NCBI
cg46001632	-0.993634	-1.87585	-3.6069	0.00482963	0.0361721	-2.19444	-0.993634	0.275481	11.8641	hyper	Gm28516	XR_879097.1	chr8	92024441	92038438	13998	+	tss_body	NCBI
cg38559601	0.77604	-0.00301029	3.60701	0.00482872	0.036169	-2.19426	0.77604	0.215148	-13.2531	hypo	Q3UZR4	ENSMUST00000111983.8	chr2	74711926	74748271	36346	+	tss_body	UCSC
cg38798591	-0.753212	0.751799	-3.60705	0.00482844	0.0361683	-2.1942	-0.753212	0.208817	12.2424	hyper	F6U3Z3	ENSMUST00000150183.8	chr2	110017961	110173360	155400	+	tss_body	UCSC
cg35343773	-0.820927	1.39015	-3.60722	0.00482707	0.0361649	-2.19391	-0.820927	0.227579	11.4448	hyper	E9PYQ6	ENSMUST00000141052.1	chr17	88440774	88487251	46478	+	tss_body	UCSC
cg39099981	-0.661582	0.546809	-3.60719	0.00482735	0.0361649	-2.19397	-0.661582	0.183407	10.9046	hyper	NA	ENSMUST00000121441.1	chr2	150499465	150500845	1381	-	tss_body	UCSC
cg45797770	1.01926	2.00376	3.60733	0.00482623	0.0361649	-2.19374	1.01926	0.282552	-11.428	hypo	Lzts1	XM_006509606.1	chr8	69132668	69184220	51553	-	tss_body	NCBI
cg47643606	-0.647205	-0.383813	-3.60715	0.00482763	0.0361649	-2.19403	-0.647205	0.179423	10.8992	hyper	Q8VEL0	ENSMUST00000152743.7	chrX	53344597	53370502	25906	-	tss_body	UCSC
cg44364523	0.897296	0.780564	3.60765	0.00482363	0.0361552	-2.1932	0.897296	0.24872	-14.4045	hypo	Gmfg	XM_006540273.3	chr7	28440738	28440938	201	+	tss_200	NCBI
cg31329025	-0.725822	1.02637	-3.60774	0.00482297	0.0361522	-2.19306	-0.725822	0.201185	10.947	hyper	Gm32525	XR_382114.2	chr13	21233556	21254198	20643	-	tss_body	NCBI
cg33970361	0.632237	0.429108	3.60778	0.00482258	0.0361522	-2.19298	0.632237	0.175242	-10.6769	hypo	A0A338P6R8	ENSMUST00000231335.1	chr16	18620465	18626427	5963	-	tss_body	UCSC
cg34775264	-0.745239	1.36767	-3.60777	0.0048227	0.0361522	-2.19301	-0.745239	0.206565	10.472	hyper	A0A338P783	ENSMUST00000231416.1	chr17	27425906	27521403	95498	-	tss_body	UCSC
cg30099963	0.707413	-0.467837	3.60797	0.0048211	0.0361454	-2.19268	0.707413	0.19607	-11.7526	hypo	NA	ENSMUST00000130685.1	chr11	105364090	105371900	7811	-	tss_body	UCSC
cg41225142	-0.77395	-0.864902	-3.60797	0.0048211	0.0361454	-2.19267	-0.77395	0.214511	12.2814	hyper	Dab1	XM_006502735.1	chr4	104591222	104744844	153623	+	tss_body	NCBI
cg28464563	-0.696952	0.701098	-3.6084	0.00481769	0.0361331	-2.19197	-0.696952	0.193147	11.196	hyper	Nepn	XM_006512819.3	chr10	52388865	52404613	15749	+	tss_body	NCBI
cg41549318	-0.727316	-1.28176	-3.60874	0.00481494	0.0361194	-2.19139	-0.727316	0.201543	10.5155	hyper	chr4-136148411-136148656	NA	chr4	136146411	136148411	2001	*	NShore	UCSC
cg45968230	0.855261	1.16572	3.60881	0.00481442	0.0361166	-2.19129	0.855261	0.236993	-12.6507	hypo	NA	ENSMUST00000209806.1	chr8	88631106	88636101	4996	-	tss_body	UCSC
cg32860425	-0.907987	-0.72221	-3.60885	0.00481406	0.0361149	-2.19121	-0.907987	0.2516	14.6723	hyper	Gm41235	XR_874911.1	chr14	103043477	103048082	4606	-	tss_body	NCBI
cg31354449	0.661362	0.9978	3.60901	0.00481279	0.0361145	-2.19095	0.661362	0.183253	-10.246	hypo	Q61419	ENSMUST00000050859.12	chr13	24327419	24469840	142422	+	tss_body	UCSC
cg35112258	0.683884	0.535497	3.60915	0.0048117	0.0361087	-2.19072	0.683884	0.189486	-11.2922	hypo	P27046	ENSMUST00000086723.9	chr17	64600735	64755110	154376	+	tss_body	UCSC
cg35744750	-0.672548	-0.410683	-3.60923	0.00481105	0.0361062	-2.19059	-0.672548	0.186341	11.3743	hyper	Gm4221	XR_877426.1	chr18	54990252	55083443	93192	+	tss_body	NCBI
cg30249301	0.772945	1.06757	3.60928	0.00481065	0.0361055	-2.1905	0.772945	0.214155	-11.8131	hypo	B1ATB9	ENSMUST00000127080.7	chr11	117782075	117784150	2076	+	tss_body	UCSC
cg36800730	0.615236	0.201269	3.60929	0.00481054	0.0361055	-2.19048	0.615236	0.170459	-10.5577	hypo	Gm33222	XR_373314.2	chr1	36001938	36011073	9136	-	tss_body	NCBI
cg43683195	-0.677973	0.359489	-3.60928	0.00481062	0.0361055	-2.19049	-0.677973	0.187841	11.4161	hyper	4930512J16Rik	NR_131021.1	chr6	89269510	89285725	16216	-	tss_body	NCBI
cg46372218	-0.917777	-0.706908	-3.6093	0.00481046	0.0361055	-2.19046	-0.917777	0.254281	14.8413	hyper	E0CZ83	ENSMUST00000162531.7	chr8	127064344	127474606	410263	+	tss_body	UCSC
cg33735653	-0.736907	-0.75494	-3.60963	0.00480788	0.0360927	-2.18992	-0.736907	0.20415	11.9453	hyper	Dbx2	NM_207533.2	chr15	95623562	95654771	31210	-	tss_body	NCBI
cg28708304	-0.635952	-0.544304	-3.60976	0.0048068	0.0360887	-2.1897	-0.635952	0.176176	10.608	hyper	NA	ENSMUST00000099958.8	chr10	79854640	79859613	4974	+	tss_body	UCSC
cg32961844	-0.641578	-0.251221	-3.61004	0.00480458	0.0360761	-2.18924	-0.641578	0.17772	10.9857	hyper	Q9Z0S6	ENSMUST00000047761.12	chr14	118787907	118874524	86618	+	tss_body	UCSC
cg45371007	-0.694494	-0.809001	-3.61008	0.00480428	0.0360753	-2.18917	-0.694494	0.192376	11.1431	hyper	A0A1B0GSI7	ENSMUST00000209735.1	chr8	11198430	11312689	114260	-	tss_body	UCSC
cg37847314	-0.856673	1.65129	-3.61018	0.00480348	0.0360719	-2.18901	-0.856673	0.237293	10.9631	hyper	E0CYG7	ENSMUST00000160121.7	chr1	180179141	180195972	16832	-	tss_body	UCSC
cg31171977	-0.611	-0.64335	-3.61032	0.00480236	0.0360655	-2.18877	-0.611	0.169237	10.0748	hyper	Mta1	XM_006515420.1	chr12	113098361	113137206	38846	+	tss_body	NCBI
cg39137799	-0.589099	-0.338707	-3.61063	0.00479993	0.0360544	-2.18827	-0.589099	0.163157	10.0332	hyper	Bpifb5	NM_144890.2	chr2	154223741	154240902	17162	+	tss_body	NCBI
cg44447787	-0.672645	-0.130139	-3.61086	0.00479809	0.0360446	-2.18788	-0.672645	0.186284	11.5144	hyper	Tshz3	XM_006539964.3	chr7	36697736	36773553	75818	+	tss_body	NCBI
cg32049187	-0.622101	-0.742622	-3.61116	0.00479573	0.0360371	-2.18739	-0.622101	0.172272	10.0724	hyper	Q01063	ENSMUST00000122041.7	chr13	108654176	109951474	1297299	+	tss_body	UCSC
cg29969987	-0.736411	-0.0634709	-3.61134	0.00479425	0.0360307	-2.18708	-0.736411	0.203916	12.6317	hyper	Q5DU09	ENSMUST00000107717.7	chr11	95712672	95772353	59682	+	tss_body	UCSC
cg30664348	0.611919	0.0735188	3.61142	0.00479368	0.0360286	-2.18696	0.611919	0.16944	-10.5254	hypo	G3UZD1	ENSMUST00000173529.1	chr12	54999102	54999302	201	-	tss_200	UCSC
cg43350049	0.730607	0.868253	3.61177	0.00479086	0.0360186	-2.18637	0.730607	0.202285	-11.3664	hypo	NA	ENSMUST00000191867.1	chr6	41081586	41091983	10398	+	tss_body	UCSC
cg46577599	-0.733192	0.16742	-3.61207	0.00478849	0.0360089	-2.18588	-0.733192	0.202984	12.4888	hyper	Fli1	XM_006510009.2	chr9	32422203	32542682	120480	-	tss_body	NCBI
cg42582071	-0.844798	-0.442153	-3.61234	0.00478636	0.0359979	-2.18543	-0.844798	0.233865	14.1805	hyper	Ttc28	XM_006534845.3	chr5	110879783	111288870	409088	+	tss_body	NCBI
cg37928486	-0.654419	-0.401766	-3.6125	0.0047851	0.0359932	-2.18517	-0.654419	0.181154	11.0138	hyper	Esrrg	XM_011238919.2	chr1	187661280	188214884	553605	+	tss_body	NCBI
cg30497550	-0.714194	0.025986	-3.61262	0.00478413	0.0359904	-2.18496	-0.714194	0.197694	12.2465	hyper	Gm31569	XR_381400.2	chr12	29205646	29278718	73073	+	tss_body	NCBI
cg39125078	-0.917081	1.7256	-3.61301	0.00478109	0.0359745	-2.18433	-0.917081	0.253828	10.9425	hyper	Q3UKN2	ENSMUST00000028972.8	chr2	153008889	153015427	6539	-	tss_body	UCSC
cg31525496	-0.709256	-0.633767	-3.61309	0.00478042	0.0359725	-2.18419	-0.709256	0.196302	11.6712	hyper	Gm34466	XR_382301.2	chr13	45246631	45267772	21142	-	tss_body	NCBI
cg46804341	-0.677756	-0.655379	-3.61329	0.00477888	0.035971	-2.18386	-0.677756	0.187573	11.0818	hyper	Islr	XM_011242750.2	chr9	58158757	58160057	1301	-	tss_1500	NCBI
cg38568742	-0.713325	-0.0332566	-3.61353	0.00477694	0.0359623	-2.18346	-0.713325	0.197404	12.2328	hyper	Gm39858	XR_866472.1	chr2	75632514	75633814	1301	+	tss_1500	NCBI
cg47844781	0.770596	0.954926	3.61353	0.00477697	0.0359623	-2.18346	0.770596	0.213253	-11.9423	hypo	NA	ENSMUST00000119335.2	chrX	96224307	96225727	1421	-	tss_body	UCSC
cg29061148	-0.863526	0.0156087	-3.61365	0.00477597	0.0359593	-2.18325	-0.863526	0.238962	14.7127	hyper	NA	ENSMUST00000154566.1	chr10	119429366	119454830	25465	-	tss_body	UCSC
cg28813857	0.806224	1.14156	3.61408	0.00477258	0.0359437	-2.18254	0.806224	0.223079	-11.6879	hypo	Ano4	XM_006513758.3	chr10	88948934	89257686	308753	-	tss_body	NCBI
cg37946878	-0.693178	0.427693	-3.61419	0.00477176	0.0359412	-2.18237	-0.693178	0.191794	11.5877	hyper	Ptpn14	XM_006497130.3	chr1	189728214	189870227	142014	+	tss_body	NCBI
cg29473440	0.764703	1.41613	3.61448	0.00476943	0.0359292	-2.18188	0.764703	0.211566	-10.5545	hypo	NA	ENSMUST00000123422.1	chr11	45468704	45470004	1301	-	tss_1500	UCSC
cg35233593	0.706924	0.691584	3.61449	0.00476933	0.0359292	-2.18186	0.706924	0.19558	-11.5065	hypo	A0A3Q4EIC0	ENSMUST00000234700.1	chr17	78201064	78374282	173219	+	tss_body	UCSC
cg31754965	-0.664947	0.890539	-3.6146	0.00476846	0.0359239	-2.18168	-0.664947	0.183961	10.3414	hyper	Mtrr	NM_001308475.1	chr13	68560779	68582104	21326	-	tss_body	NCBI
cg34951918	0.696232	0.372868	3.61471	0.00476759	0.0359194	-2.1815	0.696232	0.19261	-11.7834	hypo	Nfkbie	NM_001304956.1	chr17	45555699	45563169	7471	+	tss_body	NCBI
cg41536950	-0.625159	0.377635	-3.61476	0.00476726	0.0359184	-2.18143	-0.625159	0.172946	10.5422	hyper	Srrm1	XM_006539032.3	chr4	135320483	135353250	32768	-	tss_body	NCBI
cg29906384	-0.987062	1.70803	-3.61504	0.00476504	0.0359082	-2.18096	-0.987062	0.273043	11.8259	hyper	Msi2	XM_006534439.2	chr11	88339381	88718262	378882	-	tss_body	NCBI
cg32013293	-0.832681	-0.927304	-3.61512	0.00476438	0.0359063	-2.18082	-0.832681	0.230333	13.0727	hyper	Nln	XR_873797.2	chr13	104023049	104109660	86612	-	tss_body	NCBI
cg33004266	-0.835335	1.06721	-3.61551	0.00476134	0.0358916	-2.18018	-0.835335	0.231042	12.2605	hyper	Pcca	XM_011244922.2	chr14	122680963	122889830	208868	+	tss_body	NCBI
cg38557748	0.719397	-1.04614	3.61547	0.00476162	0.0358916	-2.18024	0.719397	0.198977	-10.7225	hypo	P23812	ENSMUST00000001878.5	chr2	74674812	74675012	201	+	tss_200	UCSC
cg38953481	0.694394	0.428543	3.61557	0.00476088	0.0358916	-2.18009	0.694394	0.192057	-11.6972	hypo	Sirpa	NM_001291020.1	chr2	129592838	129632228	39391	+	tss_body	NCBI
cg45864857	-0.636406	0.239869	-3.61603	0.00475719	0.0358754	-2.17931	-0.636406	0.175996	10.8445	hyper	Arhgap10	XM_006531498.3	chr8	77250677	77517953	267277	-	tss_body	NCBI
cg32852314	-0.753586	-0.044353	-3.61609	0.00475678	0.0358733	-2.17922	-0.753586	0.208398	12.8783	hyper	Lmo7	XM_017316069.1	chr14	101730034	101934708	204675	+	tss_body	NCBI
cg45161017	-0.591754	-0.352992	-3.61616	0.00475623	0.0358718	-2.17911	-0.591754	0.163642	10.0675	hyper	Fgfr2	XR_001785478.1	chr7	130162450	130266944	104495	-	tss_body	NCBI
cg31993152	0.626956	0.371433	3.61647	0.00475378	0.0358654	-2.17859	0.626956	0.173361	-10.6252	hypo	P26450	ENSMUST00000055518.12	chr13	101680562	101768217	87656	-	tss_body	UCSC
cg47234109	-1.04718	1.58665	-3.61656	0.00475303	0.0358632	-2.17843	-1.04718	0.28955	13.0292	hyper	A0A0A6YXI7	ENSMUST00000195219.1	chr9	107937299	107945537	8239	+	tss_body	UCSC
cg41072469	-0.633185	0.131	-3.6166	0.00475273	0.0358629	-2.17837	-0.633185	0.175077	10.8553	hyper	Frem1	XR_001784157.1	chr4	82950255	83052406	102152	-	tss_body	NCBI
cg44495077	-0.92715	1.39694	-3.61746	0.00474603	0.0358318	-2.17695	-0.92715	0.256299	12.537	hyper	Q99J10	ENSMUST00000038332.8	chr7	43672015	43678298	6284	+	tss_body	UCSC
cg31986822	-0.665941	-0.739435	-3.61768	0.00474424	0.0358232	-2.17658	-0.665941	0.18408	10.7425	hyper	NA	ENSMUST00000185979.1	chr13	100847432	100977915	130484	+	tss_body	UCSC
cg40256925	-0.676897	-0.5307	-3.61799	0.00474182	0.035809	-2.17607	-0.676897	0.187092	11.271	hyper	A0A0G2JGA4	ENSMUST00000197662.4	chr3	121759755	121815166	55412	-	tss_body	UCSC
cg41345853	0.653746	0.950617	3.61804	0.00474147	0.0358073	-2.17599	0.653746	0.180691	-10.1948	hypo	NA	ENSMUST00000150754.1	chr4	118999659	119000485	827	-	tss_body	UCSC
cg36837286	-0.837055	-0.833643	-3.61857	0.00473727	0.0357857	-2.1751	-0.837055	0.231322	13.4028	hyper	G3X9B7	ENSMUST00000056815.8	chr1	39194211	39363236	169026	+	tss_body	UCSC
cg45920532	-0.613786	-0.239435	-3.61862	0.00473686	0.0357846	-2.17502	-0.613786	0.169619	10.5207	hyper	Podnl1	XM_011248378.1	chr8	84127231	84132567	5337	+	tss_body	NCBI
cg46509948	-1.06484	0.969567	-3.61878	0.00473563	0.0357804	-2.17476	-1.06484	0.294254	15.6337	hyper	Bbs9	XM_006510419.3	chr9	22475617	22888283	412667	+	tss_body	NCBI
cg42480526	0.712192	0.374318	3.61884	0.00473519	0.0357798	-2.17466	0.712192	0.196801	-12.0448	hypo	Plac8	XM_017320850.1	chr5	100551588	100572251	20664	-	tss_body	NCBI
cg36399107	-0.872019	0.157914	-3.61901	0.00473386	0.0357716	-2.17438	-0.872019	0.240955	14.7491	hyper	E9Q2P0	ENSMUST00000169141.7	chr19	41600256	41743492	143237	-	tss_body	UCSC
cg37192092	-0.607159	-0.562967	-3.61902	0.00473378	0.0357716	-2.17437	-0.607159	0.167769	10.1069	hyper	Sag	XM_017319397.1	chr1	87800166	87844984	44819	+	tss_body	NCBI
cg33340054	0.674241	0.667504	3.61927	0.00473184	0.0357649	-2.17396	0.674241	0.186292	-10.9886	hypo	Q3V1P4	ENSMUST00000077273.8	chr15	53064037	53346159	282123	-	tss_body	UCSC
cg34517577	-1.47599	2.10121	-3.61931	0.00473151	0.0357634	-2.17388	-1.47599	0.407811	14.8948	hyper	Dopey2	XR_001781861.1	chr16	93711908	93809407	97500	+	tss_body	NCBI
cg38527100	-0.665413	-0.704082	-3.61934	0.00473125	0.0357634	-2.17383	-0.665413	0.183849	10.8257	hyper	Platr26	NR_037979.1	chr2	71719216	71719416	201	+	tss_200	NCBI
cg31560947	-0.741068	0.267184	-3.61947	0.00473027	0.035757	-2.17362	-0.741068	0.204745	12.5405	hyper	NA	ENSMUST00000181490.3	chr13	48532904	48546500	13597	-	tss_body	UCSC
cg29714125	-0.72254	-0.654393	-3.61985	0.00472729	0.0357405	-2.17299	-0.72254	0.199605	11.8288	hyper	J3QPC9	ENSMUST00000141623.7	chr11	69982219	69983519	1301	+	tss_1500	UCSC
cg29155750	-0.848247	-1.6245	-3.62052	0.00472203	0.035717	-2.17188	-0.848247	0.234289	10.8484	hyper	P70670	ENSMUST00000092048.12	chr10	128035634	128048637	13004	+	tss_body	UCSC
cg41686343	-0.683185	-0.242906	-3.62068	0.00472077	0.0357115	-2.17161	-0.683185	0.18869	11.6764	hyper	Q9DC60	ENSMUST00000051633.2	chr4	148444971	148446271	1301	-	tss_1500	UCSC
cg31308497	-0.700942	-0.316184	-3.62107	0.00471775	0.0356947	-2.17097	-0.700942	0.193573	11.9287	hyper	Pou6f2	NM_175006.2	chr13	18124959	18382044	257086	-	tss_body	NCBI
cg46638200	-0.715507	-0.976456	-3.62108	0.00471767	0.0356947	-2.17095	-0.715507	0.197595	11.1217	hyper	NA	ENSMUST00000233800.1	chr9	41376308	41528925	152618	+	tss_body	UCSC
cg39984580	0.638618	0.694658	3.62113	0.00471727	0.0356931	-2.17087	0.638618	0.176359	-10.4503	hypo	Pear1	NM_001289600.1	chr3	87749096	87768953	19858	-	tss_body	NCBI
cg47639171	-0.634288	-0.644725	-3.62156	0.00471394	0.035681	-2.17016	-0.634288	0.175142	10.4218	hyper	Ccdc160	NM_001034059.1	chrX	52791199	52799468	8270	+	tss_body	NCBI
cg30548414	-1.36338	1.41625	-3.62169	0.00471289	0.0356783	-2.16993	-1.36338	0.376448	17.5545	hyper	Agr3	NM_207531.3	chr12	35925420	35925620	201	+	tss_200	NCBI
cg34538878	0.707868	0.576472	3.62164	0.00471329	0.0356783	-2.17002	0.707868	0.195455	-11.7452	hypo	Erg	NM_001302154.1	chr16	95359168	95459348	100181	-	tss_body	NCBI
cg47172050	-0.685272	0.27518	-3.6219	0.0047113	0.0356732	-2.1696	-0.685272	0.189203	11.6128	hyper	Q8CA63	ENSMUST00000149800.2	chr9	102039191	102354693	315503	-	tss_body	UCSC
cg43383851	-0.62735	-0.147392	-3.62209	0.00470976	0.0356667	-2.16927	-0.62735	0.173201	10.7647	hyper	Zfp783	NR_027963.1	chr6	47943174	47954549	11376	+	tss_body	NCBI
cg30322709	0.984559	2.12298	3.62225	0.00470853	0.0356592	-2.16901	0.984559	0.271809	-10.8238	hypo	P70365	ENSMUST00000085814.4	chr12	4247361	4477182	229822	-	tss_body	UCSC
cg29307547	-0.650343	0.148841	-3.62242	0.00470725	0.0356538	-2.16874	-0.650343	0.179533	11.1248	hyper	Gm32293	XR_872295.2	chr11	20917338	20966444	49107	+	tss_body	NCBI
cg29894886	0.590463	-0.00197721	3.62254	0.0047063	0.0356504	-2.16853	0.590463	0.162997	-10.1723	hypo	NA	ENSMUST00000123700.1	chr11	87754076	87755376	1301	+	tss_1500	UCSC
cg47426774	-0.782842	-1.53426	-3.62264	0.0047055	0.0356484	-2.16836	-0.782842	0.216097	10.4614	hyper	NA	ENSMUST00000150572.7	chrX	7637804	7639104	1301	+	tss_1500	UCSC
cg43560033	-0.830219	-0.441171	-3.62302	0.00470259	0.0356304	-2.16774	-0.830219	0.229151	13.9716	hyper	Tgoln1	NM_009443.3	chr6	72608419	72617000	8582	-	tss_body	NCBI
cg34020585	0.980349	1.98055	3.62315	0.00470151	0.0356252	-2.16751	0.980349	0.270579	-10.6378	hypo	Gm31814	XR_875980.2	chr16	24186056	24220917	34862	-	tss_body	NCBI
cg30947174	-0.998634	0.0860199	-3.62329	0.00470047	0.0356194	-2.16729	-0.998634	0.275615	16.8509	hyper	Nrxn3	XM_006515547.1	chr12	88722865	90334935	1612071	+	tss_body	NCBI
cg30572491	-1.00205	1.60609	-3.62331	0.00470029	0.035619	-2.16725	-1.00205	0.276557	12.3302	hyper	Gm40403	XR_872696.1	chr12	40240230	40248136	7907	-	tss_body	NCBI
cg32836469	-0.78005	0.376791	-3.62341	0.00469948	0.0356149	-2.16708	-0.78005	0.21528	13.0411	hyper	NA	ENSMUST00000192515.1	chr14	99747464	99792773	45310	-	tss_body	UCSC
cg34888449	0.675015	-0.44486	3.62362	0.00469792	0.035606	-2.16675	0.675015	0.186282	-11.325	hypo	F8VQG4	ENSMUST00000113760.9	chr17	36005694	36020560	14867	-	tss_body	UCSC
cg41622782	0.628293	0.412645	3.6236	0.00469804	0.035606	-2.16677	0.628293	0.173389	-10.5724	hypo	Q8BHW6	ENSMUST00000051907.2	chr4	141088332	141112760	24429	+	tss_body	UCSC
cg38698997	-0.668262	-0.389097	-3.62387	0.00469598	0.0355978	-2.16634	-0.668262	0.184406	11.2749	hyper	Accsl	NM_001033452.4	chr2	93855359	93869157	13799	-	tss_body	NCBI
cg31992710	-0.66397	-0.974425	-3.62397	0.00469516	0.0355965	-2.16616	-0.66397	0.183216	10.317	hyper	Pik3r1	XM_006517569.3	chr13	101680760	101696751	15992	-	tss_body	NCBI
cg29333675	-0.839294	1.68703	-3.62421	0.00469331	0.0355916	-2.16577	-0.839294	0.23158	10.3141	hyper	NA	ENSMUST00000153153.1	chr11	24426245	24722646	296402	+	tss_body	UCSC
cg29844310	-0.697531	0.434	-3.62434	0.00469231	0.0355868	-2.16555	-0.697531	0.192457	11.6464	hyper	Q3UC82	ENSMUST00000173727.7	chr11	82779692	82780992	1301	+	tss_1500	UCSC
cg40333821	1.07869	2.19891	3.62483	0.00468849	0.0355703	-2.16473	1.07869	0.297583	-11.6846	hypo	NA	ENSMUST00000196438.2	chr3	130838454	130937337	98884	-	tss_body	UCSC
cg43033352	-0.795555	1.01189	-3.62494	0.00468766	0.0355667	-2.16456	-0.795555	0.219467	11.8587	hyper	Urad	NM_001039678.2	chr5	147314983	147322440	7458	-	tss_body	NCBI
cg34618954	0.797197	0.282995	3.62505	0.0046868	0.0355644	-2.16437	0.797197	0.219914	-13.5456	hypo	Q8CA95	ENSMUST00000089085.9	chr17	8801692	8986648	184957	+	tss_body	UCSC
cg46148861	-0.690906	-0.0158247	-3.62505	0.00468681	0.0355644	-2.16438	-0.690906	0.190592	11.8465	hyper	Pkd1l3	XM_017312831.1	chr8	109613993	109648365	34373	+	tss_body	NCBI
cg47561134	0.700231	0.607699	3.62503	0.00468696	0.0355644	-2.16441	0.700231	0.193166	-11.5035	hypo	V9GXU1	ENSMUST00000184824.6	chrX	37657687	37661662	3976	-	tss_body	UCSC
cg31004684	-0.654402	-0.316985	-3.62528	0.00468506	0.035558	-2.164	-0.654402	0.180511	11.1429	hyper	Foxn3	NM_183186.2	chr12	99195093	99450074	254982	-	tss_body	NCBI
cg39235932	0.605951	0.193956	3.62533	0.0046846	0.0355577	-2.1639	0.605951	0.167144	-10.392	hypo	Pkig	NM_001039391.2	chr2	163658385	163726158	67774	+	tss_body	NCBI
cg44769905	-0.687105	-0.132379	-3.62538	0.00468422	0.0355577	-2.16382	-0.687105	0.189526	11.7937	hyper	Q3U288	ENSMUST00000166250.7	chr7	80024833	80091830	66998	+	tss_body	UCSC
cg46829169	0.650451	0.879896	3.62542	0.00468396	0.0355568	-2.16377	0.650451	0.179414	-10.3169	hypo	NA	ENSMUST00000178191.1	chr9	60769601	60769955	355	+	tss_body	UCSC
cg32583888	-0.627542	0.57504	-3.62545	0.00468371	0.0355558	-2.16371	-0.627542	0.173094	10.3364	hyper	NA	ENSMUST00000182998.1	chr14	63429730	63429930	201	-	tss_200	UCSC
cg39191538	0.755672	1.02492	3.62553	0.00468309	0.0355521	-2.16358	0.755672	0.208431	-11.4638	hypo	Q8VHQ3	ENSMUST00000052927.10	chr2	158665397	158766334	100938	+	tss_body	UCSC
cg42219350	-0.704647	-0.390647	-3.62597	0.0046797	0.0355317	-2.16286	-0.704647	0.194334	11.9192	hyper	Tmem156	XM_017321211.1	chr5	65062715	65092181	29467	-	tss_body	NCBI
cg43480937	-0.659288	0.364351	-3.62637	0.00467662	0.0355165	-2.16219	-0.659288	0.181804	11.1119	hyper	8430415O14Rik	XR_001785268.1	chr6	58965214	58992308	27095	+	tss_body	NCBI
cg30409913	-1.02432	1.37216	-3.62654	0.00467529	0.0355111	-2.16191	-1.02432	0.282451	13.5489	hyper	Q5RJG1	ENSMUST00000046011.11	chr12	17348457	17430095	81639	+	tss_body	UCSC
cg32062726	0.710289	1.12465	3.62659	0.00467485	0.0355098	-2.16182	0.710289	0.195856	-10.4256	hypo	Gapt	XM_006517652.3	chr13	110352613	110357279	4667	-	tss_body	NCBI
cg31907529	-1.60849	2.19331	-3.62697	0.00467194	0.0354947	-2.16119	-1.60849	0.443479	15.3838	hyper	Homer1	NM_147176.3	chr13	93304494	93405129	100636	+	tss_body	NCBI
cg29893662	-0.678514	-0.31415	-3.627	0.00467175	0.0354943	-2.16115	-0.678514	0.187073	11.5375	hyper	NA	ENSMUST00000134684.7	chr11	87662721	87729934	67214	+	tss_body	UCSC
cg33963285	-0.588596	-0.325883	-3.62702	0.00467158	0.0354943	-2.16112	-0.588596	0.162281	10.02	hyper	NA	ENSMUST00000148521.1	chr16	18052875	18056559	3685	+	tss_body	UCSC
cg33341601	-0.657845	0.286069	-3.62712	0.00467079	0.035493	-2.16095	-0.657845	0.181368	11.1596	hyper	D6RE56	ENSMUST00000133362.7	chr15	53068663	53345659	276997	-	tss_body	UCSC
cg44380410	-0.702543	0.0810142	-3.62713	0.0046707	0.035493	-2.16093	-0.702543	0.193691	12.0377	hyper	Sipa1l3	XM_011250729.2	chr7	29323748	29505509	181762	-	tss_body	NCBI
cg29561130	-0.592872	-0.0503353	-3.62718	0.0046703	0.0354923	-2.16084	-0.592872	0.163453	10.2084	hyper	LOC102633930	XR_001780210.1	chr11	55018431	55019731	1301	+	tss_1500	NCBI
cg42991370	-0.61762	-0.646512	-3.62737	0.00466889	0.0354856	-2.16054	-0.61762	0.170267	10.169	hyper	D3YXU3	ENSMUST00000131436.7	chr5	143634065	143692652	58588	+	tss_body	UCSC
cg31789575	-1.28129	-2.88078	-3.62754	0.00466757	0.0354786	-2.16025	-1.28129	0.353212	10.4278	hyper	D730050B12Rik	NR_046196.1	chr13	72816763	72816963	201	-	tss_200	NCBI
cg39902070	0.754996	1.48028	3.62767	0.00466655	0.0354767	-2.16003	0.754996	0.208121	-10.2575	hypo	Fstl5	XM_017319517.1	chr3	76072774	76074074	1301	+	tss_1500	NCBI
cg31684023	-0.621765	-0.347755	-3.62792	0.00466461	0.0354662	-2.15962	-0.621765	0.171383	10.5633	hyper	NA	ENSMUST00000225571.1	chr13	59147827	59196897	49071	+	tss_body	UCSC
cg29978826	-1.72136	-2.18047	-3.62826	0.00466196	0.0354511	-2.15905	-1.72136	0.474431	18.8647	hyper	chr11-96314539-96314989	NA	chr11	96314539	96314989	451	*	Island	UCSC
cg47676737	0.784637	1.34612	3.62839	0.00466097	0.0354456	-2.15884	0.784637	0.216249	-11.0808	hypo	NA	ENSMUST00000117378.1	chrX	60050800	60051000	201	+	tss_200	UCSC
cg31583180	-0.720192	1.13252	-3.62852	0.00465998	0.035441	-2.15862	-0.720192	0.198481	10.4882	hyper	Spin1	NM_001283030.1	chr13	51100879	51152562	51684	+	tss_body	NCBI
cg44051582	-0.660456	-0.771157	-3.62872	0.00465847	0.0354337	-2.1583	-0.660456	0.182008	10.679	hyper	LOC108169173	XR_001785388.1	chr6	135526533	135584260	57728	+	tss_body	NCBI
cg47857922	-0.695539	-1.16672	-3.62871	0.00465853	0.0354337	-2.15831	-0.695539	0.191677	10.3793	hyper	chrX-99136111-99137250	NA	chrX	99139250	99141250	2001	*	SShelf	UCSC
cg29030099	-0.777712	-0.516149	-3.62887	0.00465733	0.0354289	-2.15805	-0.777712	0.214313	13.0327	hyper	Rab3ip	XM_006513548.3	chr10	116905779	116931621	25843	-	tss_body	NCBI
cg28709596	-0.623772	-0.731355	-3.62908	0.00465572	0.0354227	-2.15771	-0.623772	0.171882	10.128	hyper	Kiss1r	XR_001779418.1	chr10	79916959	79924088	7130	+	tss_body	NCBI
cg39376687	-0.715367	-0.247696	-3.62906	0.00465584	0.0354227	-2.15773	-0.715367	0.197122	12.2305	hyper	Vapb	NM_019806.5	chr2	173737570	173784336	46767	+	tss_body	NCBI
cg45512120	-0.61778	-0.687086	-3.62906	0.00465582	0.0354227	-2.15773	-0.61778	0.170231	10.1155	hyper	Gm32389	XR_378845.3	chr8	27007566	27012821	5256	+	tss_body	NCBI
cg31838497	1.2872	-1.44798	3.62918	0.00465488	0.0354223	-2.15753	1.2872	0.35468	-16.8031	hypo	Adgrv1	XM_017315363.1	chr13	81095067	81633354	538288	-	tss_body	NCBI
cg33436959	-0.613274	-0.325628	-3.62919	0.00465485	0.0354223	-2.15752	-0.613274	0.168984	10.4332	hyper	D3Z6X6	ENSMUST00000118823.1	chr15	66891507	66919455	27949	+	tss_body	UCSC
cg46865154	-0.6081	-0.071694	-3.62916	0.00465508	0.0354223	-2.15757	-0.6081	0.167559	10.4678	hyper	O35182	ENSMUST00000041029.5	chr9	63953075	64022059	68985	-	tss_body	UCSC
cg35692243	-0.799622	-0.328124	-3.63011	0.00464778	0.0353876	-2.156	-0.799622	0.220275	13.5557	hyper	NA	ENSMUST00000234542.1	chr18	47433780	47437778	3999	-	tss_body	UCSC
cg39327603	-0.626342	-0.676469	-3.63064	0.00464372	0.0353728	-2.15512	-0.626342	0.172516	10.2689	hyper	Tshz2	XM_006499426.3	chr2	169751448	170072751	321304	+	tss_body	NCBI
cg40060672	-0.705859	0.663835	-3.63097	0.00464115	0.0353572	-2.15457	-0.705859	0.194399	11.4077	hyper	Q9D8S9	ENSMUST00000177442.1	chr3	96196862	96219709	22848	-	tss_body	UCSC
cg38300967	-0.645549	-0.338862	-3.631	0.00464093	0.0353565	-2.15452	-0.645549	0.177788	10.9602	hyper	Lhx2	XM_006497734.1	chr2	38339285	38369736	30452	+	tss_body	NCBI
cg39587176	-0.963641	1.18171	-3.63132	0.00463845	0.0353505	-2.15398	-0.963641	0.265369	13.57	hyper	NA	ENSMUST00000167704.1	chr3	28702666	28781108	78443	-	tss_body	UCSC
cg38632626	-0.673209	0.474808	-3.6316	0.00463636	0.0353418	-2.15353	-0.673209	0.185375	11.2106	hyper	Tfpi	XM_006499146.3	chr2	84475186	84476486	1301	-	tss_1500	NCBI
cg34084210	0.865588	0.933664	3.63169	0.00463562	0.0353382	-2.15337	0.865588	0.238343	-13.2377	hypo	NA	ENSMUST00000125829.1	chr16	32108864	32113743	4880	+	tss_body	UCSC
cg35981671	-1.06182	2.4192	-3.6317	0.00463554	0.0353382	-2.15336	-1.06182	0.292374	10.5182	hyper	Pard6g	XR_386378.3	chr18	80046871	80119581	72711	+	tss_body	NCBI
cg46989683	-0.662502	0.25563	-3.63171	0.00463548	0.0353382	-2.15334	-0.662502	0.182421	11.3193	hyper	chr9-77910455-77911010	NA	chr9	77911010	77913010	2001	*	SShore	UCSC
cg39069340	-0.620656	0.195632	-3.63187	0.00463426	0.0353349	-2.15308	-0.620656	0.170891	10.6272	hyper	A8Y5L4	ENSMUST00000133433.7	chr2	145934813	146215039	280227	+	tss_body	UCSC
cg43060889	-0.593742	0.374384	-3.63188	0.00463421	0.0353349	-2.15307	-0.593742	0.163481	10.0798	hyper	LOC105242581	XR_868737.1	chr5	149367709	149393379	25671	+	tss_body	NCBI
cg30055642	0.797015	1.31583	3.63226	0.00463128	0.0353204	-2.15243	0.797015	0.219427	-11.4454	hypo	Meox1	NM_010791.3	chr11	101877509	101894354	16846	-	tss_body	NCBI
cg44402107	-0.719315	0.311686	-3.63237	0.00463042	0.0353198	-2.15225	-0.719315	0.198029	12.1708	hyper	Hpn	NM_008281.4	chr7	31098724	31115326	16603	-	tss_body	NCBI
cg36351816	0.616818	0.528548	3.63257	0.00462888	0.0353122	-2.15191	0.616818	0.169802	-10.2971	hypo	NA	ENSMUST00000128603.1	chr19	36658596	36689328	30733	-	tss_body	UCSC
cg34288679	-0.939013	1.07863	-3.63267	0.00462813	0.0353093	-2.15175	-0.939013	0.258491	13.8148	hyper	NA	ENSMUST00000159383.7	chr16	60424261	60605531	181271	-	tss_body	UCSC
cg43243251	-0.748981	-0.604313	-3.63272	0.00462775	0.0353084	-2.15167	-0.748981	0.206176	12.3945	hyper	Q3TJ56	ENSMUST00000167201.1	chr6	28480358	28935162	454805	+	tss_body	UCSC
cg33059760	-0.711867	0.191519	-3.63356	0.00462136	0.0352804	-2.15028	-0.711867	0.195914	12.151	hyper	NA	ENSMUST00000227682.1	chr15	9071574	9092866	21293	+	tss_body	UCSC
cg34866525	0.600125	-0.0922269	3.63361	0.00462099	0.0352796	-2.15021	0.600125	0.16516	-10.3271	hypo	A0A0R4J263	ENSMUST00000174595.1	chr17	34609604	34613418	3815	+	tss_body	UCSC
cg41286484	-0.661327	0.297376	-3.63395	0.00461837	0.035265	-2.14964	-0.661327	0.181986	11.2075	hyper	Gm33192	XR_376552.2	chr4	111695613	111723986	28374	-	tss_body	NCBI
cg29188645	-1.08894	1.83074	-3.63423	0.00461625	0.0352579	-2.14918	-1.08894	0.299635	13.433	hyper	P58802	ENSMUST00000180088.1	chr11	4186821	4215502	28682	+	tss_body	UCSC
cg39399135	-0.615958	-0.213332	-3.63451	0.00461411	0.0352496	-2.14871	-0.615958	0.169475	10.56	hyper	Phactr3	NM_001177789.1	chr2	178118974	178338492	219519	+	tss_body	NCBI
cg36520914	0.729737	0.215241	3.63463	0.00461315	0.0352443	-2.1485	0.729737	0.200773	-12.4624	hypo	NA	ENSMUST00000180489.8	chr19	53443229	53464783	21555	-	tss_body	UCSC
cg40785229	-0.823734	1.61085	-3.63486	0.00461145	0.0352323	-2.14814	-0.823734	0.226621	10.2229	hyper	Gm34289	XR_001784553.1	chr4	40872418	40900371	27954	+	tss_body	NCBI
cg35177797	-0.792855	-1.39776	-3.6349	0.00461116	0.0352321	-2.14807	-0.792855	0.218123	11.0588	hyper	Q99PI5	ENSMUST00000129635.7	chr17	71183977	71249817	65841	+	tss_body	UCSC
cg45890668	0.881892	1.91719	3.63662	0.00459801	0.0351638	-2.14521	0.881892	0.242503	-10.5113	hypo	Gm30660	XR_387804.2	chr8	80312966	80326297	13332	-	tss_body	NCBI
cg35803417	-0.741382	-1.03323	-3.63666	0.00459775	0.0351631	-2.14515	-0.741382	0.203863	11.2117	hyper	NA	ENSMUST00000147278.1	chr18	61730938	61786660	55723	-	tss_body	UCSC
cg36186345	-0.888103	0.248976	-3.63677	0.00459691	0.0351624	-2.14497	-0.888103	0.244201	14.8965	hyper	Gnaq	NM_008139.5	chr19	16132830	16387453	254624	+	tss_body	NCBI
cg48180316	-1.02698	0.0211374	-3.63681	0.00459659	0.0351609	-2.1449	-1.02698	0.282386	17.2416	hyper	Asb11	XM_006528971.3	chrX	164436950	164459170	22221	+	tss_body	NCBI
cg32493330	-0.633701	0.372832	-3.63694	0.00459562	0.0351545	-2.14469	-0.633701	0.17424	10.7533	hyper	A0A0G2JF50	ENSMUST00000103709.1	chr14	54184600	54185900	1301	+	tss_1500	UCSC
cg33533441	0.613801	0.100764	3.63701	0.0045951	0.0351516	-2.14458	0.613801	0.168766	-10.5525	hypo	Ncf4	XM_006520566.2	chr15	78244765	78262189	17425	+	tss_body	NCBI
cg45679895	-0.668707	0.351468	-3.63752	0.00459119	0.0351267	-2.14372	-0.668707	0.183836	11.2682	hyper	B7ZNJ5	ENSMUST00000190840.7	chr8	48227925	48674684	446760	-	tss_body	UCSC
cg42650779	-0.638532	0.189033	-3.63832	0.00458517	0.0350896	-2.14241	-0.638532	0.175502	10.9242	hyper	Q6PHN9	ENSMUST00000031492.14	chr5	115630407	115631707	1301	+	tss_1500	UCSC
cg46623510	0.634866	0.538314	3.63833	0.00458509	0.0350896	-2.14239	0.634866	0.174494	-10.5966	hypo	Olfr975	NM_146828.1	chr9	39950969	39952269	1301	-	tss_1500	NCBI
cg37955261	-1.05316	-1.63605	-3.63836	0.00458484	0.0350891	-2.14233	-1.05316	0.28946	13.7674	hyper	NA	ENSMUST00000195170.1	chr1	190419332	190444855	25524	-	tss_body	UCSC
cg45186767	0.76444	0.482192	3.63855	0.00458338	0.035082	-2.14202	0.76444	0.210095	-12.8088	hypo	Lhpp	NM_029609.1	chr7	132610642	132706419	95778	+	tss_body	NCBI
cg34021622	-0.595492	-0.29268	-3.63896	0.0045803	0.0350634	-2.14134	-0.595492	0.163643	10.1728	hyper	NA	ENSMUST00000231672.1	chr16	24270837	24380124	109288	-	tss_body	UCSC
cg43249682	-0.597983	0.113424	-3.63931	0.00457765	0.0350481	-2.14076	-0.597983	0.164312	10.2782	hyper	Ccdc136	XM_006505056.3	chr6	29396583	29426953	30371	+	tss_body	NCBI
cg38875998	-0.735959	0.708461	-3.63952	0.00457607	0.0350403	-2.14042	-0.735959	0.202213	11.9445	hyper	Capn3	NM_001109761.2	chr2	120476908	120504919	28012	+	tss_body	NCBI
cg31087814	-0.635708	-0.854461	-3.64002	0.00457231	0.0350223	-2.13959	-0.635708	0.174644	10.0938	hyper	NA	ENSMUST00000124395.1	chr12	106953811	106955928	2118	-	tss_body	UCSC
cg39294060	-0.736426	-1.22939	-3.64031	0.00457011	0.0350115	-2.13911	-0.736426	0.202298	10.8014	hyper	NA	ENSMUST00000148262.1	chr2	167690022	167691322	1301	-	tss_1500	UCSC
cg42262184	0.672092	0.550024	3.64058	0.00456809	0.035004	-2.13867	0.672092	0.184611	-11.2001	hypo	NA	ENSMUST00000122630.1	chr5	69917594	69918894	1301	+	tss_1500	UCSC
cg29985813	-0.765274	-1.54009	-3.64065	0.00456752	0.0350009	-2.13854	-0.765274	0.210202	10.282	hyper	Q6GTN8	ENSMUST00000107657.7	chr11	96818181	96829955	11775	-	tss_body	UCSC
cg30887957	-0.936016	-0.808403	-3.64065	0.00456755	0.0350009	-2.13855	-0.936016	0.257101	14.9543	hyper	Psen1	NM_008943.2	chr12	83687062	83688362	1301	+	tss_1500	NCBI
cg37815722	-0.60109	-0.368545	-3.64139	0.00456199	0.034974	-2.13733	-0.60109	0.165072	10.21	hyper	Cep170	NM_001099637.2	chr1	176733652	176807124	73473	-	tss_body	NCBI
cg39750630	-0.772448	-1.18238	-3.64145	0.00456154	0.0349729	-2.13723	-0.772448	0.212127	11.5165	hyper	Foxo1	NM_019739.3	chr3	52268336	52350109	81774	+	tss_body	NCBI
cg36195685	0.603352	0.207041	3.64163	0.00456016	0.0349663	-2.13693	0.603352	0.165682	-10.3593	hypo	NA	ENSMUST00000174137.1	chr19	17332245	17356667	24423	-	tss_body	UCSC
cg41383581	-0.657433	-0.23233	-3.64169	0.00455972	0.0349655	-2.13683	-0.657433	0.18053	11.2467	hyper	Macf1	XM_011240418.1	chr4	123349715	123664780	315066	-	tss_body	NCBI
cg30680110	-0.613443	-0.658794	-3.64177	0.0045591	0.0349652	-2.13669	-0.613443	0.168446	10.0718	hyper	B6CI26	ENSMUST00000217690.1	chr12	56713411	57160643	447233	-	tss_body	UCSC
cg30144370	-0.897216	-0.391823	-3.6418	0.00455886	0.0349643	-2.13664	-0.897216	0.246366	15.0338	hyper	NA	ENSMUST00000070956.3	chr11	109354777	109363654	8878	-	tss_body	UCSC
cg45263438	0.647407	-0.61362	3.64215	0.00455626	0.0349524	-2.13607	0.647407	0.177754	-10.6902	hypo	Q7TRT7	ENSMUST00000211093.2	chr7	140463369	140468126	4758	+	tss_body	UCSC
cg39933948	-0.680912	0.51596	-3.64227	0.00455532	0.0349502	-2.13586	-0.680912	0.186947	11.2612	hyper	Q8BM88	ENSMUST00000029649.2	chr3	81932600	81956725	24126	+	tss_body	UCSC
cg43551399	-0.714999	0.652036	-3.64237	0.00455462	0.0349458	-2.13571	-0.714999	0.196301	11.5607	hyper	Immt	NM_001253686.1	chr6	71831319	71875266	43948	+	tss_body	NCBI
cg31671972	-0.86011	0.342175	-3.64267	0.00455233	0.0349323	-2.1352	-0.86011	0.236121	14.3346	hyper	Q8R317	ENSMUST00000076454.7	chr13	58176162	58215619	39458	-	tss_body	UCSC
cg45003816	-0.592011	0.327493	-3.64343	0.00454659	0.0349033	-2.13394	-0.592011	0.162487	10.0535	hyper	Tead1	XM_006507562.2	chr7	112679658	112899459	219802	+	tss_body	NCBI
cg34047032	-0.754143	0.196882	-3.64356	0.00454563	0.0348979	-2.13373	-0.754143	0.20698	12.8068	hyper	P61329	ENSMUST00000232352.1	chr16	28162353	28753068	590716	-	tss_body	UCSC
cg34740343	0.719926	-0.0831883	3.64388	0.00454325	0.0348826	-2.1332	0.719926	0.197571	-12.3223	hypo	Ift140	XM_006523408.3	chr17	25016148	25080253	64106	+	tss_body	NCBI
cg35843003	0.705731	0.915826	3.64392	0.00454295	0.0348813	-2.13314	0.705731	0.193674	-11.0998	hypo	Q8BML2	ENSMUST00000117694.1	chr18	65698269	65751601	53333	+	tss_body	UCSC
cg31519253	-0.769302	-0.853734	-3.64424	0.00454053	0.0348678	-2.1326	-0.769302	0.211101	12.2456	hyper	NA	ENSMUST00000221956.1	chr13	44622181	44625217	3037	+	tss_body	UCSC
cg42943133	-0.645	-0.830864	-3.64426	0.00454041	0.0348678	-2.13258	-0.645	0.176991	10.2973	hyper	NA	ENSMUST00000198319.1	chr5	139700146	139701446	1301	+	tss_1500	UCSC
cg42210814	-0.868248	0.43831	-3.6444	0.00453932	0.0348624	-2.13234	-0.868248	0.238241	14.3589	hyper	chr5-64256738-64257008	NA	chr5	64252738	64254738	2001	*	NShelf	UCSC
cg45026498	-0.679511	0.294501	-3.64452	0.00453841	0.0348595	-2.13214	-0.679511	0.186447	11.5167	hyper	A0A0U1RPC1	ENSMUST00000206034.1	chr7	115470871	116031047	560177	-	tss_body	UCSC
cg31338803	-0.818573	0.761286	-3.64483	0.00453615	0.0348501	-2.13163	-0.818573	0.224585	12.9593	hyper	Q8R281	ENSMUST00000226157.1	chr13	22390172	22390372	201	+	tss_200	UCSC
cg43519999	-0.625047	0.14864	-3.64497	0.00453509	0.034846	-2.1314	-0.625047	0.171482	10.7302	hyper	NA	ENSMUST00000237175.1	chr6	66752275	66760039	7765	-	tss_body	UCSC
cg38205474	-0.692344	-0.656596	-3.64501	0.00453479	0.0348447	-2.13134	-0.692344	0.189943	11.3833	hyper	Rapgef1	XM_006497587.3	chr2	29643685	29740364	96680	+	tss_body	NCBI
cg31304502	-0.829301	1.37492	-3.64512	0.00453398	0.0348437	-2.13116	-0.829301	0.22751	11.3328	hyper	NA	ENSMUST00000222848.1	chr13	17766232	17803468	37237	-	tss_body	UCSC
cg39051922	-0.84031	-0.670691	-3.64526	0.00453293	0.0348394	-2.13092	-0.84031	0.230522	13.6689	hyper	Q9R0P5	ENSMUST00000103172.3	chr2	143915319	143943324	28006	+	tss_body	UCSC
cg30759949	-0.815208	-0.531471	-3.64533	0.0045324	0.0348381	-2.13081	-0.815208	0.223631	13.529	hyper	Trim9	XM_006516403.3	chr12	70244530	70347614	103085	-	tss_body	NCBI
cg36782450	-0.642363	-0.492188	-3.64544	0.00453158	0.034838	-2.13063	-0.642363	0.17621	10.7659	hyper	Dst	XM_006495688.3	chr1	34010944	34308652	297709	+	tss_body	NCBI
cg34746829	-0.692833	-1.23112	-3.64553	0.00453088	0.0348336	-2.13047	-0.692833	0.19005	10.0863	hyper	NA	ENSMUST00000234713.1	chr17	25539138	25540438	1301	-	tss_1500	UCSC
cg35707519	-0.766474	1.43496	-3.64583	0.00452865	0.0348225	-2.12998	-0.766474	0.210233	10.1792	hyper	J3QM73	ENSMUST00000128377.1	chr18	50031028	50090686	59659	+	tss_body	UCSC
cg33282272	-0.655245	-0.0978078	-3.64596	0.00452766	0.0348189	-2.12976	-0.655245	0.179718	11.2398	hyper	Oxr1	XM_017316490.1	chr15	41447639	41861051	413413	+	tss_body	NCBI
cg40927669	-0.773736	-0.110143	-3.64605	0.00452699	0.0348158	-2.12961	-0.773736	0.212212	13.2391	hyper	A2ALK9	ENSMUST00000153926.7	chr4	57245050	57300375	55326	-	tss_body	UCSC
cg46800756	0.832812	1.35461	3.64624	0.00452558	0.0348099	-2.1293	0.832812	0.228403	-11.6031	hypo	NA	ENSMUST00000163186.1	chr9	57827346	57834200	6855	+	tss_body	UCSC
cg42504340	0.975388	1.34101	3.64648	0.00452378	0.0347995	-2.1289	0.975388	0.267488	-13.7971	hypo	Arhgap24	XM_006534887.2	chr5	102481285	102905035	423751	+	tss_body	NCBI
cg31064138	-0.6214	-0.157526	-3.64676	0.0045217	0.0347919	-2.12844	-0.6214	0.170398	10.6744	hyper	Gm31829	XR_872956.1	chr12	105058206	105102983	44778	-	tss_body	NCBI
cg38700413	-0.626177	-0.221441	-3.64683	0.00452114	0.0347898	-2.12831	-0.626177	0.171704	10.7338	hyper	chr2-93976510-93976757	NA	chr2	93974510	93976510	2001	*	NShore	UCSC
cg33200483	-1.21034	2.38171	-3.6472	0.00451843	0.0347786	-2.12771	-1.21034	0.331854	10.8874	hyper	Ctnnd2	XM_006520033.2	chr15	30457652	31029340	571689	+	tss_body	NCBI
cg37955071	-0.681959	-0.103004	-3.64721	0.00451832	0.0347786	-2.12769	-0.681959	0.186981	11.6984	hyper	Gm29678	XR_373848.3	chr1	190403444	190403644	201	+	tss_200	NCBI
cg30779576	-0.862351	1.0477	-3.64725	0.00451805	0.034778	-2.12763	-0.862351	0.236439	12.6895	hyper	Ccdc175	NM_028687.1	chr12	72101291	72185029	83739	-	tss_body	NCBI
cg29979613	-0.952084	0.524631	-3.64749	0.00451628	0.0347708	-2.12724	-0.952084	0.261025	15.4761	hyper	LOC102632302	XR_001780308.1	chr11	96345720	96353149	7430	-	tss_body	NCBI
cg48105397	-0.906823	-0.489367	-3.64748	0.00451633	0.0347708	-2.12725	-0.906823	0.248616	15.2133	hyper	Itih5l-ps	XM_017318592.1	chrX	150826716	150826916	201	+	tss_200	NCBI
cg40322228	-0.696127	-0.013514	-3.6481	0.00451168	0.034746	-2.12621	-0.696127	0.190819	11.9515	hyper	Q9EPR2	ENSMUST00000029629.14	chr3	129877105	129878405	1301	+	tss_1500	UCSC
cg44712175	-0.75318	0.95855	-3.64815	0.0045113	0.0347452	-2.12613	-0.75318	0.206455	11.6433	hyper	NA	ENSMUST00000189939.1	chr7	72668016	72668356	341	-	tss_body	UCSC
cg40016684	-0.859047	1.04835	-3.64856	0.00450825	0.0347343	-2.12545	-0.859047	0.235448	12.6992	hyper	Nup210l	XR_375598.3	chr3	90101568	90193037	91470	+	tss_body	NCBI
cg45019599	-1.15766	-2.09323	-3.64853	0.00450847	0.0347343	-2.1255	-1.15766	0.317295	12.4753	hyper	Calcb	XM_006507213.3	chr7	114716554	114723365	6812	+	tss_body	NCBI
cg28712573	-0.640079	-0.214536	-3.64885	0.0045061	0.034725	-2.12497	-0.640079	0.175419	10.9686	hyper	Gpx4	NR_110342.1	chr10	80047165	80056439	9275	+	tss_body	NCBI
cg40102567	-0.759072	-0.214905	-3.64903	0.00450482	0.0347181	-2.12469	-0.759072	0.20802	12.9634	hyper	Q7TSP5	ENSMUST00000054791.8	chr3	100825458	100896922	71465	+	tss_body	UCSC
cg39401832	-0.780654	0.26341	-3.64952	0.00450117	0.034697	-2.12388	-0.780654	0.213906	13.1778	hyper	Gm35582	XR_375414.2	chr2	178497210	178502082	4873	-	tss_body	NCBI
cg45955064	-0.703915	0.0328982	-3.64975	0.00449946	0.0346878	-2.1235	-0.703915	0.192867	12.0519	hyper	Q8BHX0	ENSMUST00000093342.5	chr8	87562352	87563652	1301	+	tss_1500	UCSC
cg44191089	-0.88399	-1.44359	-3.6498	0.00449908	0.0346859	-2.12341	-0.88399	0.242202	12.1786	hyper	Eps8l1	XM_006540323.2	chr7	4460631	4480481	19851	+	tss_body	NCBI
cg34557754	-0.686825	0.0591049	-3.64994	0.00449803	0.0346818	-2.12318	-0.686825	0.188174	11.7828	hyper	Tmprss2	XM_006523064.3	chr16	97564681	97659541	94861	-	tss_body	NCBI
cg40811855	-0.679274	0.605173	-3.65031	0.00449528	0.0346699	-2.12256	-0.679274	0.186087	11.1524	hyper	NA	ENSMUST00000117665.1	chr4	43798895	43800255	1361	-	tss_body	UCSC
cg29032274	-0.661323	-1.09733	-3.6507	0.00449235	0.034659	-2.12191	-0.661323	0.181149	10.0165	hyper	Gm10747	XR_001779646.1	chr10	117041279	117044692	3414	+	tss_body	NCBI
cg28621739	-0.759168	0.919935	-3.65076	0.00449192	0.0346587	-2.12182	-0.759168	0.207948	11.756	hyper	Phyhipl	XM_006514112.2	chr10	70558871	70593184	34314	-	tss_body	NCBI
cg40784821	-0.798742	0.381497	-3.651	0.00449014	0.0346501	-2.12142	-0.798742	0.218773	13.3131	hyper	B1AXY5	ENSMUST00000108096.2	chr4	40854205	40855505	1301	-	tss_1500	UCSC
cg46564579	-0.633694	0.524628	-3.65137	0.0044874	0.0346348	-2.12081	-0.633694	0.173549	10.5934	hyper	Q543E3	ENSMUST00000034478.2	chr9	31089401	31131853	42453	-	tss_body	UCSC
cg28380684	-0.868601	0.0658543	-3.65193	0.00448325	0.0346124	-2.11988	-0.868601	0.237847	14.7777	hyper	Q8CCB5	ENSMUST00000058747.3	chr10	40683281	40811083	127803	+	tss_body	UCSC
cg29033531	-0.878751	-0.795373	-3.65189	0.00448354	0.0346124	-2.11994	-0.878751	0.240629	14.1591	hyper	chr10-117147828-117148852	NA	chr10	117143828	117145828	2001	*	NShelf	UCSC
cg29100266	-0.584095	0.107688	-3.6519	0.00448353	0.0346124	-2.11994	-0.584095	0.159943	10.0481	hyper	Gm36041	XR_001779665.1	chr10	122386892	122434068	47177	+	tss_body	NCBI
cg43861913	0.784819	0.940236	3.65245	0.00447941	0.0345921	-2.11902	0.784819	0.214874	-12.1393	hypo	S4R1C4	ENSMUST00000152831.7	chr6	113745669	114042015	296347	-	tss_body	UCSC
cg35613287	-0.964892	-0.315801	-3.65258	0.00447849	0.0345901	-2.11881	-0.964892	0.264167	16.331	hyper	Pcdhb19	NM_053144.2	chr18	37496997	37501711	4715	+	tss_body	NCBI
cg48151383	0.662808	0.978301	3.65263	0.0044781	0.034589	-2.11873	0.662808	0.18146	-10.3008	hypo	Sh3kbp1	XM_017318586.1	chrX	159627199	159975670	348472	+	tss_body	NCBI
cg46835876	-0.753112	0.293899	-3.6528	0.00447687	0.0345835	-2.11845	-0.753112	0.206174	12.7332	hyper	chr9-61370646-61371649	NA	chr9	61366646	61368646	2001	*	NShelf	UCSC
cg44006131	-1.04929	0.38047	-3.65317	0.00447408	0.0345705	-2.11783	-1.04929	0.287228	17.2471	hyper	BC048546	NM_001001179.3	chr6	128539821	128581606	41786	-	tss_body	NCBI
cg28546912	0.672328	0.0903108	3.65371	0.0044701	0.0345431	-2.11694	0.672328	0.184012	-11.5534	hypo	Srgn	XM_006513376.3	chr10	62494426	62513526	19101	-	tss_body	NCBI
cg32506343	-0.591727	-0.212354	-3.65392	0.00446856	0.0345352	-2.11659	-0.591727	0.161943	10.1509	hyper	chr14-55113414-55115427	NA	chr14	55109414	55111414	2001	*	NShelf	UCSC
cg30960539	0.760683	1.3698	3.65399	0.00446808	0.0345335	-2.11648	0.760683	0.208179	-10.5445	hypo	E9PYZ0	ENSMUST00000170077.1	chr12	91714081	91779137	65057	-	tss_body	UCSC
cg28157463	-0.825588	0.815432	-3.65415	0.0044669	0.0345284	-2.11622	-0.825588	0.225932	13.0582	hyper	F8VQK5	ENSMUST00000015449.5	chr10	8722218	8886070	163853	-	tss_body	UCSC
cg31852217	0.884839	1.39635	3.65419	0.00446657	0.0345284	-2.11614	0.884839	0.242143	-12.0378	hypo	Mef2c	XM_006517128.3	chr13	83524509	83667078	142570	+	tss_body	NCBI
cg46626541	0.837982	1.0505	3.65417	0.00446671	0.0345284	-2.11617	0.837982	0.229322	-12.4673	hypo	A0A1L1SQ42	ENSMUST00000216821.1	chr9	40293235	40376421	83187	-	tss_body	UCSC
cg36861687	0.779217	0.818835	3.65562	0.00445604	0.0344703	-2.11378	0.779217	0.213156	-12.5052	hypo	Gm29260	XR_373362.3	chr1	41743021	41939598	196578	+	tss_body	NCBI
cg46347008	-0.882519	0.504696	-3.65638	0.00445051	0.0344405	-2.11253	-0.882519	0.241365	14.3971	hyper	D3YYC9	ENSMUST00000074562.10	chr8	125054194	125261151	206958	+	tss_body	UCSC
cg41701506	-0.744518	-0.503626	-3.65643	0.00445008	0.0344381	-2.11244	-0.744518	0.203619	12.4387	hyper	G3UZD6	ENSMUST00000172836.1	chr4	149329675	149425905	96231	-	tss_body	UCSC
cg40632527	0.613606	0.49686	3.65679	0.00444749	0.034425	-2.11185	0.613606	0.167799	-10.276	hypo	Gm2560	NR_131155.1	chr4	14212011	14291309	79299	-	tss_body	NCBI
cg37127085	-0.788071	-1.55724	-3.65722	0.00444434	0.0344127	-2.11114	-0.788071	0.215484	10.5576	hyper	NA	ENSMUST00000189296.1	chr1	78791622	79224511	432890	-	tss_body	UCSC
cg33478975	-0.61075	-0.538722	-3.65742	0.00444285	0.0344091	-2.1108	-0.61075	0.166989	10.1967	hyper	Gpr20	NM_173365.2	chr15	73694606	73707505	12900	-	tss_body	NCBI
cg30039301	0.728338	0.538031	3.65775	0.0044404	0.0343961	-2.11025	0.728338	0.199122	-12.1248	hypo	Rab5c	NM_001305003.1	chr11	100715002	100738215	23214	-	tss_body	NCBI
cg29171400	0.845226	0.224928	3.65792	0.00443922	0.0343909	-2.10999	0.845226	0.231068	-14.3044	hypo	Olfr796	NM_146931.1	chr10	129608479	129608679	201	-	tss_200	NCBI
cg37127080	-0.87643	-0.980196	-3.65805	0.00443823	0.0343853	-2.10976	-0.87643	0.239589	13.6262	hyper	NA	ENSMUST00000189296.1	chr1	78791622	79224511	432890	-	tss_body	UCSC
cg46786870	-1.01685	2.05821	-3.65809	0.00443797	0.0343842	-2.1097	-1.01685	0.277973	10.7249	hyper	chr9-56620653-56621194	NA	chr9	56618653	56620653	2001	*	NShore	UCSC
cg41416177	-0.591178	-0.198141	-3.65852	0.00443482	0.0343668	-2.10899	-0.591178	0.161589	10.1431	hyper	Eva1b	XM_006503040.3	chr4	126145725	126149875	4151	+	tss_body	NCBI
cg38847884	-0.911869	1.14501	-3.65868	0.00443362	0.0343633	-2.10872	-0.911869	0.249234	13.1102	hyper	Gm13985	NR_126427.1	chr2	117804648	117812802	8155	-	tss_body	NCBI
cg37638154	-0.592469	-0.262761	-3.65884	0.00443248	0.0343601	-2.10846	-0.592469	0.161928	10.1291	hyper	F6T2X5	ENSMUST00000035914.4	chr1	155212472	155232740	20269	-	tss_body	UCSC
cg42919011	-0.630234	-0.510056	-3.65913	0.00443031	0.0343486	-2.10797	-0.630234	0.172236	10.4914	hyper	Tfr2	XM_006504593.3	chr5	137569820	137587481	17662	+	tss_body	NCBI
cg38567129	-0.763151	-1.43765	-3.65924	0.00442957	0.034346	-2.10781	-0.763151	0.208555	10.5001	hyper	LOC108168771	XR_001783377.1	chr2	75468213	75606038	137826	-	tss_body	NCBI
cg32333199	-0.736084	-1.06886	-3.65936	0.00442869	0.0343428	-2.10761	-0.736084	0.201151	11.2273	hyper	A0A2I3BRL0	ENSMUST00000227794.1	chr14	31132904	31134204	1301	+	tss_1500	UCSC
cg35650075	1.52357	2.7851	3.65945	0.00442799	0.0343387	-2.10745	1.52357	0.416339	-13.0335	hypo	Sh3rf2	NM_001146299.1	chr18	42053709	42158695	104987	+	tss_body	NCBI
cg31064070	-0.644692	0.374947	-3.65961	0.00442683	0.0343345	-2.10718	-0.644692	0.176164	10.9384	hyper	Gm31829	XR_872956.1	chr12	105058206	105102983	44778	-	tss_body	NCBI
cg29057030	-0.662952	0.581142	-3.65991	0.00442468	0.034322	-2.1067	-0.662952	0.181139	10.8714	hyper	NA	ENSMUST00000187551.1	chr10	119092904	119103107	10204	+	tss_body	UCSC
cg30686418	0.642336	-0.70028	3.66002	0.00442381	0.0343163	-2.1065	0.642336	0.1755	-10.3737	hypo	Ttc6	XR_001780478.1	chr12	57546711	57696993	150283	+	tss_body	NCBI
cg34747256	-0.793892	-1.09993	-3.66018	0.00442266	0.034314	-2.10624	-0.793892	0.2169	11.899	hyper	NA	ENSMUST00000235022.1	chr17	25569306	25570606	1301	+	tss_1500	UCSC
cg43560174	-0.937034	-0.882703	-3.66015	0.00442286	0.034314	-2.10629	-0.937034	0.256009	14.7051	hyper	chr6-72616154-72617110	NA	chr6	72619110	72621110	2001	*	SShelf	UCSC
cg44280344	-0.621539	-0.586119	-3.66028	0.00442198	0.03431	-2.10608	-0.621539	0.169807	10.3371	hyper	Mill2	NM_153760.2	chr7	18839765	18839965	201	+	tss_200	NCBI
cg33244631	-0.774754	-1.5063	-3.66039	0.00442115	0.0343076	-2.1059	-0.774754	0.211659	10.4595	hyper	Gm34590	XR_875167.2	chr15	36936110	36964212	28103	+	tss_body	NCBI
cg30548418	-0.736617	0.588795	-3.66077	0.00441838	0.0342937	-2.10527	-0.736617	0.201219	11.9942	hyper	A7NSI2	ENSMUST00000154042.1	chr12	35925621	35928395	2775	+	tss_body	UCSC
cg31526601	-0.916663	1.06983	-3.66079	0.00441826	0.0342937	-2.10524	-0.916663	0.250401	13.3945	hyper	Gm40933	XR_873345.1	chr13	45359099	45371211	12113	+	tss_body	NCBI
cg41614758	-0.668408	0.18004	-3.66085	0.0044178	0.0342937	-2.10514	-0.668408	0.182583	11.4105	hyper	A2AWP7	ENSMUST00000143614.7	chr4	140591931	140649360	57430	-	tss_body	UCSC
cg30232551	-0.747566	-1.33705	-3.66119	0.00441535	0.0342834	-2.10458	-0.747566	0.204187	10.5176	hyper	Cygb	XM_011248674.2	chr11	116645594	116654161	8568	-	tss_body	NCBI
cg46318811	-0.589287	0.141931	-3.66129	0.00441461	0.0342804	-2.10441	-0.589287	0.160951	10.1278	hyper	P31428	ENSMUST00000019422.5	chr8	123184741	123186041	1301	+	tss_1500	UCSC
cg41025658	1.13766	0.975039	3.66132	0.00441437	0.0342798	-2.10436	1.13766	0.310725	-16.6665	hypo	2310002L09Rik	NM_027981.1	chr4	73941578	73950846	9269	-	tss_body	NCBI
cg40223215	-0.66759	-0.490634	-3.66138	0.00441392	0.0342774	-2.10426	-0.66759	0.182333	11.209	hyper	Frrs1	XR_001783669.1	chr3	116861132	116907714	46583	+	tss_body	NCBI
cg43916729	-0.744282	-0.814496	-3.66178	0.00441106	0.034267	-2.10361	-0.744282	0.203257	11.957	hyper	A0A0R4J1M1	ENSMUST00000119369.1	chr6	119432533	119544318	111786	-	tss_body	UCSC
cg44292841	-0.714543	1.31027	-3.6621	0.00440873	0.0342519	-2.10308	-0.714543	0.195119	10.0379	hyper	Ppp1r37	NM_199149.3	chr7	19530966	19562398	31433	-	tss_body	NCBI
cg38385841	-0.672176	-0.764905	-3.66227	0.00440748	0.0342443	-2.10279	-0.672176	0.183541	10.8875	hyper	Cacnb4	NM_001285428.1	chr2	52428319	52675859	247541	-	tss_body	NCBI
cg44946142	-1.07812	1.53992	-3.66241	0.00440642	0.034239	-2.10255	-1.07812	0.294374	13.8598	hyper	Trim30d	XM_006507548.2	chr7	104470013	104507843	37831	-	tss_body	NCBI
cg31520434	-0.662568	0.851915	-3.66252	0.00440567	0.0342342	-2.10238	-0.662568	0.180905	10.4883	hyper	G3UZW3	ENSMUST00000173367.7	chr13	44729337	44730637	1301	+	tss_1500	UCSC
cg29697942	-0.740166	0.400641	-3.66259	0.0044051	0.0342317	-2.10225	-0.740166	0.202088	12.4331	hyper	chr11-69039956-69040362	NA	chr11	69042362	69044362	2001	*	SShelf	UCSC
cg33238224	-0.841155	0.897245	-3.66264	0.00440476	0.0342311	-2.10218	-0.841155	0.229658	12.8577	hyper	NA	ENSMUST00000226850.1	chr15	36376551	36390172	13622	-	tss_body	UCSC
cg43462828	-0.659558	-0.104466	-3.66268	0.00440446	0.0342298	-2.10211	-0.659558	0.180075	11.3369	hyper	Gm38820	XR_869126.2	chr6	55789593	55804700	15108	-	tss_body	NCBI
cg37057359	-0.632404	-0.182538	-3.6627	0.0044043	0.0342295	-2.10207	-0.632404	0.172661	10.8444	hyper	Abca12	NM_175210.3	chr1	71243089	71414910	171822	-	tss_body	NCBI
cg41907466	-0.676763	0.213954	-3.66276	0.00440387	0.0342271	-2.10197	-0.676763	0.184769	11.5353	hyper	E9Q9F7	ENSMUST00000115245.7	chr5	21292960	21424677	131718	-	tss_body	UCSC
cg34653362	-0.911441	-0.523562	-3.66286	0.00440318	0.0342237	-2.10181	-0.911441	0.248833	15.1945	hyper	NA	ENSMUST00000162826.1	chr17	12741329	12830250	88922	+	tss_body	UCSC
cg35683741	-0.761015	0.805249	-3.66295	0.0044025	0.0342209	-2.10166	-0.761015	0.20776	11.9299	hyper	Tmed7	NM_025698.1	chr18	46585927	46597535	11609	-	tss_body	NCBI
cg29159334	-0.756817	0.00617403	-3.66314	0.00440117	0.0342141	-2.10136	-0.756817	0.206604	12.9567	hyper	Il23a	NM_031252.2	chr10	128296139	128298084	1946	-	tss_body	NCBI
cg46354352	-2.41962	-2.76539	-3.66317	0.0044009	0.0342131	-2.1013	-2.41962	0.660526	17.4799	hyper	Map10	NM_028908.3	chr8	125669817	125673365	3549	+	tss_body	NCBI
cg32052960	0.59319	0.20582	3.66334	0.00439968	0.0342094	-2.10102	0.59319	0.161926	-10.1556	hypo	E9PVU7	ENSMUST00000120671.7	chr13	109116640	109951387	834748	+	tss_body	UCSC
cg41326093	-0.754823	1.08548	-3.66338	0.00439941	0.0342087	-2.10096	-0.754823	0.206046	11.1124	hyper	Rnf220	XM_011240587.2	chr4	117271463	117492273	220811	-	tss_body	NCBI
cg32478719	-0.785957	0.114986	-3.6637	0.00439711	0.0341935	-2.10043	-0.785957	0.214526	13.3721	hyper	chr14-52009117-52009656	NA	chr14	52005117	52007117	2001	*	NShelf	UCSC
cg38186710	-0.595521	-0.403351	-3.66377	0.00439657	0.0341902	-2.10031	-0.595521	0.162543	10.062	hyper	F730016J06Rik	XR_140498.4	chr2	28117478	28132308	14831	+	tss_body	NCBI
cg46263876	0.798351	0.208228	3.66413	0.004394	0.0341778	-2.09972	0.798351	0.217883	-13.6078	hypo	chr8-119840183-119840679	NA	chr8	119838183	119840183	2001	*	NShore	UCSC
cg46798829	-0.616008	0.276496	-3.66411	0.00439407	0.0341778	-2.09974	-0.616008	0.168119	10.4932	hyper	P41241	ENSMUST00000215396.1	chr9	57653631	57653831	201	-	tss_200	UCSC
cg44371699	-0.660917	-0.886598	-3.66421	0.00439335	0.0341751	-2.09957	-0.660917	0.180371	10.4487	hyper	Actn4	XM_006540254.3	chr7	28893639	28962332	68694	-	tss_body	NCBI
cg35744749	-0.69509	-0.131114	-3.66441	0.0043919	0.0341669	-2.09924	-0.69509	0.189686	11.9075	hyper	Gm4221	XR_001782451.1	chr18	54990252	55122880	132629	+	tss_body	NCBI
cg29757407	-0.980775	-1.21278	-3.665	0.00438765	0.0341417	-2.09827	-0.980775	0.267606	14.5428	hyper	Gm40198	XR_001780262.1	chr11	74730778	74738018	7241	-	tss_body	NCBI
cg32044411	-0.687516	0.446926	-3.66539	0.00438482	0.0341257	-2.09763	-0.687516	0.187569	11.4706	hyper	Q59J78	ENSMUST00000163558.2	chr13	108052588	108158623	106036	-	tss_body	UCSC
cg38330508	-0.896451	0.3119	-3.66539	0.00438481	0.0341257	-2.09762	-0.896451	0.244572	15.0243	hyper	Arhgap15	XM_006498397.3	chr2	43748782	44395538	646757	+	tss_body	NCBI
cg33025781	-1.64843	1.16495	-3.6656	0.00438332	0.0341183	-2.09728	-1.64843	0.449702	22.0255	hyper	NA	ENSMUST00000121915.2	chr15	5091046	5092346	1301	+	tss_1500	UCSC
cg38666773	-0.757361	-1.20453	-3.66594	0.00438083	0.0341046	-2.09671	-0.757361	0.206594	11.1928	hyper	Kbtbd4	NM_001311116.1	chr2	90904739	90910561	5823	+	tss_body	NCBI
cg36395621	0.60769	0.403991	3.66601	0.00438035	0.0341028	-2.0966	0.60769	0.165763	-10.2769	hypo	Pik3ap1	XM_006527472.3	chr19	41272540	41370227	97688	-	tss_body	NCBI
cg42179626	-0.624886	-0.681466	-3.6672	0.00437175	0.0340547	-2.09463	-0.624886	0.170399	10.2515	hyper	Pcdh7	NM_001122758.2	chr5	57718080	58133235	415156	+	tss_body	NCBI
cg31408111	-0.758818	0.751331	-3.66757	0.00436913	0.0340422	-2.09403	-0.758818	0.2069	12.0536	hyper	Gmds	NM_146041.2	chr13	31819585	32338544	518960	-	tss_body	NCBI
cg43554397	0.673225	0.567928	3.6676	0.00436893	0.0340422	-2.09399	0.673225	0.18356	-11.1947	hypo	St3gal5	XM_006505818.3	chr6	72097558	72154571	57014	+	tss_body	NCBI
cg45883381	0.985423	2.26168	3.66767	0.00436838	0.0340403	-2.09386	0.985423	0.268678	-10.1778	hypo	Smad1	NM_008539.3	chr8	79338394	79399468	61075	-	tss_body	NCBI
cg30220876	-1.00157	-2.09772	-3.66843	0.0043629	0.0340087	-2.0926	-1.00157	0.273024	10.5126	hyper	A2A863	ENSMUST00000068981.12	chr11	115977785	116008412	30628	+	tss_body	UCSC
cg30305827	-0.701654	0.340671	-3.66838	0.00436329	0.0340087	-2.09269	-0.701654	0.191271	11.827	hyper	Tbcd	XM_006531971.3	chr11	121452259	121617164	164906	+	tss_body	NCBI
cg37225750	1.18004	0.710082	3.66839	0.00436325	0.0340087	-2.09268	1.18004	0.321679	-18.9524	hypo	A0A087WPT0	ENSMUST00000186762.6	chr1	91053506	91100581	47076	+	tss_body	UCSC
cg37487783	-0.667019	-0.97437	-3.66848	0.00436254	0.0340087	-2.09252	-0.667019	0.181824	10.3671	hyper	Q543D2	ENSMUST00000048183.7	chr1	134037253	134048277	11025	+	tss_body	UCSC
cg40168091	-0.761581	1.40617	-3.66895	0.00435919	0.0339916	-2.09175	-0.761581	0.207575	10.2485	hyper	Q9DC51	ENSMUST00000000001.4	chr3	108107279	108146146	38868	-	tss_body	UCSC
cg36113320	-0.600226	0.281324	-3.66936	0.00435624	0.0339764	-2.09107	-0.600226	0.163578	10.2272	hyper	NA	ENSMUST00000199140.1	chr19	6830144	6831444	1301	-	tss_1500	UCSC
cg31391323	0.852407	1.04262	3.66976	0.0043534	0.0339597	-2.09042	0.852407	0.232279	-12.8204	hypo	Q3TMJ9	ENSMUST00000222730.1	chr13	29906574	29984391	77818	-	tss_body	UCSC
cg34067599	-0.656642	-0.412663	-3.66975	0.00435346	0.0339597	-2.09043	-0.656642	0.178934	11.0491	hyper	chr16-30599616-30601338	NA	chr16	30599616	30601338	1723	*	Island	UCSC
cg43812979	-0.835037	0.496116	-3.66983	0.00435285	0.0339579	-2.09029	-0.835037	0.227541	13.7262	hyper	Q69Z26	ENSMUST00000113264.8	chr6	105677744	106699305	1021562	+	tss_body	UCSC
cg43453922	-0.655475	-0.154946	-3.67013	0.00435074	0.0339474	-2.0898	-0.655475	0.178597	11.2323	hyper	F6X469	ENSMUST00000127331.1	chr6	54817447	54885111	67665	+	tss_body	UCSC
cg44045886	-1.00073	0.972313	-3.67053	0.00434781	0.0339342	-2.08913	-1.00073	0.272639	14.8096	hyper	Ddx47	NM_026360.3	chr6	135011611	135023776	12166	+	tss_body	NCBI
cg29812583	1.27308	2.19713	3.67064	0.00434704	0.0339304	-2.08895	1.27308	0.346826	-13.5196	hypo	Nf1	XM_006532436.3	chr11	79338388	79581293	242906	+	tss_body	NCBI
cg46454780	-0.802351	1.4863	-3.67098	0.0043446	0.0339163	-2.08839	-0.802351	0.218566	10.4399	hyper	Ccdc67	XM_006510161.3	chr9	15560557	15619682	59126	-	tss_body	NCBI
cg36454346	0.678002	0.292215	3.67228	0.0043353	0.0338674	-2.08624	0.678002	0.184627	-11.5118	hypo	chr19-46003367-46004063	NA	chr19	46001367	46003367	2001	*	NShore	UCSC
cg43636776	-0.813805	0.129018	-3.67239	0.00433456	0.0338626	-2.08607	-0.813805	0.221601	13.8371	hyper	Exoc6b	XM_006506729.2	chr6	84618485	85070259	451775	-	tss_body	NCBI
cg42417991	-0.668622	0.0812013	-3.67257	0.00433323	0.0338574	-2.08576	-0.668622	0.182058	11.4828	hyper	P18340	ENSMUST00000113093.4	chr5	92321346	92328079	6734	-	tss_body	UCSC
cg46627575	0.61084	-0.0468584	3.67258	0.00433317	0.0338574	-2.08575	0.61084	0.166325	-10.5087	hypo	Gramd1b	XM_006510235.3	chr9	40293232	40457079	163848	-	tss_body	NCBI
cg40392548	-0.862937	1.89749	-3.67268	0.00433247	0.0338552	-2.08558	-0.862937	0.234961	10.1076	hyper	Q3UKA4	ENSMUST00000004232.9	chr3	138277493	138290698	13206	+	tss_body	UCSC
cg42093155	-1.05526	1.98254	-3.67275	0.00433195	0.0338541	-2.08546	-1.05526	0.28732	11.9091	hyper	Cc2d2a	XM_006503934.3	chr5	43665114	43740975	75862	+	tss_body	NCBI
cg46708619	-0.650359	-0.997473	-3.67284	0.00433134	0.0338527	-2.08532	-0.650359	0.177073	10.0692	hyper	Q8R5M8	ENSMUST00000085909.8	chr9	47530256	47851029	320774	+	tss_body	UCSC
cg45282045	-0.591585	0.198157	-3.67287	0.00433113	0.0338526	-2.08527	-0.591585	0.161069	10.1361	hyper	B130016D09Rik	XR_870059.2	chr7	142283213	142289754	6542	+	tss_body	NCBI
cg39901260	-0.840379	-0.85199	-3.67335	0.00432771	0.0338348	-2.08448	-0.840379	0.228778	13.3599	hyper	Golim4	XM_006502145.1	chr3	75876382	75956360	79979	-	tss_body	NCBI
cg32944774	-0.670282	-0.665062	-3.6735	0.00432661	0.0338292	-2.08423	-0.670282	0.182464	11.0085	hyper	Gpc6	XM_006518929.3	chr14	116924656	117704528	779873	+	tss_body	NCBI
cg46738548	-0.742191	0.115148	-3.67363	0.00432567	0.0338238	-2.08401	-0.742191	0.202032	12.6703	hyper	NA	ENSMUST00000141919.7	chr9	50662755	50699362	36608	-	tss_body	UCSC
cg40252677	-0.584896	-0.0120717	-3.6747	0.00431808	0.0337862	-2.08225	-0.584896	0.159168	10.0786	hyper	A0A0G2JDV8	ENSMUST00000197135.4	chr3	121426769	121457811	31043	+	tss_body	UCSC
cg44554633	0.723785	0.510348	3.6748	0.00431739	0.0337828	-2.08209	0.723785	0.196959	-12.1168	hypo	V9GXT3	ENSMUST00000183659.7	chr7	48959096	49606821	647726	+	tss_body	UCSC
cg31852207	0.642063	0.492077	3.67562	0.00431153	0.0337532	-2.08073	0.642063	0.174682	-10.7549	hypo	Mef2c	XM_011244492.2	chr13	83524517	83666343	141827	+	tss_body	NCBI
cg29594369	-0.955675	0.694251	-3.67582	0.00431008	0.0337453	-2.08039	-0.955675	0.259989	15.2921	hyper	Q5NC55	ENSMUST00000217506.1	chr11	58814999	58819450	4452	+	tss_body	UCSC
cg41503434	-0.998805	-1.83957	-3.67597	0.00430907	0.0337395	-2.08015	-0.998805	0.271712	12.0315	hyper	NA	ENSMUST00000136132.1	chr4	133130628	133176560	45933	+	tss_body	UCSC
cg29555684	-0.854929	0.894874	-3.67639	0.00430606	0.0337237	-2.07945	-0.854929	0.232546	13.0484	hyper	Meikin	NM_029105.2	chr11	54370651	54426790	56140	+	tss_body	NCBI
cg43617899	-0.62342	0.19557	-3.67727	0.00429985	0.033693	-2.07801	-0.62342	0.169533	10.6843	hyper	Q9Z175	ENSMUST00000000707.8	chr6	83034172	83052562	18391	+	tss_body	UCSC
cg35584650	-0.644267	-0.777155	-3.67736	0.00429921	0.0336914	-2.07786	-0.644267	0.175198	10.3853	hyper	Fam53c	XM_006526152.2	chr18	34758829	34773760	14932	+	tss_body	NCBI
cg33085179	-0.666328	-0.62696	-3.67751	0.00429814	0.0336885	-2.07761	-0.666328	0.18119	10.9573	hyper	Q80TA6	ENSMUST00000038172.15	chr15	12205027	12274496	69470	+	tss_body	UCSC
cg33401810	-0.676065	-0.783738	-3.67751	0.00429816	0.0336885	-2.07761	-0.676065	0.183838	10.8216	hyper	Gm38563	XR_875374.1	chr15	61157839	61166963	9125	+	tss_body	NCBI
cg43394833	-0.963385	2.09666	-3.67791	0.00429531	0.033675	-2.07695	-0.963385	0.261938	10.3742	hyper	Malsu1	XM_006506721.1	chr6	49073799	49139144	65346	+	tss_body	NCBI
cg34609411	0.780479	0.776149	3.6781	0.00429396	0.0336704	-2.07663	0.780479	0.212196	-12.5632	hypo	Gm1604a	XR_001782310.1	chr17	7855693	8107792	252100	-	tss_body	NCBI
cg47433626	-0.711548	-0.26315	-3.67811	0.00429392	0.0336704	-2.07662	-0.711548	0.193455	12.081	hyper	Rbm3	NM_001166410.2	chrX	8146080	8147380	1301	-	tss_1500	NCBI
cg39273032	-0.754728	-0.576896	-3.67833	0.00429235	0.0336627	-2.07626	-0.754728	0.205182	12.5151	hyper	NA	ENSMUST00000152987.1	chr2	166273707	166273907	201	+	tss_200	UCSC
cg45260542	-0.925008	-2.04787	-3.67837	0.00429202	0.033662	-2.07618	-0.925008	0.251472	10.4021	hyper	Caly	NM_026769.5	chr7	140069879	140082548	12670	-	tss_body	NCBI
cg46771028	-0.609422	0.188248	-3.67841	0.00429176	0.033661	-2.07612	-0.609422	0.165675	10.436	hyper	NA	ENSMUST00000148494.1	chr9	54724557	54725857	1301	-	tss_1500	UCSC
cg37641940	-0.891526	0.497587	-3.67854	0.00429085	0.033658	-2.07591	-0.891526	0.242359	14.5678	hyper	Acbd6	NM_028250.3	chr1	155558119	155687233	129115	+	tss_body	NCBI
cg30205868	-0.61036	0.377523	-3.67872	0.00428957	0.0336537	-2.07561	-0.61036	0.165916	10.3118	hyper	Rab37	NM_001163753.1	chr11	115091430	115162240	70811	+	tss_body	NCBI
cg42509067	-0.668358	0.40643	-3.67894	0.00428801	0.0336454	-2.07524	-0.668358	0.181671	11.2077	hyper	NA	ENSMUST00000198193.1	chr5	103299229	103300529	1301	-	tss_1500	UCSC
cg34774018	-0.702623	-1.16255	-3.67912	0.00428672	0.0336374	-2.07494	-0.702623	0.190976	10.4201	hyper	A0A140T8R6	ENSMUST00000118489.7	chr17	27422386	27503304	80919	-	tss_body	UCSC
cg40217348	-0.897454	0.765067	-3.6791	0.00428686	0.0336374	-2.07497	-0.897454	0.243933	14.0898	hyper	Cdc14a	XM_011240108.2	chr3	116293522	116428745	135224	-	tss_body	NCBI
cg42028661	-0.811413	-0.438042	-3.67911	0.0042868	0.0336374	-2.07496	-0.811413	0.220546	13.6097	hyper	Adra2c	NM_007418.3	chr5	35278365	35278565	201	+	tss_200	NCBI
cg31024735	-0.582457	0.138583	-3.67939	0.00428484	0.0336279	-2.0745	-0.582457	0.158303	10.0094	hyper	Q6VGS5	ENSMUST00000068411.4	chr12	100911522	101029056	117535	-	tss_body	UCSC
cg44295980	-0.611211	-0.571112	-3.67969	0.00428269	0.0336145	-2.074	-0.611211	0.166104	10.1629	hyper	Nectin2	NM_001159724.1	chr7	19724160	19749573	25414	-	tss_body	NCBI
cg43899409	-0.604993	-0.428538	-3.6801	0.00427987	0.0336021	-2.07334	-0.604993	0.164396	10.2182	hyper	Fxyd4	XM_006505294.3	chr6	117933558	117937694	4137	-	tss_body	NCBI
cg46646812	-0.980653	0.978418	-3.6805	0.00427698	0.0335884	-2.07266	-0.980653	0.266445	14.7983	hyper	A0A1L1SSH0	ENSMUST00000217513.1	chr9	42255596	42264255	8660	-	tss_body	UCSC
cg30931144	0.691667	0.67903	3.68078	0.00427503	0.0335795	-2.0722	0.691667	0.187913	-11.1559	hypo	NA	ENSMUST00000183251.7	chr12	87199722	87209180	9459	+	tss_body	UCSC
cg35241212	-0.669091	1.00686	-3.68083	0.00427468	0.0335795	-2.07212	-0.669091	0.181777	10.2591	hyper	Prkd3	NM_029239.3	chr17	78949404	79020816	71413	-	tss_body	NCBI
cg43856229	-0.740438	-0.859107	-3.68077	0.00427509	0.0335795	-2.07222	-0.740438	0.201164	11.6107	hyper	Il17rc	XM_006505665.1	chr6	113471459	113483140	11682	+	tss_body	NCBI
cg42904565	-0.627619	0.748865	-3.68097	0.00427369	0.0335763	-2.07189	-0.627619	0.170504	10.0678	hyper	E9QKE9	ENSMUST00000004097.15	chr5	136266414	136567445	301032	-	tss_body	UCSC
cg34774945	-0.61379	-0.0564671	-3.68116	0.00427234	0.0335715	-2.07157	-0.61379	0.166738	10.5624	hyper	Grm4	XM_006524321.3	chr17	27436859	27513495	76637	-	tss_body	NCBI
cg28290538	-0.658291	0.793046	-3.68135	0.004271	0.0335671	-2.07126	-0.658291	0.178818	10.4949	hyper	O70318	ENSMUST00000092645.6	chr10	25408367	25523519	115153	+	tss_body	UCSC
cg39066849	-0.583724	0.0139627	-3.68144	0.00427038	0.0335632	-2.07111	-0.583724	0.158559	10.0604	hyper	NA	ENSMUST00000231581.1	chr2	145675214	145787327	112114	+	tss_body	UCSC
cg29703748	-0.631647	0.0565601	-3.68169	0.00426867	0.0335547	-2.07071	-0.631647	0.171565	10.8618	hyper	chr11-69399725-69400065	NA	chr11	69397725	69399725	2001	*	NShore	UCSC
cg34228676	-1.25897	1.49154	-3.68174	0.00426832	0.033553	-2.07063	-1.25897	0.34195	17.4475	hyper	NA	ENSMUST00000186944.6	chr16	50719293	50732773	13481	-	tss_body	UCSC
cg42838005	-0.671252	-0.395899	-3.68259	0.00426234	0.0335236	-2.06922	-0.671252	0.182277	11.335	hyper	F6QXA3	ENSMUST00000144467.1	chr5	130145103	130152494	7392	+	tss_body	UCSC
cg30315382	-0.648722	-0.0533801	-3.68279	0.00426089	0.0335142	-2.06888	-0.648722	0.176149	11.1401	hyper	G3UXK0	ENSMUST00000173240.7	chr12	3572452	3781395	208944	+	tss_body	UCSC
cg36708043	-0.610138	-0.0267845	-3.68296	0.00425974	0.033511	-2.06861	-0.610138	0.165665	10.5028	hyper	Q924Z5	ENSMUST00000037998.5	chr1	20996298	21079229	82932	-	tss_body	UCSC
cg42351623	0.88544	1.6419	3.68294	0.00425986	0.033511	-2.06864	0.88544	0.240417	-11.3211	hypo	Adgrl3	XM_011249471.2	chr5	81019560	81802140	782581	+	tss_body	NCBI
cg35772501	-0.703806	0.225684	-3.68379	0.00425389	0.033482	-2.06723	-0.703806	0.191055	11.9625	hyper	chr18-58209372-58210485	NA	chr18	58207372	58209372	2001	*	NShore	UCSC
cg44043951	-0.681599	-0.534403	-3.684	0.00425241	0.0334741	-2.06688	-0.681599	0.185016	11.3494	hyper	Gpr19	XM_017321391.1	chr6	134869094	134898292	29199	-	tss_body	NCBI
cg41311382	-0.603433	-0.11468	-3.68408	0.00425187	0.0334708	-2.06675	-0.603433	0.163795	10.3743	hyper	NA	ENSMUST00000125761.7	chr4	115967144	116017675	50532	-	tss_body	UCSC
cg28980551	-0.620218	0.0261097	-3.68429	0.00425037	0.0334616	-2.0664	-0.620218	0.168341	10.6709	hyper	NA	ENSMUST00000099285.3	chr10	110962002	111010003	48002	-	tss_body	UCSC
cg30822145	-0.775092	-0.618128	-3.68433	0.00425013	0.0334616	-2.06634	-0.775092	0.210375	12.7718	hyper	Plekhg3	XM_006515869.2	chr12	76545602	76546902	1301	+	tss_1500	NCBI
cg44041208	-0.713961	0.186581	-3.68442	0.00424949	0.033458	-2.06619	-0.713961	0.193778	12.1959	hyper	Q9CR33	ENSMUST00000047443.4	chr6	134632688	134633988	1301	-	tss_1500	UCSC
cg41823488	-0.866209	-1.28284	-3.68452	0.00424881	0.0334537	-2.06603	-0.866209	0.235094	12.5525	hyper	chr5-5379912-5380844	NA	chr5	5380844	5382844	2001	*	SShore	UCSC
cg32668605	0.7794	0.934552	3.68469	0.00424762	0.0334462	-2.06575	0.7794	0.211524	-12.1057	hypo	Gm41207	XR_874817.1	chr14	72867014	72869991	2978	-	tss_body	NCBI
cg35095699	-0.649974	-0.524488	-3.68479	0.00424688	0.0334414	-2.06558	-0.649974	0.176393	10.7962	hyper	O08543	ENSMUST00000076840.11	chr17	62604183	62881317	277135	-	tss_body	UCSC
cg29768909	-0.775905	-1.13617	-3.68491	0.00424604	0.0334395	-2.06538	-0.775905	0.210563	11.6008	hyper	D6RI67	ENSMUST00000150857.7	chr11	75631054	75648865	17812	+	tss_body	UCSC
cg38924771	0.775917	1.52804	3.685	0.00424541	0.0334377	-2.06523	0.775917	0.210561	-10.1688	hypo	Gabpb1	XM_006498760.3	chr2	126628963	126676283	47321	-	tss_body	NCBI
cg43969092	-0.885132	0.569707	-3.68516	0.0042443	0.0334329	-2.06497	-0.885132	0.240188	14.3348	hyper	Ncapd2	NM_146171.1	chr6	125168006	125191586	23581	-	tss_body	NCBI
cg41227308	-0.64686	0.0151944	-3.68519	0.00424412	0.0334327	-2.06492	-0.64686	0.17553	11.1219	hyper	1700024P16Rik	NM_001162980.1	chr4	104913455	105016863	103409	+	tss_body	NCBI
cg33283313	0.933602	0.413114	3.68549	0.00424202	0.0334198	-2.06443	0.933602	0.253318	-15.6194	hypo	Oxr1	XR_001781501.1	chr15	41653464	41861051	207588	+	tss_body	NCBI
cg31393517	-0.609606	-0.354443	-3.68641	0.00423563	0.0333892	-2.06292	-0.609606	0.165366	10.3606	hyper	Q8BH98	ENSMUST00000047311.15	chr13	30136488	30246717	110230	+	tss_body	UCSC
cg41206727	-0.62404	-0.566042	-3.6866	0.00423425	0.0333832	-2.06259	-0.62404	0.169272	10.3724	hyper	Q80VK8	ENSMUST00000106907.8	chr4	102254741	102555924	301184	+	tss_body	UCSC
cg31189055	-0.968996	-0.73708	-3.68681	0.00423282	0.0333789	-2.06225	-0.968996	0.262828	15.4863	hyper	Esyt2	XR_001780466.1	chr12	116281201	116380781	99581	+	tss_body	NCBI
cg44563599	-0.853787	-1.13385	-3.68676	0.00423314	0.0333789	-2.06233	-0.853787	0.231582	12.8786	hyper	Q3U816	ENSMUST00000207895.1	chr7	49759152	49773975	14824	+	tss_body	UCSC
cg39962880	-0.600139	-0.266139	-3.68697	0.00423167	0.0333743	-2.06198	-0.600139	0.162773	10.2593	hyper	E9QAY5	ENSMUST00000154148.7	chr3	84496425	85887516	1391092	-	tss_body	UCSC
cg39328645	-0.631246	-0.814711	-3.68707	0.00423101	0.0333714	-2.06182	-0.631246	0.171205	10.1109	hyper	A0A0A0MQI3	ENSMUST00000123300.2	chr2	169884892	170071816	186925	+	tss_body	UCSC
cg33008832	-0.648041	-0.42485	-3.68758	0.00422745	0.0333522	-2.06098	-0.648041	0.175736	10.9365	hyper	B1B1E3	ENSMUST00000132026.1	chr14	123659923	123661223	1301	+	tss_1500	UCSC
cg37847995	-0.743754	0.974897	-3.68768	0.00422677	0.0333498	-2.06082	-0.743754	0.201686	11.3711	hyper	Q3U4P5	ENSMUST00000111106.7	chr1	180227003	180253138	26136	-	tss_body	UCSC
cg43328852	0.766401	1.36078	3.68836	0.00422205	0.0333283	-2.0597	0.766401	0.207789	-10.7708	hypo	NA	ENSMUST00000147651.1	chr6	38532001	38533301	1301	+	tss_1500	UCSC
cg29061710	-0.626401	-0.27114	-3.68866	0.00421992	0.0333193	-2.05919	-0.626401	0.169818	10.6947	hyper	Q6GQT7	ENSMUST00000147356.8	chr10	119453829	120087260	633432	+	tss_body	UCSC
cg32466761	0.869163	1.64912	3.68861	0.00422028	0.0333193	-2.05928	0.869163	0.235634	-10.6177	hypo	L7N1X7	ENSMUST00000058972.1	chr14	50413545	50414481	937	+	tss_body	UCSC
cg44045866	-0.707244	1.16494	-3.68892	0.00421816	0.0333085	-2.05877	-0.707244	0.191721	10.3416	hyper	Q9CWX9	ENSMUST00000032326.10	chr6	135011611	135023776	12166	+	tss_body	UCSC
cg39004320	0.896263	1.6842	3.68932	0.00421535	0.033302	-2.0581	0.896263	0.242934	-11.026	hypo	V9GXQ9	ENSMUST00000184371.7	chr2	135741829	136013269	271441	+	tss_body	UCSC
cg28586143	0.738383	0.79336	3.68952	0.00421397	0.0332965	-2.05777	0.738383	0.20013	-11.7953	hypo	Gm40679	XR_871782.1	chr10	67503342	67504642	1301	-	tss_1500	NCBI
cg43418968	-0.616096	0.328863	-3.68951	0.00421404	0.0332965	-2.05779	-0.616096	0.166986	10.4488	hyper	Snx10	XM_006506653.3	chr6	51524058	51590562	66505	+	tss_body	NCBI
cg45213132	-0.633202	-0.23529	-3.68957	0.00421363	0.0332965	-2.05769	-0.633202	0.171619	10.841	hyper	Q3I5G5	ENSMUST00000060356.7	chr7	135410107	135410307	201	+	tss_200	UCSC
cg42413743	-0.859205	-0.775329	-3.68972	0.00421256	0.0332927	-2.05744	-0.859205	0.232864	13.7545	hyper	NA	ENSMUST00000192174.5	chr5	91962903	91970585	7683	+	tss_body	UCSC
cg32323023	0.769606	1.54242	3.68999	0.00421068	0.0332845	-2.05699	0.769606	0.208566	-10.2424	hypo	NA	ENSMUST00000238568.1	chr14	30060743	30352964	292222	-	tss_body	UCSC
cg44256286	-0.603054	-0.455121	-3.69025	0.00420893	0.0332739	-2.05657	-0.603054	0.163418	10.162	hyper	Ehd2	XM_011250582.2	chr7	15946962	15967531	20570	-	tss_body	NCBI
cg42518907	-0.745976	1.41499	-3.69036	0.00420814	0.0332695	-2.05639	-0.745976	0.202142	10.0579	hyper	Sparcl1	XM_006534768.1	chr5	104079107	104114083	34977	-	tss_body	NCBI
cg43391062	0.673015	0.956043	3.69038	0.00420798	0.0332695	-2.05635	0.673015	0.18237	-10.4741	hypo	Gimap7	NM_146167.3	chr6	48718420	48718620	201	+	tss_200	NCBI
cg38471758	-0.775818	-1.13497	-3.69072	0.00420564	0.0332552	-2.05579	-0.775818	0.210208	11.5118	hyper	chr2-65238066-65239233	NA	chr2	65236066	65238066	2001	*	NShore	UCSC
cg39339119	0.9249	1.90975	3.69132	0.00420154	0.0332331	-2.05481	0.9249	0.250561	-10.4921	hypo	Gm34981	XR_375332.1	chr2	170712804	170725924	13121	+	tss_body	NCBI
cg30504470	-0.650712	-0.802345	-3.69136	0.00420126	0.0332318	-2.05474	-0.650712	0.17628	10.4209	hyper	P35419	ENSMUST00000021005.14	chr12	30054658	30132624	77967	-	tss_body	UCSC
cg36691876	0.713534	0.363535	3.69201	0.0041967	0.0332007	-2.05366	0.713534	0.193264	-12.0848	hypo	Defb41	NM_001040027.2	chr1	18265338	18266638	1301	-	tss_1500	NCBI
cg40326984	-0.750601	-0.235883	-3.69218	0.00419554	0.0331964	-2.05338	-0.750601	0.203295	12.7729	hyper	Col25a1	XM_006502268.3	chr3	130180336	130599884	419549	+	tss_body	NCBI
cg41027365	-0.599021	-0.233068	-3.69301	0.00418986	0.0331622	-2.05202	-0.599021	0.162204	10.2662	hyper	Kdm4c	NM_144787.2	chr4	74251878	74405864	153987	+	tss_body	NCBI
cg47376667	0.877932	1.7763	3.69319	0.0041886	0.0331553	-2.05172	0.877932	0.237716	-10.7889	hypo	H7BX20	ENSMUST00000051565.12	chr9	121073666	121277181	203516	-	tss_body	UCSC
cg42721554	-0.644162	0.0812949	-3.69332	0.00418768	0.0331499	-2.0515	-0.644162	0.174413	11.0643	hyper	Oas2	NM_145227.3	chr5	120730332	120749848	19517	-	tss_body	NCBI
cg34167420	-0.725331	-1.33733	-3.69346	0.00418671	0.0331474	-2.05127	-0.725331	0.196382	10.3317	hyper	Lsamp	NM_175548.3	chr16	41533341	42146213	612873	+	tss_body	NCBI
cg34430366	-1.38174	2.74566	-3.6935	0.00418646	0.0331471	-2.0512	-1.38174	0.3741	10.3199	hyper	Q3TWF3	ENSMUST00000226801.1	chr16	84954439	85173707	219269	-	tss_body	UCSC
cg33795886	0.819619	0.37081	3.69372	0.00418496	0.0331409	-2.05085	0.819619	0.221895	-13.683	hypo	E0CXN5	ENSMUST00000162194.1	chr15	99717578	99723792	6215	+	tss_body	UCSC
cg45992914	-0.7027	0.494147	-3.6937	0.00418505	0.0331409	-2.05087	-0.7027	0.190243	11.6874	hyper	Q8BGW1	ENSMUST00000136802.7	chr8	91313567	91487791	174225	+	tss_body	UCSC
cg32427960	-0.640701	-0.655253	-3.69378	0.00418454	0.0331388	-2.05075	-0.640701	0.173454	10.5423	hyper	NA	ENSMUST00000194871.1	chr14	46061149	46061349	201	-	tss_200	UCSC
cg28659185	0.781208	1.22418	3.69386	0.00418396	0.0331362	-2.05061	0.781208	0.211488	-11.4714	hypo	NA	ENSMUST00000218219.1	chr10	75483592	75484892	1301	-	tss_1500	UCSC
cg39306743	0.652256	0.474507	3.694	0.00418303	0.0331307	-2.05038	0.652256	0.176572	-10.9627	hypo	Nfatc2	NM_001291173.1	chr2	168476409	168601657	125249	-	tss_body	NCBI
cg33066850	0.81622	1.68815	3.69422	0.00418151	0.0331217	-2.05002	0.81622	0.220945	-10.2351	hypo	Q08501	ENSMUST00000137867.7	chr15	10177645	10348556	170912	+	tss_body	UCSC
cg42833414	-0.629141	0.60676	-3.69439	0.00418032	0.0331162	-2.04973	-0.629141	0.170296	10.3203	hyper	Psph	XM_006504275.2	chr5	129765557	129771152	5596	-	tss_body	NCBI
cg40086258	0.645644	-0.899427	3.69443	0.00418009	0.0331153	-2.04968	0.645644	0.174762	-10.1138	hypo	Zfp697	NM_172863.4	chr3	98382480	98431949	49470	+	tss_body	NCBI
cg38634537	-0.806058	1.38746	-3.69512	0.00417531	0.0330932	-2.04853	-0.806058	0.218141	10.8538	hyper	Zdhhc5	NM_144887.4	chr2	84687919	84715164	27246	-	tss_body	NCBI
cg41120619	-0.987196	-0.974196	-3.69549	0.00417276	0.0330788	-2.04792	-0.987196	0.267135	15.1774	hyper	NA	ENSMUST00000129527.7	chr4	89235698	89272587	36890	-	tss_body	UCSC
cg41475267	0.738264	0.695164	3.6958	0.00417067	0.0330716	-2.04742	0.738264	0.199758	-11.9709	hypo	B1ASF7	ENSMUST00000156225.7	chr4	130913307	130928669	15363	+	tss_body	UCSC
cg40052433	-0.678102	-1.08561	-3.69618	0.00416805	0.0330594	-2.04679	-0.678102	0.18346	10.2781	hyper	Ctsk	XM_006500974.3	chr3	95497979	95499279	1301	+	tss_1500	NCBI
cg37214878	-0.609573	-0.186903	-3.69641	0.00416649	0.0330507	-2.04641	-0.609573	0.16491	10.452	hyper	Asb18	XM_006529296.2	chr1	89952294	90014666	62373	-	tss_body	NCBI
cg30078889	-0.63472	-0.30436	-3.69643	0.00416632	0.0330503	-2.04637	-0.63472	0.171712	10.8249	hyper	Q7TSI1	ENSMUST00000041272.9	chr11	103364274	103412687	48414	-	tss_body	UCSC
cg39952283	0.824252	-1.12437	3.69645	0.00416621	0.0330503	-2.04634	0.824252	0.222985	-12.0701	hypo	Trim2	XM_017319815.1	chr3	84160438	84222178	61741	-	tss_body	NCBI
cg31481726	-0.632521	-0.197117	-3.69665	0.00416483	0.0330424	-2.04601	-0.632521	0.171107	10.8395	hyper	NA	ENSMUST00000225870.1	chr13	41091229	41091429	201	+	tss_200	UCSC
cg45157410	-0.686204	0.333761	-3.69705	0.00416207	0.0330282	-2.04535	-0.686204	0.185608	11.6579	hyper	Gm33323	XR_378523.3	chr7	129764777	129793027	28251	+	tss_body	NCBI
cg42459996	-0.760243	0.204421	-3.6972	0.00416108	0.0330234	-2.04511	-0.760243	0.205627	12.9972	hyper	1700007G11Rik	XM_006535279.3	chr5	98329067	98802053	472987	+	tss_body	NCBI
cg46833097	0.658577	0.409073	3.69723	0.00416085	0.0330225	-2.04505	0.658577	0.178127	-11.1167	hypo	NA	ENSMUST00000215460.1	chr9	61081950	61117839	35890	+	tss_body	UCSC
cg31172789	-0.701055	0.0380269	-3.6973	0.0041604	0.03302	-2.04494	-0.701055	0.189613	12.0191	hyper	4930427A07Rik	NM_134041.3	chr12	113156420	113165458	9039	+	tss_body	NCBI
cg36292402	-0.798713	-0.34708	-3.69745	0.00415937	0.0330147	-2.04469	-0.798713	0.216017	13.5348	hyper	chr19-29047520-29048047	NA	chr19	29048047	29050047	2001	*	SShore	UCSC
cg28588939	0.732234	0.830619	3.698	0.00415555	0.0329994	-2.04377	0.732234	0.198008	-11.5967	hypo	NA	ENSMUST00000218164.1	chr10	67718039	67718239	201	-	tss_200	UCSC
cg45789597	-0.607448	-0.530482	-3.69823	0.00415399	0.0329909	-2.0434	-0.607448	0.164254	10.15	hyper	Gm15991	XR_870479.2	chr8	67950216	68077600	127385	+	tss_body	NCBI
cg30250580	-0.601996	-0.404966	-3.69828	0.00415365	0.0329899	-2.04331	-0.601996	0.162777	10.1981	hyper	chr11-117860710-117860915	NA	chr11	117860710	117860915	206	*	Island	UCSC
cg34575749	-0.751029	1.31082	-3.69839	0.00415288	0.0329861	-2.04313	-0.751029	0.203069	10.3931	hyper	NA	ENSMUST00000232522.1	chr17	4945151	4946814	1664	-	tss_body	UCSC
cg32867766	0.687755	0.889667	3.69865	0.00415117	0.032981	-2.04272	0.687755	0.185948	-10.872	hypo	Gm35197	XR_383715.2	chr14	103719025	103867713	148689	+	tss_body	NCBI
cg48031033	-0.890667	0.511445	-3.69872	0.00415067	0.032978	-2.04259	-0.890667	0.240804	14.555	hyper	A2AJR9	ENSMUST00000136533.1	chrX	136172401	136173701	1301	-	tss_1500	UCSC
cg39056824	-0.714244	0.828125	-3.69951	0.00414524	0.0329483	-2.04128	-0.714244	0.193064	11.2546	hyper	Csrp2bp	NM_181417.3	chr2	144367534	144368834	1301	+	tss_1500	NCBI
cg34375912	0.656458	0.882901	3.69981	0.00414321	0.0329363	-2.04079	0.656458	0.17743	-10.3461	hypo	Gm30507	XR_001782001.1	chr16	76186961	76249591	62631	-	tss_body	NCBI
cg45163981	-0.825414	0.618837	-3.69988	0.00414273	0.0329363	-2.04067	-0.825414	0.223092	13.415	hyper	Q9Z2A5	ENSMUST00000035458.14	chr7	130391492	130519530	128039	-	tss_body	UCSC
cg32256187	0.754944	-0.626722	3.70023	0.00414035	0.0329254	-2.0401	0.754944	0.204026	-12.2344	hypo	chr14-21984958-21988506	NA	chr14	21980958	21982958	2001	*	NShelf	UCSC
cg44082230	-0.635834	-0.678858	-3.70062	0.00413769	0.0329081	-2.03945	-0.635834	0.171818	10.4176	hyper	NA	ENSMUST00000190868.1	chr6	138580623	138599314	18692	+	tss_body	UCSC
cg31837228	-0.774156	-1.63872	-3.70071	0.00413712	0.0329063	-2.03931	-0.774156	0.209192	10.1143	hyper	Gm4211	XR_382678.2	chr13	80961634	80962934	1301	-	tss_1500	NCBI
cg47880270	0.784937	0.556845	3.70089	0.00413585	0.0328994	-2.03901	0.784937	0.212094	-13.0542	hypo	B1AXG8	ENSMUST00000124279.5	chrX	101849384	102076276	226893	+	tss_body	UCSC
cg46752547	0.889597	1.75659	3.70099	0.00413522	0.0328973	-2.03885	0.889597	0.240368	-11.0168	hypo	NA	ENSMUST00000214181.1	chr9	52349311	52349511	201	-	tss_200	UCSC
cg37987324	-0.694281	-0.351785	-3.70115	0.0041341	0.0328932	-2.03858	-0.694281	0.187585	11.784	hyper	Gm31870	XR_001779912.1	chr1	193655515	193749308	93794	+	tss_body	NCBI
cg48152425	0.916062	0.402619	3.7014	0.00413238	0.0328835	-2.03817	0.916062	0.24749	-15.195	hypo	Q8R550	ENSMUST00000112456.8	chrX	159627271	159978069	350799	+	tss_body	UCSC
cg43001106	-0.639181	-0.109588	-3.70151	0.00413167	0.0328798	-2.03799	-0.639181	0.172681	10.9827	hyper	Gm33552	XR_377195.2	chr5	144423003	144427232	4230	-	tss_body	NCBI
cg39630855	-0.910366	1.24959	-3.70153	0.00413152	0.0328797	-2.03796	-0.910366	0.245943	12.7203	hyper	Gm38505	XR_389664.3	chr3	34337777	34339077	1301	-	tss_1500	NCBI
cg47441356	-0.955499	0.0734866	-3.70175	0.00413002	0.0328715	-2.03759	-0.955499	0.258121	16.1073	hyper	Gm33602	XR_386887.3	chrX	9200683	9257491	56809	-	tss_body	NCBI
cg30504597	0.601979	0.190429	3.70216	0.00412723	0.0328577	-2.03691	0.601979	0.162602	-10.3321	hypo	Tpo	XM_011243856.1	chr12	30057262	30132984	75723	-	tss_body	NCBI
cg38559231	0.653958	-0.189911	3.70241	0.00412552	0.0328482	-2.0365	0.653958	0.17663	-11.1791	hypo	Hoxd4	NM_010469.2	chr2	74721977	74729160	7184	+	tss_body	NCBI
cg37823670	-0.600487	0.359667	-3.7027	0.00412357	0.0328368	-2.03602	-0.600487	0.162175	10.1635	hyper	Gm30115	XR_373742.1	chr1	177706709	177729769	23061	-	tss_body	NCBI
cg46991705	-0.659864	0.147131	-3.70292	0.00412205	0.0328286	-2.03566	-0.659864	0.178201	11.2968	hyper	Gcm1	NM_008103.3	chr9	78051957	78065624	13668	+	tss_body	NCBI
cg46868279	0.635339	-0.0954483	3.70305	0.00412122	0.032824	-2.03545	0.635339	0.171572	-10.9154	hypo	Q3TMJ8	ENSMUST00000005066.8	chr9	64185769	64253631	67863	-	tss_body	UCSC
cg37436708	-0.787557	0.618551	-3.70332	0.00411935	0.032811	-2.035	-0.787557	0.212662	12.7473	hyper	F8VPT3	ENSMUST00000073490.6	chr1	128328318	128328518	201	-	tss_200	UCSC
cg47177668	-0.678454	-1.12766	-3.70335	0.0041192	0.0328108	-2.03496	-0.678454	0.1832	10.1886	hyper	NA	ENSMUST00000217446.1	chr9	102771494	102790260	18767	+	tss_body	UCSC
cg31017809	-0.628067	0.345511	-3.70341	0.0041188	0.0328099	-2.03486	-0.628067	0.169592	10.6299	hyper	Ttc7b	NM_001033213.1	chr12	100300769	100520822	220054	-	tss_body	NCBI
cg37650136	-0.603038	0.290605	-3.70339	0.00411892	0.0328099	-2.03489	-0.603038	0.162834	10.2705	hyper	chr1-156474014-156474393	NA	chr1	156476393	156478393	2001	*	SShelf	UCSC
cg43748735	-0.651708	0.0277357	-3.70384	0.00411587	0.0327941	-2.03415	-0.651708	0.175955	11.2025	hyper	A0A0N4SVT9	ENSMUST00000124050.2	chr6	97396256	97431429	35174	-	tss_body	UCSC
cg41266247	-1.07935	1.57917	-3.70399	0.00411481	0.0327876	-2.03389	-1.07935	0.291402	13.364	hyper	NA	ENSMUST00000126668.1	chr4	108592424	108619849	27426	-	tss_body	UCSC
cg36563291	-0.681052	0.155618	-3.70421	0.00411337	0.032779	-2.03354	-0.681052	0.183859	11.6518	hyper	E9Q9C0	ENSMUST00000111559.7	chr19	57036282	57239329	203048	-	tss_body	UCSC
cg40465269	-0.685134	-1.12277	-3.70421	0.00411337	0.032779	-2.03354	-0.685134	0.184961	10.2586	hyper	NA	ENSMUST00000038090.11	chr3	146852366	146940256	87891	+	tss_body	UCSC
cg42883344	-0.822722	1.19762	-3.70428	0.0041129	0.0327772	-2.03342	-0.822722	0.222101	12.0909	hyper	chr5-134946129-134946416	NA	chr5	134942129	134944129	2001	*	NShelf	UCSC
cg29806350	-0.681824	-0.498302	-3.70434	0.00411246	0.0327747	-2.03332	-0.681824	0.184061	11.4415	hyper	chr11-78924996-78925388	NA	chr11	78925388	78927388	2001	*	SShore	UCSC
cg39809776	-0.589416	0.1754	-3.70448	0.00411154	0.0327695	-2.03309	-0.589416	0.159109	10.1235	hyper	Aadacl2	NM_001128091.1	chr3	60005242	60006542	1301	+	tss_1500	NCBI
cg37766150	-0.991486	1.24107	-3.70459	0.00411078	0.0327681	-2.03291	-0.991486	0.267637	13.8027	hyper	Nos1ap	NM_001109985.1	chr1	170317495	170589849	272355	-	tss_body	NCBI
cg46797094	-0.613683	-0.396896	-3.70465	0.0041104	0.0327661	-2.03281	-0.613683	0.165652	10.4061	hyper	NA	ENSMUST00000214154.1	chr9	57521332	57530645	9314	+	tss_body	UCSC
cg42451463	-0.762101	-0.081503	-3.70482	0.00410925	0.0327588	-2.03253	-0.762101	0.205705	13.0284	hyper	NA	ENSMUST00000180634.1	chr5	97392446	97588125	195680	+	tss_body	UCSC
cg32645810	-0.716978	-0.0150487	-3.70498	0.00410815	0.0327535	-2.03227	-0.716978	0.193517	12.3038	hyper	Gm33524	XR_383556.3	chr14	69999208	70063624	64417	-	tss_body	NCBI
cg40873849	-0.630015	-0.477421	-3.70502	0.00410787	0.0327528	-2.0322	-0.630015	0.170044	10.5052	hyper	Baat	NM_007519.3	chr4	49506558	49506758	201	-	tss_200	NCBI
cg28249240	-0.687005	0.597944	-3.70512	0.00410724	0.0327487	-2.03204	-0.687005	0.185421	11.2317	hyper	NA	ENSMUST00000214893.1	chr10	21000536	21070468	69933	+	tss_body	UCSC
cg38857234	-0.630654	-0.330405	-3.70548	0.00410475	0.0327367	-2.03144	-0.630654	0.170195	10.7353	hyper	chr2-118745610-118746808	NA	chr2	118748808	118750808	2001	*	SShelf	UCSC
cg30697480	0.977769	1.7861	3.70611	0.00410053	0.0327147	-2.0304	0.977769	0.263826	-11.3705	hypo	Fbxo33	XM_017315183.1	chr12	59216010	59220129	4120	-	tss_body	NCBI
cg44654796	-0.690268	-0.228383	-3.70635	0.00409893	0.0327052	-2.03001	-0.690268	0.18624	11.8074	hyper	Pcsk6	NM_011048.1	chr7	65862135	66050386	188252	+	tss_body	NCBI
cg45820272	0.594965	-0.429211	3.7066	0.00409719	0.032696	-2.02959	0.594965	0.160515	-10.0595	hypo	Map1s	NM_173013.3	chr8	70904473	70905773	1301	+	tss_1500	NCBI
cg43624225	-0.685277	-0.959897	-3.70676	0.00409617	0.0326916	-2.02934	-0.685277	0.184872	10.7193	hyper	Tet3	XM_006505777.3	chr6	83362372	83456669	94298	-	tss_body	NCBI
cg46970236	-0.717936	0.286104	-3.70699	0.00409461	0.032684	-2.02895	-0.717936	0.193671	12.1426	hyper	Gnb5	NM_010313.2	chr9	75306287	75345923	39637	+	tss_body	NCBI
cg33181470	-0.610442	0.444875	-3.70702	0.00409439	0.0326833	-2.0289	-0.610442	0.164672	10.2572	hyper	Trio	XR_001781510.1	chr15	27741033	28027034	286002	-	tss_body	NCBI
cg37689475	0.686104	0.929189	3.70713	0.00409362	0.0326818	-2.02871	0.686104	0.185077	-10.725	hypo	Fasl	NM_001205243.1	chr1	161780690	161788495	7806	-	tss_body	NCBI
cg46282169	-0.708378	-1.16147	-3.70712	0.00409375	0.0326818	-2.02874	-0.708378	0.191086	10.3861	hyper	Q6PB93	ENSMUST00000127664.1	chr8	119910840	124345722	4434883	+	tss_body	UCSC
cg29765822	-0.793489	1.30065	-3.70741	0.0040918	0.0326727	-2.02827	-0.793489	0.214028	10.9629	hyper	E9PXE0	ENSMUST00000142094.1	chr11	75439578	75439778	201	-	tss_200	UCSC
cg37133028	0.612725	0.187363	3.70757	0.00409072	0.0326677	-2.028	0.612725	0.165263	-10.5205	hypo	E9Q4P1	ENSMUST00000113514.7	chr1	79702261	79761769	59509	-	tss_body	UCSC
cg40304210	-0.683496	0.0421459	-3.70757	0.00409067	0.0326677	-2.02799	-0.683496	0.184351	11.7178	hyper	Gm35585	XR_376053.3	chr3	127859278	127867403	8126	+	tss_body	NCBI
cg31102843	-0.671256	-0.6904	-3.7079	0.00408846	0.0326564	-2.02745	-0.671256	0.181034	10.973	hyper	A0A217FL83	ENSMUST00000136175.2	chr12	108206344	108275133	68790	-	tss_body	UCSC
cg41324752	-0.633384	0.0890081	-3.7083	0.00408581	0.032642	-2.0268	-0.633384	0.170802	10.8828	hyper	Rnf220	NM_025739.3	chr4	117271462	117497052	225591	-	tss_body	NCBI
cg40681791	0.735687	0.665813	3.70839	0.00408519	0.0326401	-2.02664	0.735687	0.198384	-11.934	hypo	NA	ENSMUST00000120471.1	chr4	23483319	23484619	1301	+	tss_1500	UCSC
cg30032218	0.765037	0.845439	3.70852	0.00408434	0.0326362	-2.02644	0.765037	0.206292	-12.0984	hypo	Krt16	NM_001313958.1	chr11	100249102	100250402	1301	-	tss_1500	NCBI
cg43113143	-1.38093	-1.93546	-3.7088	0.00408241	0.0326266	-2.02596	-1.38093	0.372338	14.8267	hyper	NA	ENSMUST00000177482.7	chr6	6603218	6684806	81589	-	tss_body	UCSC
cg28130193	-0.74348	-1.16277	-3.70913	0.00408024	0.0326121	-2.02543	-0.74348	0.200446	10.8587	hyper	Vip	XM_006512446.1	chr10	5638992	5639192	201	+	tss_200	NCBI
cg41875559	0.743057	0.831418	3.70981	0.00407564	0.0325878	-2.02429	0.743057	0.200295	-11.7336	hypo	NA	ENSMUST00000199749.1	chr5	15798000	15799033	1034	+	tss_body	UCSC
cg38559588	0.725994	-0.437044	3.70991	0.00407497	0.0325836	-2.02413	0.725994	0.19569	-12.1348	hypo	Hoxd3	NM_010468.2	chr2	74711992	74748271	36280	+	tss_body	NCBI
cg43317148	-0.788417	-0.473304	-3.71012	0.00407361	0.0325767	-2.0238	-0.788417	0.212505	13.2188	hyper	Dgki	XM_006506259.3	chr6	36837380	37300059	462680	-	tss_body	NCBI
cg32610241	1.15467	2.26338	3.71021	0.00407295	0.0325744	-2.02363	1.15467	0.311213	-10.7594	hypo	Ephx2	NM_007940.4	chr14	66084371	66124522	40152	-	tss_body	NCBI
cg28906013	-0.713805	0.268857	-3.71026	0.00407262	0.0325737	-2.02355	-0.713805	0.192387	12.1027	hyper	NA	ENSMUST00000220146.1	chr10	99297665	99298965	1301	+	tss_1500	UCSC
cg46273538	-0.689644	0.0046504	-3.7103	0.00407236	0.0325733	-2.02349	-0.689644	0.185873	11.8457	hyper	Gse1	XM_006531145.3	chr8	120228828	120581377	352550	+	tss_body	NCBI
cg36557280	-0.740508	-0.739768	-3.71068	0.00406986	0.0325608	-2.02287	-0.740508	0.199561	12.0253	hyper	Gm32575	XR_386828.3	chr19	56703750	56714015	10266	+	tss_body	NCBI
cg38005012	-0.701093	-0.416589	-3.71065	0.00407002	0.0325608	-2.02291	-0.701093	0.188941	11.7991	hyper	Frmd4a	XM_017316863.1	chr2	4017687	4614043	596357	+	tss_body	NCBI
cg45175890	-0.786163	0.0553799	-3.71081	0.00406898	0.0325591	-2.02265	-0.786163	0.211857	13.4074	hyper	F2Z480	ENSMUST00000124096.7	chr7	130162450	133123350	2960901	-	tss_body	UCSC
cg35150485	-0.739112	0.821312	-3.7111	0.00406705	0.0325495	-2.02218	-0.739112	0.199163	11.5918	hyper	NA	ENSMUST00000232839.1	chr17	68173756	68175056	1301	-	tss_1500	UCSC
cg31043222	-0.586335	0.0905559	-3.71132	0.00406553	0.0325403	-2.0218	-0.586335	0.157985	10.0915	hyper	Unc79	XM_006515749.2	chr12	102990670	103184228	193559	+	tss_body	NCBI
cg41991477	0.634063	0.589685	3.71147	0.00406455	0.0325349	-2.02156	0.634063	0.170839	-10.5328	hypo	Q6VH22	ENSMUST00000041565.10	chr5	31253276	31291107	37832	-	tss_body	UCSC
cg43631349	-0.688746	-0.356983	-3.71198	0.00406117	0.0325113	-2.02073	-0.688746	0.185547	11.6871	hyper	Dysf	NM_001077694.2	chr6	84008597	84211059	202463	+	tss_body	NCBI
cg41416178	-0.647106	-0.722946	-3.71213	0.00406014	0.032504	-2.02047	-0.647106	0.174322	10.5549	hyper	Eva1b	XM_006503036.3	chr4	126145707	126149875	4169	+	tss_body	NCBI
cg30546072	-0.944624	1.66141	-3.7122	0.00405967	0.0325021	-2.02036	-0.944624	0.254464	11.6371	hyper	Ahr	NM_013464.4	chr12	35497978	35534989	37012	-	tss_body	NCBI
cg43437554	-0.635324	0.191806	-3.7123	0.00405899	0.0324988	-2.02019	-0.635324	0.17114	10.8741	hyper	Gm33348	XR_377682.1	chr6	53268433	53269733	1301	-	tss_1500	NCBI
cg33822553	0.70139	1.1426	3.71235	0.00405869	0.0324982	-2.02011	0.70139	0.188934	-10.3938	hypo	NA	ENSMUST00000197418.1	chr15	101555696	101556996	1301	+	tss_1500	UCSC
cg35600229	0.676938	0.494668	3.71235	0.00405868	0.0324982	-2.02011	0.676938	0.182348	-11.2794	hypo	Nrg2	XM_006525466.3	chr18	36024305	36199047	174743	-	tss_body	NCBI
cg39826482	-0.921091	0.179128	-3.71236	0.00405863	0.0324982	-2.0201	-0.921091	0.248115	15.4854	hyper	Mme	XM_006501098.3	chr3	63299711	63382304	82594	+	tss_body	NCBI
cg40729296	-0.644001	0.37798	-3.71254	0.00405738	0.0324936	-2.01979	-0.644001	0.173466	10.8603	hyper	P97303	ENSMUST00000037416.12	chr4	32238949	32581199	342251	+	tss_body	UCSC
cg46086025	-0.796125	0.726842	-3.71255	0.00405733	0.0324936	-2.01978	-0.796125	0.214441	12.6443	hyper	A0A1D5RMJ6	ENSMUST00000212939.1	chr8	104249443	104250743	1301	+	tss_1500	UCSC
cg35882455	-0.645676	-0.552978	-3.71262	0.00405685	0.0324923	-2.01966	-0.645676	0.173914	10.7491	hyper	NA	ENSMUST00000125154.7	chr18	69521537	69564687	43151	+	tss_body	UCSC
cg28768578	-0.702655	-0.167212	-3.71267	0.00405658	0.032491	-2.01959	-0.702655	0.189259	12.0319	hyper	NA	ENSMUST00000216890.1	chr10	84191819	84222057	30239	-	tss_body	UCSC
cg40318177	-0.667249	-0.0867855	-3.71295	0.0040547	0.0324789	-2.01913	-0.667249	0.179709	11.4597	hyper	Q920L5	ENSMUST00000071402.6	chr3	129532385	129638495	106111	+	tss_body	UCSC
cg43331708	-1.15418	1.71113	-3.71303	0.00405415	0.0324771	-2.01899	-1.15418	0.310846	14.5053	hyper	Hipk2	XM_006505603.3	chr6	38687511	38837725	150215	-	tss_body	NCBI
cg34899032	0.692896	0.862423	3.71342	0.00405152	0.0324641	-2.01834	0.692896	0.186592	-11.0153	hypo	A2RT31	ENSMUST00000168318.2	chr17	37490967	37492267	1301	+	tss_1500	UCSC
cg32704241	-0.78316	-1.43221	-3.71352	0.0040509	0.0324625	-2.01819	-0.78316	0.210894	10.8689	hyper	NA	ENSMUST00000226490.1	chr14	76780626	76780826	201	+	tss_200	UCSC
cg29797743	-0.594054	0.190711	-3.71364	0.00405007	0.0324593	-2.01798	-0.594054	0.159965	10.1782	hyper	Q99JT6	ENSMUST00000127587.7	chr11	78178684	78180820	2137	+	tss_body	UCSC
cg42975104	-0.597757	0.357931	-3.71369	0.00404977	0.0324593	-2.01791	-0.597757	0.16096	10.1233	hyper	Radil	XM_006504682.2	chr5	142484838	142545226	60389	-	tss_body	NCBI
cg28138715	0.83486	-1.45359	3.71383	0.00404885	0.0324544	-2.01768	0.83486	0.224798	-11.2256	hypo	Q3UX69	ENSMUST00000086896.9	chr10	6911542	7052478	140937	-	tss_body	UCSC
cg31131254	-0.824235	1.20384	-3.71389	0.00404841	0.0324518	-2.01757	-0.824235	0.221933	11.7195	hyper	NA	ENSMUST00000221791.1	chr12	110479232	110485650	6419	-	tss_body	UCSC
cg45893895	-0.743477	-0.111014	-3.71407	0.00404724	0.0324473	-2.01728	-0.743477	0.200179	12.7506	hyper	Gab1	XM_017312575.1	chr8	80764430	80821667	57238	-	tss_body	NCBI
cg31428998	-0.677421	-0.931086	-3.71449	0.00404441	0.0324343	-2.01658	-0.677421	0.182372	10.513	hyper	E9PYA9	ENSMUST00000163280.7	chr13	35027294	35028594	1301	-	tss_1500	UCSC
cg45780069	0.637808	0.596037	3.71473	0.00404283	0.0324237	-2.01619	0.637808	0.171697	-10.5121	hypo	Q6NZQ8	ENSMUST00000072482.12	chr8	65967156	66471625	504470	+	tss_body	UCSC
cg36987605	0.72587	-0.141732	3.71482	0.00404221	0.0324206	-2.01603	0.72587	0.195398	-12.4291	hypo	NA	ENSMUST00000153207.1	chr1	60746201	60746401	201	+	tss_200	UCSC
cg28243372	-0.592838	-0.0665384	-3.71497	0.00404122	0.0324172	-2.01579	-0.592838	0.159581	10.2094	hyper	Pde7b	XM_006512758.3	chr10	20397051	20554849	157799	-	tss_body	NCBI
cg42671803	-0.641949	0.46868	-3.71497	0.00404124	0.0324172	-2.01579	-0.641949	0.172801	10.7626	hyper	NA	ENSMUST00000153709.1	chr5	117133640	117187448	53809	+	tss_body	UCSC
cg45583838	-0.71201	1.257	-3.71517	0.0040399	0.0324118	-2.01546	-0.71201	0.191649	10.1135	hyper	chr8-36147008-36147222	NA	chr8	36147008	36147222	215	*	Island	UCSC
cg32726669	-0.698773	-0.64131	-3.71529	0.00403915	0.0324067	-2.01527	-0.698773	0.188081	11.5155	hyper	Gm30970	XR_383637.3	chr14	79139630	79140930	1301	-	tss_1500	NCBI
cg38534778	-0.662974	-1.03857	-3.71538	0.00403852	0.0324036	-2.01512	-0.662974	0.17844	10.0589	hyper	Zak	NM_023057.5	chr2	72285636	72442610	156975	+	tss_body	NCBI
cg43559266	-0.631464	-0.466602	-3.7155	0.0040377	0.0324019	-2.01491	-0.631464	0.169954	10.6412	hyper	Capg	NM_007599.4	chr6	72544390	72562983	18594	+	tss_body	NCBI
cg34256342	0.765391	0.999556	3.7156	0.00403705	0.0323977	-2.01475	0.765391	0.205994	-11.7517	hypo	chr16-55895019-55895429	NA	chr16	55891019	55893019	2001	*	NShelf	UCSC
cg31503394	0.713601	-0.107612	3.71582	0.00403558	0.0323873	-2.01439	0.713601	0.192044	-12.2205	hypo	Gfod1	XM_006516932.3	chr13	43195239	43303235	107997	-	tss_body	NCBI
cg37777218	-0.735728	0.381994	-3.71665	0.00403012	0.0323588	-2.01303	-0.735728	0.197955	12.4755	hyper	F11r	NM_172647.2	chr1	171437560	171464593	27034	+	tss_body	NCBI
cg33574427	-0.931132	0.903777	-3.71676	0.00402939	0.0323566	-2.01285	-0.931132	0.250523	14.1262	hyper	Q8K4J6	ENSMUST00000134469.8	chr15	81012280	81190733	178454	-	tss_body	UCSC
cg31119548	-0.628289	0.847043	-3.71699	0.00402783	0.0323515	-2.01246	-0.628289	0.169031	10.0123	hyper	Gm34081	XR_872991.1	chr12	109502026	109539783	37758	-	tss_body	NCBI
cg43395024	-0.712973	0.15562	-3.71696	0.00402803	0.0323515	-2.01251	-0.712973	0.191816	12.1798	hyper	NA	ENSMUST00000203544.2	chr6	49093110	49214161	121052	-	tss_body	UCSC
cg46132121	-0.614154	-0.325198	-3.71698	0.00402793	0.0323515	-2.01248	-0.614154	0.165229	10.4703	hyper	NA	ENSMUST00000221632.1	chr8	107994558	108390815	396258	+	tss_body	UCSC
cg36169979	0.619724	0.409103	3.71785	0.00402218	0.0323159	-2.01105	0.619724	0.166689	-10.4631	hypo	Olfr1504	XM_006527101.1	chr19	13887260	13897928	10669	-	tss_body	NCBI
cg38483653	-0.588122	-0.133438	-3.71804	0.0040209	0.0323088	-2.01073	-0.588122	0.158181	10.1087	hyper	B1AYL1	ENSMUST00000042792.6	chr2	66673424	66784914	111491	-	tss_body	UCSC
cg47568321	-0.738664	-0.440726	-3.71817	0.00402007	0.0323043	-2.01052	-0.738664	0.198663	12.2822	hyper	NA	ENSMUST00000140021.1	chrX	38705480	38737762	32283	-	tss_body	UCSC
cg33820293	-0.623133	-0.257959	-3.71832	0.00401904	0.0323026	-2.01027	-0.623133	0.167584	10.6614	hyper	NA	ENSMUST00000230107.1	chr15	101370162	101370362	201	-	tss_200	UCSC
cg30330938	-0.926279	-1.01348	-3.71877	0.0040161	0.0322877	-2.00953	-0.926279	0.249082	13.6868	hyper	Q80T74	ENSMUST00000020958.8	chr12	5077471	5375682	298212	-	tss_body	UCSC
cg39054631	-0.65299	-0.369584	-3.71942	0.00401178	0.0322636	-2.00845	-0.65299	0.175562	11.0791	hyper	NA	ENSMUST00000210067.1	chr2	144168482	144191047	22566	-	tss_body	UCSC
cg45683763	-0.792105	-0.675859	-3.71976	0.00400957	0.0322527	-2.0079	-0.792105	0.212945	12.9613	hyper	Tenm3	XM_006509406.3	chr8	48225672	48843352	617681	-	tss_body	NCBI
cg40462514	-0.741484	-0.776717	-3.7199	0.00400866	0.03225	-2.00767	-0.741484	0.199329	11.9075	hyper	4930503B20Rik	XM_011240264.1	chr3	146685206	146686506	1301	-	tss_1500	NCBI
cg42100318	0.756335	1.42701	3.72051	0.00400463	0.0322302	-2.00666	0.756335	0.203288	-10.3263	hypo	NA	ENSMUST00000198894.1	chr5	44541618	44799652	258035	-	tss_body	UCSC
cg41901271	-0.903783	-0.601406	-3.72055	0.00400435	0.03223	-2.00659	-0.903783	0.242916	14.9175	hyper	Magi2	XM_006535749.3	chr5	19907090	20704792	797703	+	tss_body	NCBI
cg33664022	-0.60366	-0.390627	-3.72059	0.0040041	0.0322291	-2.00653	-0.60366	0.162249	10.2369	hyper	Brd1	XM_006520834.2	chr15	88687033	88734117	47085	-	tss_body	NCBI
cg31420981	-0.79738	-0.54385	-3.72069	0.00400343	0.0322255	-2.00636	-0.79738	0.21431	13.271	hyper	chr13-34077688-34078152	NA	chr13	34078152	34080152	2001	*	SShore	UCSC
cg35326510	-0.774385	0.924796	-3.72075	0.00400308	0.0322237	-2.00627	-0.774385	0.208126	12.1718	hyper	Q3UXZ1	ENSMUST00000234803.1	chr17	87107690	87134242	26553	+	tss_body	UCSC
cg34502306	-0.715904	-1.25324	-3.72086	0.00400234	0.0322198	-2.00609	-0.715904	0.192403	10.4394	hyper	Rcan1	NM_001081549.2	chr16	92391950	92466169	74220	-	tss_body	NCBI
cg46577997	0.617564	-0.259598	3.72141	0.00399872	0.0322012	-2.00518	0.617564	0.165949	-10.5443	hypo	Fli1	XM_006510009.2	chr9	32422203	32542682	120480	-	tss_body	NCBI
cg28423787	-0.617262	0.112883	-3.72154	0.00399787	0.0321979	-2.00497	-0.617262	0.165862	10.6119	hyper	NA	ENSMUST00000214824.1	chr10	44599866	44689081	89216	+	tss_body	UCSC
cg31254389	-0.714301	1.06383	-3.72219	0.00399358	0.0321749	-2.00389	-0.714301	0.191903	10.74	hyper	Dip2c	XM_006516474.2	chr13	9276503	9668928	392426	+	tss_body	NCBI
cg37765257	-0.783475	0.0508636	-3.7222	0.00399353	0.0321749	-2.00388	-0.783475	0.210487	13.3945	hyper	Q9D3A8	ENSMUST00000160456.7	chr1	170317458	170589861	272404	-	tss_body	UCSC
cg36284213	-0.677405	-0.747173	-3.72253	0.0039914	0.0321674	-2.00334	-0.677405	0.181975	10.9914	hyper	Glis3	XM_006526985.3	chr19	28262178	28561223	299046	-	tss_body	NCBI
cg28958156	-0.676236	-0.0207586	-3.72287	0.00398916	0.0321567	-2.00278	-0.676236	0.181644	11.6146	hyper	Ppp1r12a	XM_006513326.3	chr10	108161831	108279833	118003	+	tss_body	NCBI
cg31832482	-0.635621	-0.573822	-3.72299	0.00398836	0.0321543	-2.00258	-0.635621	0.170729	10.5704	hyper	NA	ENSMUST00000187731.2	chr13	79873084	80130468	257385	-	tss_body	UCSC
cg31917351	0.67074	-0.60735	3.72294	0.00398869	0.0321543	-2.00266	0.67074	0.180164	-11.0604	hypo	LOC105245651	XR_874012.1	chr13	94301287	94301487	201	-	tss_200	NCBI
cg33958127	-0.63816	-0.303378	-3.72298	0.00398844	0.0321543	-2.0026	-0.63816	0.171411	10.8614	hyper	Q6ZPR5	ENSMUST00000165363.9	chr16	17617859	17619159	1301	+	tss_1500	UCSC
cg35788723	0.619119	0.242471	3.72295	0.00398861	0.0321543	-2.00264	0.619119	0.166298	-10.5925	hypo	Synpo	XM_006525471.1	chr18	60593980	60660174	66195	-	tss_body	NCBI
cg31850040	0.805708	0.38741	3.7231	0.00398764	0.0321526	-2.0024	0.805708	0.216408	-13.6385	hypo	NA	ENSMUST00000225970.1	chr13	83065456	83194347	128892	+	tss_body	UCSC
cg35312342	-0.649302	-0.439814	-3.72329	0.00398639	0.0321445	-2.00208	-0.649302	0.174389	10.9604	hyper	Srbd1	XM_011246728.1	chr17	85984664	86145216	160553	-	tss_body	NCBI
cg31994970	-0.700181	0.939457	-3.72333	0.00398613	0.0321443	-2.00202	-0.700181	0.188052	10.779	hyper	NA	ENSMUST00000224781.1	chr13	101920419	101922391	1973	+	tss_body	UCSC
cg36213532	-0.792346	0.608365	-3.72345	0.00398535	0.0321429	-2.00182	-0.792346	0.212799	12.8491	hyper	Gm32629	XR_877747.1	chr19	20123492	20283256	159765	-	tss_body	NCBI
cg39284780	1.00521	2.29438	3.7236	0.00398436	0.0321397	-2.00157	1.00521	0.269957	-10.1115	hypo	Kcnb1	NM_008420.4	chr2	167095968	167188818	92851	-	tss_body	NCBI
cg46689056	-0.629664	0.538305	-3.72385	0.00398276	0.0321317	-2.00117	-0.629664	0.16909	10.455	hyper	E9QPR7	ENSMUST00000034592.9	chr9	45430290	45753712	323423	+	tss_body	UCSC
cg47488448	-0.679183	0.131788	-3.72399	0.0039818	0.0321259	-2.00093	-0.679183	0.18238	11.6252	hyper	Maoa	NM_173740.3	chrX	16619697	16687812	68116	+	tss_body	NCBI
cg40461834	0.718661	0.609838	3.72426	0.00398007	0.0321138	-2.00049	0.718661	0.192968	-11.7369	hypo	Uox	NM_009474.5	chr3	146597148	146631483	34336	+	tss_body	NCBI
cg28387122	0.639335	0.24208	3.72435	0.00397946	0.0321099	-2.00033	0.639335	0.171664	-10.9331	hypo	G3UYQ4	ENSMUST00000173494.3	chr10	41303979	41434534	130556	+	tss_body	UCSC
cg37815435	-0.793427	0.492284	-3.72448	0.00397864	0.0321042	-2.00013	-0.793427	0.213031	13.0658	hyper	Cep170	XM_017321728.1	chr1	176729071	176814176	85106	-	tss_body	NCBI
cg28960954	-0.677506	-0.288717	-3.7248	0.00397653	0.0320921	-1.9996	-0.677506	0.181891	11.5464	hyper	Pawr	NM_054056.2	chr10	108332188	108414391	82204	+	tss_body	NCBI
cg42549047	-0.714259	0.0634155	-3.72481	0.00397644	0.0320921	-1.99957	-0.714259	0.191757	12.2383	hyper	NA	ENSMUST00000146591.1	chr5	107147979	107289595	141617	-	tss_body	UCSC
cg35004077	-1.32415	2.11148	-3.72492	0.00397577	0.0320878	-1.9994	-1.32415	0.355486	14.5686	hyper	G3UYX9	ENSMUST00000173362.7	chr17	49428441	49454790	26350	+	tss_body	UCSC
cg30942532	-0.818387	-1.25858	-3.72564	0.00397107	0.0320634	-1.99822	-0.818387	0.219664	11.4742	hyper	Nrxn3	XM_006515549.1	chr12	88722865	90334935	1612071	+	tss_body	NCBI
cg40443102	-0.904422	-0.266279	-3.72627	0.00396691	0.0320483	-1.99717	-0.904422	0.242715	15.3383	hyper	Clca1	XM_006501444.1	chr3	145004536	145019273	14738	-	tss_body	NCBI
cg28188785	-0.964038	0.612355	-3.72655	0.00396513	0.0320387	-1.99671	-0.964038	0.258694	15.4333	hyper	Zc2hc1b	XR_001779631.1	chr10	13153560	13178038	24479	-	tss_body	NCBI
cg29826781	-0.605533	-0.374319	-3.72725	0.00396054	0.0320179	-1.99555	-0.605533	0.162461	10.2429	hyper	Tmem98	NM_029537.1	chr11	80808914	80810214	1301	+	tss_1500	NCBI
cg43961670	0.848226	1.21013	3.72726	0.00396051	0.0320179	-1.99555	0.848226	0.227574	-12.5142	hypo	NA	ENSMUST00000173228.1	chr6	124728900	124732771	3872	-	tss_body	UCSC
cg42474072	-0.639981	-0.635866	-3.7274	0.0039596	0.0320153	-1.99531	-0.639981	0.171697	10.5715	hyper	Enoph1	XM_006535190.2	chr5	100039952	100068925	28974	+	tss_body	NCBI
cg39933682	0.740432	-0.235089	3.72782	0.00395687	0.0319981	-1.99462	0.740432	0.198624	-12.566	hypo	NA	ENSMUST00000193125.1	chr3	81918007	81924398	6392	-	tss_body	UCSC
cg44664441	-0.704307	-0.0278085	-3.72801	0.00395561	0.0319898	-1.9943	-0.704307	0.188923	12.0755	hyper	Cers3	NM_001164201.1	chr7	66743503	66823692	80190	+	tss_body	NCBI
cg33436523	-0.73045	1.22522	-3.72828	0.00395386	0.0319817	-1.99386	-0.73045	0.195921	10.4861	hyper	O08710	ENSMUST00000065916.13	chr15	66670752	66850721	179970	+	tss_body	UCSC
cg46113024	-1.84288	2.19245	-3.72859	0.00395185	0.0319691	-1.99335	-1.84288	0.494256	17.0776	hyper	NA	ENSMUST00000136580.1	chr8	106604142	106653919	49778	+	tss_body	UCSC
cg45342952	-0.708501	-0.606971	-3.72935	0.00394693	0.0319419	-1.9921	-0.708501	0.18998	11.7246	hyper	NA	ENSMUST00000208416.1	chr8	8488301	8495535	7235	+	tss_body	UCSC
cg28302095	0.636766	0.730891	3.72966	0.0039449	0.0319322	-1.99158	0.636766	0.17073	-10.2622	hypo	Lama2	NM_008481.2	chr10	26981284	27616942	635659	-	tss_body	NCBI
cg34285948	0.924058	1.59726	3.72972	0.00394454	0.0319312	-1.99149	0.924058	0.247755	-11.4745	hypo	Epha6	XM_006521787.2	chr16	59641432	60605047	963616	-	tss_body	NCBI
cg40020721	-0.809958	0.155869	-3.72972	0.0039445	0.0319312	-1.99148	-0.809958	0.217163	13.7383	hyper	S100a16	XM_006501948.2	chr3	90537256	90543151	5896	+	tss_body	NCBI
cg33836928	-0.641672	0.0752171	-3.73016	0.00394168	0.0319128	-1.99076	-0.641672	0.172022	11.0277	hyper	NA	ENSMUST00000229994.1	chr15	102795994	102797294	1301	+	tss_1500	UCSC
cg43490393	0.72883	1.01803	3.73022	0.0039413	0.0319117	-1.99067	0.72883	0.195385	-11.2384	hypo	Mmrn1	NM_001163507.1	chr6	60944316	60989378	45063	+	tss_body	NCBI
cg44297863	-0.62184	0.479069	-3.7305	0.00393946	0.0319042	-1.9902	-0.62184	0.166691	10.3898	hyper	Gm19345	NM_001270489.1	chr7	19852002	19858355	6354	+	tss_body	NCBI
cg48200387	0.916538	1.76801	3.73091	0.00393686	0.0318932	-1.98954	0.916538	0.245661	-11.4738	hypo	NA	ENSMUST00000238709.1	chrX	167473972	168448042	974071	-	tss_body	UCSC
cg42795389	-0.61662	-0.567991	-3.73145	0.00393337	0.0318726	-1.98865	-0.61662	0.16525	10.2671	hyper	NA	ENSMUST00000196393.1	chr5	125965691	125966991	1301	+	tss_1500	UCSC
cg43822139	-0.787838	-0.158164	-3.73163	0.00393218	0.0318649	-1.98834	-0.787838	0.211124	13.4718	hyper	Itpr1	XM_006505628.1	chr6	108213082	108551114	338033	+	tss_body	NCBI
cg38558201	0.640575	-0.055608	3.73172	0.00393163	0.0318622	-1.9882	0.640575	0.171657	-11.0052	hypo	chr2-74691475-74691821	NA	chr2	74687475	74689475	2001	*	NShelf	UCSC
cg40895696	0.638756	0.331234	3.73245	0.00392691	0.0318344	-1.987	0.638756	0.171136	-10.8778	hypo	Slc44a1	NM_001159633.1	chr4	53440412	53550164	109753	+	tss_body	NCBI
cg34538177	-0.587266	-0.0371019	-3.73283	0.00392448	0.0318238	-1.98638	-0.587266	0.157325	10.1232	hyper	Erg	XM_006522895.2	chr16	95359168	95586588	227421	-	tss_body	NCBI
cg35932748	-0.753368	-0.420596	-3.73333	0.00392124	0.031809	-1.98555	-0.753368	0.201795	12.7099	hyper	chr18-75366489-75369009	NA	chr18	75362489	75364489	2001	*	NShelf	UCSC
cg34479438	-0.63891	-0.77001	-3.73363	0.00391931	0.0317983	-1.98505	-0.63891	0.171123	10.3302	hyper	Eva1c	NM_027627.3	chr16	90830858	90905109	74252	+	tss_body	NCBI
cg41981566	-0.679678	-0.745845	-3.73359	0.00391956	0.0317983	-1.98512	-0.679678	0.182044	11.024	hyper	Q9D9N5	ENSMUST00000065486.2	chr5	30485582	30545836	60255	-	tss_body	UCSC
cg33862010	-0.696127	-0.553321	-3.73382	0.00391808	0.0317921	-1.98474	-0.696127	0.186438	11.5874	hyper	E9QMW4	ENSMUST00000100211.10	chr16	4835415	4867686	32272	+	tss_body	UCSC
cg44365939	-0.936293	0.204505	-3.73388	0.00391771	0.0317901	-1.98464	-0.936293	0.250756	15.7439	hyper	G5E8A7	ENSMUST00000040531.8	chr7	28399548	28598144	198597	-	tss_body	UCSC
cg46574925	-0.663268	-0.123242	-3.73445	0.00391404	0.0317726	-1.9837	-0.663268	0.177608	11.3874	hyper	Q811P8	ENSMUST00000174641.7	chr9	32116135	32268446	152312	+	tss_body	UCSC
cg36868889	-0.803153	-1.15816	-3.73455	0.00391342	0.0317706	-1.98354	-0.803153	0.21506	12.0558	hyper	NA	ENSMUST00000176807.2	chr1	42694924	42744791	49868	+	tss_body	UCSC
cg46352025	-0.922448	1.33659	-3.73508	0.00391001	0.0317501	-1.98267	-0.922448	0.246969	12.7017	hyper	Q80TE4	ENSMUST00000108775.1	chr8	125492710	125492910	201	-	tss_200	UCSC
cg33391736	-0.592214	-0.350185	-3.73529	0.00390864	0.0317463	-1.98232	-0.592214	0.158546	10.0847	hyper	Nsmce2	XM_006521317.3	chr15	59374230	59601684	227455	+	tss_body	NCBI
cg45375937	-0.953235	-1.37778	-3.73553	0.00390713	0.0317359	-1.98193	-0.953235	0.255181	13.3134	hyper	NA	ENSMUST00000211445.1	chr8	11614962	11635036	20075	-	tss_body	UCSC
cg45812675	0.624309	0.729892	3.73553	0.00390711	0.0317359	-1.98192	0.624309	0.167127	-10.1427	hypo	E9Q4P0	ENSMUST00000138260.7	chr8	70508449	70527956	19508	-	tss_body	UCSC
cg47607470	-0.92501	1.19329	-3.73594	0.00390447	0.0317211	-1.98124	-0.92501	0.247598	13.1063	hyper	Q7TPR1	ENSMUST00000115013.1	chrX	47960288	47965763	5476	+	tss_body	UCSC
cg45830576	0.666587	0.735915	3.73609	0.00390352	0.0317172	-1.981	0.666587	0.178418	-10.8265	hypo	D6RCG0	ENSMUST00000136640.7	chr8	71708652	71725666	17015	-	tss_body	UCSC
cg44196849	-0.762101	-1.06081	-3.73635	0.00390187	0.0317057	-1.98058	-0.762101	0.20397	11.682	hyper	A0A1B0GS00	ENSMUST00000210663.1	chr7	4898449	4906516	8068	-	tss_body	UCSC
cg30959574	-0.632613	-0.481684	-3.73641	0.0039015	0.0317037	-1.98048	-0.632613	0.169311	10.6401	hyper	Ston2	XM_006515380.2	chr12	91634695	91725344	90650	-	tss_body	NCBI
cg45591881	-0.713177	-0.695281	-3.73656	0.00390052	0.0316996	-1.98023	-0.713177	0.190865	11.5553	hyper	Dlc1	XM_011242152.2	chr8	36952909	36954209	1301	-	tss_1500	NCBI
cg37888510	-0.687082	-1.00958	-3.73665	0.00389993	0.031698	-1.98008	-0.687082	0.183876	10.6175	hyper	Gm34068	XR_373777.1	chr1	183748976	183809746	60771	+	tss_body	NCBI
cg38557782	0.604189	0.0754509	3.73699	0.00389779	0.031688	-1.97953	0.604189	0.161678	-10.4019	hypo	chr2-74675196-74675530	NA	chr2	74675196	74675530	335	*	Island	UCSC
cg29507791	-0.906263	-1.85095	-3.73709	0.00389715	0.0316847	-1.97936	-0.906263	0.242505	11.0838	hyper	Q8VEM1	ENSMUST00000102776.4	chr11	50025347	50104753	79407	+	tss_body	UCSC
cg33948710	-1.04437	-1.23024	-3.73724	0.00389618	0.0316823	-1.97911	-1.04437	0.279449	14.5357	hyper	Fgd4	NM_139232.3	chr16	16416914	16560219	143306	-	tss_body	NCBI
cg46718823	-0.884297	0.310488	-3.73723	0.00389626	0.0316823	-1.97913	-0.884297	0.236619	14.7948	hyper	D3YX59	ENSMUST00000119426.1	chr9	48591876	48605153	13278	-	tss_body	UCSC
cg44865163	0.61283	0.402021	3.73743	0.00389493	0.0316763	-1.97879	0.61283	0.163971	-10.389	hypo	Gm32647	XR_869798.1	chr7	94042495	95326426	1283932	+	tss_body	NCBI
cg38111492	0.686197	0.971464	3.7375	0.00389451	0.0316748	-1.97868	0.686197	0.183598	-10.6757	hypo	Q544E3	ENSMUST00000006912.11	chr2	18842254	18998126	155873	-	tss_body	UCSC
cg31479462	0.689112	0.643364	3.73761	0.00389378	0.0316722	-1.97849	0.689112	0.184372	-11.3207	hypo	Gcnt2	XR_873272.2	chr13	40884667	40960892	76226	+	tss_body	NCBI
cg31983787	-0.697988	1.09293	-3.73762	0.00389375	0.0316722	-1.97849	-0.697988	0.186747	10.3327	hyper	Q3UZP0	ENSMUST00000225754.1	chr13	100595958	100616702	20745	-	tss_body	UCSC
cg47105052	-0.586224	-0.239789	-3.73773	0.003893	0.0316693	-1.97829	-0.586224	0.156839	10.0276	hyper	Q8BZ00	ENSMUST00000033463.9	chr9	94669908	95230445	560538	+	tss_body	UCSC
cg37314046	-0.780337	1.26069	-3.73814	0.00389039	0.0316519	-1.97762	-0.780337	0.20875	11.1334	hyper	Q8CHE4	ENSMUST00000061047.6	chr1	106171751	106394250	222500	+	tss_body	UCSC
cg28414558	-0.641788	0.59567	-3.73835	0.00388909	0.0316451	-1.97728	-0.641788	0.171677	10.5428	hyper	NA	ENSMUST00000213342.1	chr10	43593396	43709668	116273	+	tss_body	UCSC
cg39861189	-0.644967	-0.376302	-3.73836	0.00388904	0.0316451	-1.97727	-0.644967	0.172527	10.9089	hyper	Schip1	NM_001282044.1	chr3	68494180	68626482	132303	+	tss_body	NCBI
cg29802052	-0.798619	-0.344554	-3.73854	0.00388787	0.0316401	-1.97697	-0.798619	0.213618	13.5549	hyper	Sarm1	XR_001780001.1	chr11	78498021	78499321	1301	-	tss_1500	NCBI
cg37613166	-0.618462	0.505042	-3.73854	0.00388787	0.0316401	-1.97697	-0.618462	0.165429	10.3671	hyper	Rgl1	XM_017319386.1	chr1	152516767	152766270	249504	-	tss_body	NCBI
cg33826998	-0.684364	1.21729	-3.73859	0.00388752	0.0316392	-1.97688	-0.684364	0.183054	10.0297	hyper	NA	ENSMUST00000230247.1	chr15	102004211	102009442	5232	+	tss_body	UCSC
cg46374317	-0.844049	0.778395	-3.73875	0.0038865	0.0316356	-1.97662	-0.844049	0.225757	13.327	hyper	A5D6P2	ENSMUST00000160272.7	chr8	127064055	127612286	548232	+	tss_body	UCSC
cg44371843	-0.705317	-1.13678	-3.73906	0.00388452	0.0316238	-1.9761	-0.705317	0.188635	10.4868	hyper	Actn4	XM_006540255.3	chr7	28893247	28962352	69106	-	tss_body	NCBI
cg44378557	0.752909	0.776246	3.73908	0.00388439	0.0316238	-1.97607	0.752909	0.201362	-12.1117	hypo	NA	ENSMUST00000182223.7	chr7	29320377	29354297	33921	-	tss_body	UCSC
cg36452148	-0.701594	-1.31516	-3.73956	0.00388139	0.0316077	-1.97529	-0.701594	0.187614	10.0381	hyper	Kcnip2	NM_001276358.1	chr19	45792345	45812291	19947	-	tss_body	NCBI
cg39271407	-0.589176	-0.00961274	-3.73966	0.00388073	0.031604	-1.97512	-0.589176	0.157548	10.1573	hyper	chr2-166154259-166155588	NA	chr2	166157588	166159588	2001	*	SShelf	UCSC
cg38254762	-0.605947	0.578768	-3.73985	0.00387953	0.0315982	-1.97482	-0.605947	0.162025	10.0216	hyper	Ralgps1	XR_374090.3	chr2	33133418	33371511	238094	-	tss_body	NCBI
cg33243243	-0.807339	0.582976	-3.74	0.00387858	0.0315939	-1.97457	-0.807339	0.215866	13.137	hyper	Gm34472	XR_383941.3	chr15	36810863	36844091	33229	-	tss_body	NCBI
cg35830453	-0.702328	1.02068	-3.73999	0.00387866	0.0315939	-1.97459	-0.702328	0.187789	10.7102	hyper	A0A494B9Z8	ENSMUST00000237686.1	chr18	64577465	64660807	83343	-	tss_body	UCSC
cg42672978	-0.619306	-0.168683	-3.74004	0.00387833	0.0315939	-1.9745	-0.619306	0.165588	10.6273	hyper	Q3V3K3	ENSMUST00000111975.2	chr5	117240459	117273867	33409	+	tss_body	UCSC
cg35597254	1.00741	1.75831	3.74009	0.00387798	0.0315932	-1.97441	1.00741	0.269354	-12.6103	hypo	chr18-35939614-35939888	NA	chr18	35939888	35941888	2001	*	SShore	UCSC
cg29082262	-0.630082	-0.831618	-3.74013	0.00387771	0.0315931	-1.97434	-0.630082	0.168465	10.0035	hyper	Gm40784	XR_872123.1	chr10	121022647	121029885	7239	+	tss_body	NCBI
cg35613234	-0.721191	0.812608	-3.74052	0.00387525	0.0315848	-1.97371	-0.721191	0.192805	11.4184	hyper	Gm38666	NM_001301256.1	chr18	36967630	37841873	874244	+	tss_body	NCBI
cg42614509	-0.635843	-0.191902	-3.74081	0.0038734	0.0315751	-1.97323	-0.635843	0.169975	10.9099	hyper	Wscd2	NM_177292.3	chr5	113490446	113589725	99280	+	tss_body	NCBI
cg46626479	-0.891885	0.760027	-3.741	0.0038722	0.0315702	-1.97292	-0.891885	0.238408	14.2199	hyper	Gramd1b	NM_172768.1	chr9	40297906	40455764	157859	-	tss_body	NCBI
cg29906049	-0.709068	1.25747	-3.74145	0.00386935	0.031557	-1.97218	-0.709068	0.189517	10.0265	hyper	Msi2	XM_006534435.2	chr11	88339381	88718262	378882	-	tss_body	NCBI
cg33239487	-0.60211	-0.562262	-3.74164	0.00386812	0.0315485	-1.97186	-0.60211	0.160921	10.0259	hyper	NA	ENSMUST00000228391.1	chr15	36499976	36503431	3456	-	tss_body	UCSC
cg46286587	0.618767	-0.56737	3.74174	0.00386749	0.0315474	-1.97169	0.618767	0.165369	-10.2191	hypo	Q6PB93	ENSMUST00000127664.1	chr8	119910840	124345722	4434883	+	tss_body	UCSC
cg29234569	0.673438	-0.315387	3.74188	0.0038666	0.0315447	-1.97146	0.673438	0.179973	-11.4537	hypo	Pkd1l1	XM_017314870.1	chr11	8825695	8974709	149015	-	tss_body	NCBI
cg36094280	-0.716721	0.991318	-3.74195	0.0038662	0.0315447	-1.97136	-0.716721	0.191537	10.8396	hyper	Ap5b1	XM_006531784.2	chr19	5558749	5560049	1301	+	tss_1500	NCBI
cg44079225	-0.655633	0.886541	-3.74191	0.00386643	0.0315447	-1.97142	-0.655633	0.175213	10.2431	hyper	Mgst1	XM_006506418.1	chr6	138141593	138156755	15163	+	tss_body	NCBI
cg33528162	-0.713524	-1.13061	-3.74228	0.00386406	0.0315346	-1.9708	-0.713524	0.190666	10.674	hyper	chr15-77857699-77857945	NA	chr15	77857699	77857945	247	*	Island	UCSC
cg47091716	1.03585	2.05136	3.74239	0.0038634	0.031534	-1.97063	1.03585	0.276789	-10.9132	hypo	NA	ENSMUST00000188610.1	chr9	92717215	92718515	1301	+	tss_1500	UCSC
cg42206149	-0.713019	1.28933	-3.74279	0.00386087	0.0315191	-1.96998	-0.713019	0.190505	10.0819	hyper	0610040J01Rik	NM_029554.4	chr5	63812494	63899619	87126	+	tss_body	NCBI
cg31901760	-0.687251	-0.717482	-3.74307	0.00385907	0.0315082	-1.96951	-0.687251	0.183606	11.2063	hyper	Q8BHJ6	ENSMUST00000049488.8	chr13	92611090	92711947	100858	+	tss_body	UCSC
cg32835057	-0.651827	-0.569027	-3.74323	0.00385805	0.0315061	-1.96924	-0.651827	0.174135	10.8188	hyper	Gm33997	XR_874892.1	chr14	99578275	99608579	30305	+	tss_body	NCBI
cg43410559	0.640654	0.36772	3.74315	0.00385858	0.0315061	-1.96938	0.640654	0.171154	-10.8755	hypo	Gm31455	XR_869068.2	chr6	50822492	50823792	1301	-	tss_1500	NCBI
cg48199846	0.896531	1.51408	3.74326	0.00385786	0.0315061	-1.96919	0.896531	0.239505	-11.7857	hypo	NA	ENSMUST00000238709.1	chrX	167473972	168448042	974071	-	tss_body	UCSC
cg37948501	-0.669222	0.221089	-3.74331	0.00385756	0.0315046	-1.96911	-0.669222	0.178778	11.4091	hyper	Q62130	ENSMUST00000097442.8	chr1	189728267	189876695	148429	+	tss_body	UCSC
cg33545294	-0.759743	1.24183	-3.74351	0.00385629	0.031498	-1.96878	-0.759743	0.202949	10.7638	hyper	O88853	ENSMUST00000058004.3	chr15	79041884	79043558	1675	+	tss_body	UCSC
cg29863168	-0.771848	-0.669849	-3.74358	0.00385583	0.0314963	-1.96866	-0.771848	0.206179	12.5845	hyper	chr11-84642361-84642927	NA	chr11	84642927	84644927	2001	*	SShore	UCSC
cg46886787	-0.702259	0.00142234	-3.74436	0.00385094	0.0314701	-1.96739	-0.702259	0.187551	12.0518	hyper	A0A0U1RP94	ENSMUST00000206048.1	chr9	65908976	66045009	136034	+	tss_body	UCSC
cg44898023	-0.602142	-0.0894245	-3.74455	0.00384974	0.0314638	-1.96708	-0.602142	0.160805	10.36	hyper	NA	ENSMUST00000207592.1	chr7	98895929	98899545	3617	+	tss_body	UCSC
cg37460693	0.624083	0.722532	3.74473	0.00384861	0.0314611	-1.96678	0.624083	0.166656	-10.0859	hypo	Slc26a9	XR_387176.2	chr1	131744028	131763232	19205	+	tss_body	NCBI
cg38282560	-0.799989	-0.726643	-3.74592	0.00384112	0.0314145	-1.96483	-0.799989	0.213563	13.006	hyper	A2AUX3	ENSMUST00000112987.7	chr2	35581059	35730992	149934	+	tss_body	UCSC
cg41280232	-1.06213	-2.11978	-3.74593	0.00384105	0.0314145	-1.96481	-1.06213	0.283542	11.5885	hyper	A2A9S3	ENSMUST00000106603.8	chr4	110351909	110352109	201	-	tss_200	UCSC
cg38239337	-0.714652	0.632092	-3.74605	0.00384029	0.0314132	-1.96461	-0.714652	0.190775	11.7654	hyper	chr2-32137868-32138215	NA	chr2	32140215	32142215	2001	*	SShelf	UCSC
cg29288831	-0.738039	0.633467	-3.74625	0.00383903	0.031407	-1.96428	-0.738039	0.197008	11.968	hyper	Meis1	XM_006514559.3	chr11	18880667	19020672	140006	-	tss_body	NCBI
cg37747092	-0.678623	0.172043	-3.74628	0.00383881	0.0314062	-1.96422	-0.678623	0.181146	11.6129	hyper	Pbx1	NM_008783.3	chr1	168119363	168432169	312807	-	tss_body	NCBI
cg44206613	-1.28719	2.14504	-3.74652	0.00383733	0.0314007	-1.96384	-1.28719	0.343569	12.6778	hyper	Zfp444	XM_006540380.3	chr7	6172463	6190422	17960	+	tss_body	NCBI
cg46449981	0.762959	0.435094	3.74696	0.00383455	0.0313818	-1.96311	0.762959	0.203621	-12.808	hypo	Q9JIP4	ENSMUST00000164273.8	chr9	15002127	15045478	43352	-	tss_body	UCSC
cg38110606	-0.633011	-0.0234884	-3.747	0.00383427	0.0313805	-1.96304	-0.633011	0.168938	10.8982	hyper	F6RJE8	ENSMUST00000152981.1	chr2	18847496	18906274	58779	-	tss_body	UCSC
cg47302752	-1.0648	-2.17907	-3.74706	0.00383393	0.031379	-1.96295	-1.0648	0.284171	10.5098	hyper	chr9-114843665-114844200	NA	chr9	114841665	114843665	2001	*	NShore	UCSC
cg40861938	0.758766	1.2789	3.74718	0.00383316	0.0313752	-1.96274	0.758766	0.20249	-10.9073	hypo	chr4-48042872-48043491	NA	chr4	48038872	48040872	2001	*	NShelf	UCSC
cg37101442	-0.634135	-0.455353	-3.74755	0.00383082	0.0313667	-1.96213	-0.634135	0.169213	10.6735	hyper	P16283	ENSMUST00000124341.7	chr1	75544765	75546065	1301	+	tss_1500	UCSC
cg45083661	-0.813837	-1.09107	-3.74766	0.00383016	0.0313641	-1.96196	-0.813837	0.217159	12.2213	hyper	P68404	ENSMUST00000143692.7	chr7	122288750	122634399	345650	+	tss_body	UCSC
cg47362842	-0.90677	1.64991	-3.7477	0.00382991	0.0313633	-1.96189	-0.90677	0.241954	11.1864	hyper	Gm33800	XR_379997.2	chr9	119985405	120011457	26053	+	tss_body	NCBI
cg31061762	-0.679235	-0.511048	-3.74778	0.00382938	0.0313616	-1.96176	-0.679235	0.181237	11.3899	hyper	Q4FZC9	ENSMUST00000095439.10	chr12	104932027	104998677	66651	-	tss_body	UCSC
cg43640788	-0.645141	-0.294117	-3.748	0.003828	0.0313526	-1.96139	-0.645141	0.172129	11.0071	hyper	Sfxn5	XM_017321844.1	chr6	85213048	85333006	119959	-	tss_body	NCBI
cg28339554	-0.984598	-1.23022	-3.74808	0.00382751	0.0313511	-1.96127	-0.984598	0.262694	13.7235	hyper	Q4KL14	ENSMUST00000095758.2	chr10	34037596	34109815	72220	+	tss_body	UCSC
cg29040230	-1.49333	1.70407	-3.74819	0.00382682	0.0313502	-1.96108	-1.49333	0.398414	17.0869	hyper	Cpm	NM_027468.1	chr10	117629499	117687352	57854	+	tss_body	NCBI
cg36464297	0.752188	0.735069	3.74849	0.00382496	0.0313407	-1.96059	0.752188	0.200664	-12.1828	hypo	Borcs7	NM_025563.3	chr19	46689905	46703382	13478	+	tss_body	NCBI
cg40029932	-0.707831	0.47115	-3.7485	0.00382488	0.0313407	-1.96057	-0.707831	0.18883	11.7864	hyper	Sprr1a	NM_009264.2	chr3	92483953	92485881	1929	-	tss_body	NCBI
cg30619768	-1.11916	1.33529	-3.74864	0.00382398	0.0313375	-1.96034	-1.11916	0.29855	15.6064	hyper	1810007C17Rik	NR_045472.1	chr12	49481062	49482362	1301	-	tss_1500	NCBI
cg47740166	0.760905	1.46835	3.74881	0.00382296	0.0313311	-1.96007	0.760905	0.202973	-10.3846	hypo	E9PYS6	ENSMUST00000130976.7	chrX	73894531	73911271	16741	-	tss_body	UCSC
cg31824541	0.883156	-0.179713	3.74934	0.0038196	0.0313133	-1.95919	0.883156	0.23555	-14.8898	hypo	NA	ENSMUST00000131564.7	chr13	78201983	78234713	32731	+	tss_body	UCSC
cg43359907	-0.795011	0.565626	-3.74939	0.00381931	0.0313127	-1.95911	-0.795011	0.212038	12.975	hyper	Q7TRV8	ENSMUST00000215719.1	chr6	42785103	42791619	6517	+	tss_body	UCSC
cg44386820	0.759902	1.30351	3.74948	0.00381874	0.0313099	-1.95896	0.759902	0.202669	-10.8477	hypo	P10755	ENSMUST00000207873.1	chr7	30036358	30051380	15023	-	tss_body	UCSC
cg37807555	-0.865479	-1.70192	-3.75022	0.00381409	0.0312842	-1.95774	-0.865479	0.230781	10.7869	hyper	Q91WN4	ENSMUST00000097458.3	chr1	175632179	175662116	29938	+	tss_body	UCSC
cg34976713	-0.63363	0.0936908	-3.75042	0.00381289	0.0312832	-1.95742	-0.63363	0.168949	10.8927	hyper	NA	ENSMUST00000191153.6	chr17	47141215	47318790	177576	+	tss_body	UCSC
cg41075187	0.830007	1.75344	3.7504	0.00381299	0.0312832	-1.95745	0.830007	0.221312	-10.4447	hypo	Q8BYY4	ENSMUST00000102823.9	chr4	83220299	83324255	103957	-	tss_body	UCSC
cg29730353	-0.893164	1.65352	-3.75062	0.00381163	0.0312804	-1.95709	-0.893164	0.238138	10.9704	hyper	NA	ENSMUST00000152249.1	chr11	71429827	71436180	6354	-	tss_body	UCSC
cg32976047	-0.764463	0.54556	-3.75145	0.00380645	0.0312481	-1.95573	-0.764463	0.203778	12.6335	hyper	Mbnl2	XM_006518371.3	chr14	120275661	120431698	156038	+	tss_body	NCBI
cg30220878	-0.984821	-1.38015	-3.75159	0.00380554	0.0312448	-1.95549	-0.984821	0.262507	13.4974	hyper	Itgb4	XM_017314351.1	chr11	115974729	116008334	33606	+	tss_body	NCBI
cg42000771	0.796483	1.67327	3.75177	0.00380445	0.0312406	-1.9552	0.796483	0.212295	-10.2421	hypo	Plb1	XM_006504047.2	chr5	32232690	32364349	131660	+	tss_body	NCBI
cg34827630	-0.681154	-0.925699	-3.75191	0.00380357	0.031239	-1.95497	-0.681154	0.181549	10.7059	hyper	Tff2	NM_009363.3	chr17	31144282	31144482	201	-	tss_200	NCBI
cg32986123	-0.725457	0.458482	-3.75207	0.00380257	0.0312328	-1.9547	-0.725457	0.193348	12.1026	hyper	Farp1	NM_134082.3	chr14	121035573	121283726	248154	+	tss_body	NCBI
cg42646629	0.865381	1.68313	3.75213	0.00380222	0.0312324	-1.95461	0.865381	0.230637	-10.4699	hypo	Msi1	XM_006530177.1	chr5	115429603	115455698	26096	+	tss_body	NCBI
cg43614157	-0.684099	0.872217	-3.75216	0.00380199	0.0312319	-1.95455	-0.684099	0.182321	10.6532	hyper	Gm32425	XR_377779.3	chr6	82679672	82706283	26612	+	tss_body	NCBI
cg45554168	1.0317	0.951721	3.75228	0.00380126	0.0312286	-1.95436	1.0317	0.274952	-15.7447	hypo	Purg	XM_006509209.3	chr8	33385616	33417472	31857	+	tss_body	NCBI
cg32284349	-0.743551	-0.448764	-3.75242	0.00380039	0.0312226	-1.95413	-0.743551	0.198152	12.525	hyper	Zmiz1	NM_183208.4	chr14	25459184	25666743	207560	+	tss_body	NCBI
cg42685004	-0.592952	0.0321219	-3.75293	0.00379719	0.0312031	-1.95328	-0.592952	0.157997	10.2182	hyper	D0EM46	ENSMUST00000124648.7	chr5	118027764	118061845	34082	+	tss_body	UCSC
cg38264636	-0.695321	-0.956333	-3.75305	0.00379644	0.0311995	-1.95308	-0.695321	0.185268	10.8535	hyper	LOC105244124	XR_866145.1	chr2	33966415	34018155	51741	+	tss_body	NCBI
cg45110849	-0.744374	-1.47278	-3.75308	0.00379627	0.0311994	-1.95304	-0.744374	0.198337	10.1923	hyper	D430042O09Rik	XM_011241771.2	chr7	125706392	125707692	1301	+	tss_1500	NCBI
cg34841767	-0.639354	-0.587016	-3.75334	0.00379467	0.0311881	-1.95262	-0.639354	0.170343	10.6144	hyper	Brd4	XM_006524687.2	chr17	32196273	32242334	46062	-	tss_body	NCBI
cg28852898	-0.901695	1.1958	-3.7534	0.00379427	0.0311873	-1.95251	-0.901695	0.240234	12.7792	hyper	chr10-93539787-93539997	NA	chr10	93541997	93543997	2001	*	SShelf	UCSC
cg45929328	-0.605201	-0.584231	-3.75339	0.00379434	0.0311873	-1.95253	-0.605201	0.161241	10.0565	hyper	Q3TYK3	ENSMUST00000109762.7	chr8	84708625	84774369	65745	-	tss_body	UCSC
cg45900401	0.884017	1.28725	3.75378	0.00379192	0.0311713	-1.95189	0.884017	0.2355	-12.6804	hypo	NA	ENSMUST00000164870.1	chr8	81766300	81767600	1301	+	tss_1500	UCSC
cg42494475	0.749181	0.360533	3.754	0.00379056	0.0311668	-1.95153	0.749181	0.199569	-12.6463	hypo	Cds1	NM_173370.3	chr5	101765129	101823852	58724	+	tss_body	NCBI
cg38534794	-0.66234	0.631311	-3.75431	0.00378862	0.0311563	-1.95101	-0.66234	0.176421	10.8	hyper	Zak	XM_006499998.2	chr2	72389893	72442610	52718	+	tss_body	NCBI
cg34577725	-0.7275	-0.234812	-3.75449	0.00378754	0.0311533	-1.95073	-0.7275	0.193768	12.3936	hyper	NA	ENSMUST00000146703.1	chr17	5040577	5127640	87064	+	tss_body	UCSC
cg41340979	-0.790171	-1.40816	-3.75447	0.00378764	0.0311533	-1.95075	-0.790171	0.210461	10.8715	hyper	Mpl	NM_001122949.2	chr4	118442414	118457513	15100	-	tss_body	NCBI
cg29859454	-0.972538	1.58886	-3.75548	0.00378141	0.0311068	-1.9491	-0.972538	0.258965	12.2856	hyper	Q5SWU9	ENSMUST00000103201.7	chr11	84173121	84401651	228531	+	tss_body	UCSC
cg33019333	-0.604755	-0.45201	-3.75631	0.00377622	0.0310737	-1.94772	-0.604755	0.160997	10.1999	hyper	Oxct1	NM_024188.6	chr15	4024927	4026227	1301	+	tss_1500	NCBI
cg28629835	-0.739851	-1.16424	-3.75665	0.00377413	0.0310598	-1.94717	-0.739851	0.196944	10.9538	hyper	Gm20609	XR_871821.1	chr10	71310602	71310802	201	+	tss_200	NCBI
cg43238508	-0.956505	0.275488	-3.75683	0.00377301	0.0310566	-1.94687	-0.956505	0.254604	15.9919	hyper	Zfp800	XM_006505146.3	chr6	28210547	28398049	187503	-	tss_body	NCBI
cg29851518	-0.655302	-0.391385	-3.75719	0.0037708	0.0310434	-1.94628	-0.655302	0.174413	11.1148	hyper	Q8CGV5	ENSMUST00000021020.12	chr11	83441875	83462961	21087	-	tss_body	UCSC
cg30656086	-0.763738	-1.40899	-3.75726	0.00377036	0.0310431	-1.94616	-0.763738	0.20327	10.6632	hyper	Egln3	NM_028133.2	chr12	54178980	54203874	24895	-	tss_body	NCBI
cg30990911	0.64673	0.534372	3.75797	0.003766	0.0310215	-1.945	0.64673	0.172096	-10.7791	hypo	NA	ENSMUST00000220334.1	chr12	97844182	97844382	201	+	tss_200	UCSC
cg38822174	-0.63716	-0.185502	-3.75797	0.00376596	0.0310215	-1.94499	-0.63716	0.169549	10.9321	hyper	NA	ENSMUST00000154140.7	chr2	114054334	114061463	7130	+	tss_body	UCSC
cg30034604	-0.597256	-0.389453	-3.75851	0.00376268	0.031002	-1.94412	-0.597256	0.158908	10.1366	hyper	chr11-100414049-100414856	NA	chr11	100410049	100412049	2001	*	NShelf	UCSC
cg31763185	-0.629904	-0.338292	-3.75856	0.00376234	0.0310015	-1.94403	-0.629904	0.167592	10.7104	hyper	NA	ENSMUST00000148115.2	chr13	69533767	69605941	72175	+	tss_body	UCSC
cg35434377	-0.698129	0.905987	-3.75865	0.00376181	0.0309999	-1.94388	-0.698129	0.185739	10.9573	hyper	H7BX28	ENSMUST00000050228.14	chr18	11981477	12121468	139992	-	tss_body	UCSC
cg30118812	0.699073	1.1303	3.75872	0.00376135	0.030999	-1.94376	0.699073	0.185987	-10.5123	hypo	Bptf	XM_006532683.1	chr11	107033807	107131922	98116	-	tss_body	NCBI
cg43268096	0.921045	-0.940433	3.75883	0.00376071	0.0309956	-1.94359	0.921045	0.245035	-14.0808	hypo	Lncpint	NR_110471.1	chr6	31093562	31218474	124913	-	tss_body	NCBI
cg28755800	-0.604747	-0.540709	-3.75891	0.00376018	0.030993	-1.94345	-0.604747	0.160884	10.0624	hyper	Chst11	XM_006513909.3	chr10	82985381	83195904	210524	+	tss_body	NCBI
cg43898831	-0.675479	0.413809	-3.75895	0.00375995	0.030993	-1.94339	-0.675479	0.179699	11.3285	hyper	Q9Z2X1	ENSMUST00000167182.7	chr6	117898839	117900139	1301	+	tss_1500	UCSC
cg41324757	-0.679145	0.527819	-3.75907	0.0037592	0.0309902	-1.94319	-0.679145	0.180668	11.2462	hyper	Rnf220	NM_001310729.1	chr4	117271462	117375461	104000	-	tss_body	NCBI
cg38281736	-0.618136	-0.396101	-3.75915	0.00375874	0.030989	-1.94307	-0.618136	0.164435	10.4686	hyper	Dab2ip	NM_001114125.1	chr2	35558457	35730994	172538	+	tss_body	NCBI
cg34539255	-0.593558	0.263213	-3.7593	0.00375781	0.0309832	-1.94282	-0.593558	0.157891	10.1485	hyper	Erg	NM_133659.3	chr16	95359168	95530365	171198	-	tss_body	NCBI
cg38569427	-0.600079	0.507322	-3.75943	0.00375702	0.0309795	-1.9426	-0.600079	0.15962	10.0098	hyper	Nfe2l2	NM_010902.4	chr2	75675512	75704663	29152	-	tss_body	NCBI
cg31379839	-0.75675	-0.777532	-3.75968	0.00375545	0.0309705	-1.94219	-0.75675	0.20128	12.1821	hyper	NA	ENSMUST00000148885.7	chr13	28460777	28885620	424844	-	tss_body	UCSC
cg40293087	-0.960843	1.42327	-3.75972	0.00375519	0.0309693	-1.94212	-0.960843	0.255562	12.6915	hyper	Camk2d	XM_006500833.3	chr3	126596353	126818800	222448	+	tss_body	NCBI
cg30944214	0.687505	0.0176005	3.76031	0.00375156	0.0309468	-1.94114	0.687505	0.182832	-11.8075	hypo	Nrxn3	XM_011244011.1	chr12	88743986	90334935	1590950	+	tss_body	NCBI
cg42099026	-0.684311	-0.850184	-3.7603	0.00375165	0.0309468	-1.94117	-0.684311	0.181983	10.9055	hyper	NA	ENSMUST00000199005.1	chr5	44427792	44429092	1301	-	tss_1500	UCSC
cg43242315	-0.749899	0.615296	-3.7603	0.00375163	0.0309468	-1.94116	-0.749899	0.199425	12.2091	hyper	Q3TJ56	ENSMUST00000167201.1	chr6	28480358	28935162	454805	+	tss_body	UCSC
cg33026726	-0.735407	-0.264447	-3.76052	0.00375028	0.0309421	-1.9408	-0.735407	0.19556	12.5576	hyper	Prkaa1	NM_001013367.3	chr15	5143860	5181899	38040	+	tss_body	NCBI
cg32286039	0.993045	2.04302	3.76097	0.00374751	0.030925	-1.94006	0.993045	0.264039	-10.4103	hypo	NA	ENSMUST00000160190.1	chr14	25607356	25643657	36302	+	tss_body	UCSC
cg31144512	-0.810025	-1.00895	-3.76109	0.00374682	0.030921	-1.93987	-0.810025	0.21537	12.213	hyper	A0A1Y7VKD5	ENSMUST00000222196.1	chr12	111339820	111377619	37800	-	tss_body	UCSC
cg44392307	0.640912	0.664486	3.76107	0.00374691	0.030921	-1.9399	0.640912	0.170407	-10.4569	hypo	Q9QUJ0	ENSMUST00000075062.4	chr7	30417711	30419854	2144	-	tss_body	UCSC
cg36317775	-0.834894	0.459129	-3.76111	0.00374668	0.030921	-1.93984	-0.834894	0.221981	14.0118	hyper	A0A494B9A2	ENSMUST00000235273.1	chr19	32014405	32108211	93807	-	tss_body	UCSC
cg47234584	0.607214	0.534644	3.7616	0.00374369	0.0309068	-1.93904	0.607214	0.161424	-10.1273	hypo	Q9DBK7	ENSMUST00000035216.10	chr9	107975533	107984056	8524	+	tss_body	UCSC
cg31354369	-0.858241	1.67816	-3.76185	0.00374216	0.0308992	-1.93863	-0.858241	0.228144	10.5287	hyper	Cmah	XM_011244274.2	chr13	24405916	24471013	65098	+	tss_body	NCBI
cg39435775	0.735454	0.320033	3.76184	0.00374219	0.0308992	-1.93864	0.735454	0.195504	-12.4939	hypo	Zbtb46	XM_006500713.2	chr2	181387764	181492983	105220	-	tss_body	NCBI
cg34074298	0.692883	0.988978	3.7619	0.0037418	0.0308989	-1.93853	0.692883	0.184184	-10.6713	hypo	A0A338P6P6	ENSMUST00000229010.2	chr16	31095953	31200991	105039	-	tss_body	UCSC
cg36831728	0.629364	0.61502	3.76226	0.00373961	0.0308874	-1.93794	0.629364	0.167283	-10.4026	hypo	D6RHR2	ENSMUST00000134963.1	chr1	38535158	38664955	129798	-	tss_body	UCSC
cg28560420	-0.643699	0.632744	-3.76253	0.00373799	0.0308795	-1.93751	-0.643699	0.171082	10.6027	hyper	Ctnna3	NM_177612.3	chr10	63430097	65003667	1573571	+	tss_body	NCBI
cg37895347	-0.758087	-0.130408	-3.76249	0.00373819	0.0308795	-1.93756	-0.758087	0.201485	12.974	hyper	NA	ENSMUST00000193667.5	chr1	184610279	184629473	19195	-	tss_body	UCSC
cg45269199	-0.711891	-0.640628	-3.76275	0.00373664	0.0308734	-1.93714	-0.711891	0.189195	11.73	hyper	E0CY06	ENSMUST00000159375.7	chr7	141079146	141082646	3501	+	tss_body	UCSC
cg39681483	-0.907835	-0.0601988	-3.76292	0.00373559	0.0308685	-1.93686	-0.907835	0.241258	15.4277	hyper	Mfsd8	XR_867172.2	chr3	40818111	40846856	28746	-	tss_body	NCBI
cg32234250	-1.11391	-2.21037	-3.76303	0.00373489	0.0308647	-1.93667	-1.11391	0.296013	10.7254	hyper	A0A286YCQ5	ENSMUST00000224263.1	chr14	19768236	19811787	43552	+	tss_body	UCSC
cg30732007	0.63148	0.00278021	3.76324	0.00373364	0.03086	-1.93634	0.63148	0.167802	-10.8682	hypo	Mdga2	XR_872713.2	chr12	66466057	67222549	756493	-	tss_body	NCBI
cg32468551	0.617965	-0.565221	3.7634	0.00373265	0.0308545	-1.93607	0.617965	0.164204	-10.2072	hypo	E9Q438	ENSMUST00000214290.1	chr14	50736170	50745094	8925	-	tss_body	UCSC
cg45861521	-0.721167	-0.336501	-3.76339	0.00373273	0.0308545	-1.93609	-0.721167	0.191627	12.234	hyper	D3Z473	ENSMUST00000109911.7	chr8	76902475	77243663	341189	+	tss_body	UCSC
cg40813905	0.647075	0.568928	3.76364	0.00373119	0.0308464	-1.93568	0.647075	0.171928	-10.6803	hypo	Ccin	NM_001002787.2	chr4	43982003	43983303	1301	+	tss_1500	NCBI
cg39831974	0.727085	1.20523	3.76386	0.00372985	0.0308382	-1.93532	0.727085	0.193176	-10.5981	hypo	H3BJ88	ENSMUST00000176328.8	chr3	64257214	64289709	32496	-	tss_body	UCSC
cg47317720	0.660664	0.542169	3.76409	0.00372842	0.0308321	-1.93493	0.660664	0.175517	-10.9789	hypo	Q62312	ENSMUST00000061101.11	chr9	116084292	116175265	90974	-	tss_body	UCSC
cg47681874	0.822256	1.45596	3.76405	0.00372868	0.0308321	-1.935	0.822256	0.21845	-10.9333	hypo	NA	ENSMUST00000152421.1	chrX	60906711	60907167	457	-	tss_body	UCSC
cg41985045	0.674937	0.0123558	3.76449	0.00372598	0.0308178	-1.93428	0.674937	0.17929	-11.5903	hypo	LOC108169036	XR_001784836.1	chr5	30799234	30814546	15313	-	tss_body	NCBI
cg34889644	1.57575	-1.93605	3.76481	0.00372406	0.0308074	-1.93376	1.57575	0.418548	-16.6379	hypo	NA	ENSMUST00000174625.7	chr17	36121435	36121635	201	-	tss_200	UCSC
cg42258968	-0.715822	-0.975094	-3.76528	0.00372117	0.030794	-1.93298	-0.715822	0.190111	11.0765	hyper	Q50H33	ENSMUST00000087231.3	chr5	69296208	69341677	45470	-	tss_body	UCSC
cg45186070	-0.689667	-1.01109	-3.76542	0.00372034	0.030792	-1.93276	-0.689667	0.183158	10.6228	hyper	A0A1B0GR58	ENSMUST00000133969.7	chr7	132610707	132705777	95071	+	tss_body	UCSC
cg31585605	-0.72666	-0.082112	-3.76562	0.00371913	0.0307849	-1.93243	-0.72666	0.192972	12.4598	hyper	LOC108168083	XR_001780947.1	chr13	51208640	51372636	163997	+	tss_body	NCBI
cg47349106	-0.6109	-0.106802	-3.7657	0.00371863	0.0307827	-1.9323	-0.6109	0.162228	10.5116	hyper	Q05DG3	ENSMUST00000213464.1	chr9	119071526	119093502	21977	-	tss_body	UCSC
cg41724894	0.640806	0.701644	3.76584	0.00371777	0.0307807	-1.93206	0.640806	0.170163	-10.4654	hypo	Per3	XM_017320032.1	chr4	150997017	151044713	47697	-	tss_body	NCBI
cg30784244	-0.914649	0.681712	-3.76599	0.00371687	0.0307776	-1.93182	-0.914649	0.242871	14.5203	hyper	A0A140LJG4	ENSMUST00000208307.1	chr12	72649661	72649861	201	-	tss_200	UCSC
cg40679355	-0.776175	0.379667	-3.76633	0.00371481	0.0307671	-1.93126	-0.776175	0.206083	12.9958	hyper	NA	ENSMUST00000123729.1	chr4	22928166	22938435	10270	-	tss_body	UCSC
cg46127847	-0.790965	1.27101	-3.76634	0.0037147	0.0307671	-1.93123	-0.790965	0.210009	11.407	hyper	E9QMD3	ENSMUST00000220518.1	chr8	107942643	108961630	1018988	+	tss_body	UCSC
cg40984434	-1.0271	1.16981	-3.76651	0.00371366	0.0307605	-1.93095	-1.0271	0.272693	14.4856	hyper	chr4-65124446-65124914	NA	chr4	65122446	65124446	2001	*	NShore	UCSC
cg29703074	-0.794966	-0.254074	-3.76673	0.00371234	0.0307505	-1.93059	-0.794966	0.211049	13.5507	hyper	Chd3	XM_006532885.1	chr11	69343272	69369424	26153	-	tss_body	NCBI
cg45509778	0.692804	1.18694	3.76696	0.00371093	0.0307451	-1.93021	0.692804	0.183916	-10.1753	hypo	NA	ENSMUST00000210955.1	chr8	26826489	26841999	15511	-	tss_body	UCSC
cg37478565	-0.675838	-0.126653	-3.76707	0.0037103	0.0307412	-1.93004	-0.675838	0.179407	11.6097	hyper	Plekha6	XM_006529538.3	chr1	133163778	133303431	139654	+	tss_body	NCBI
cg45732191	-0.682665	-0.117098	-3.76749	0.00370775	0.0307276	-1.92935	-0.682665	0.181199	11.724	hyper	Galntl6	XM_011242225.2	chr8	57772488	58911730	1139243	-	tss_body	NCBI
cg32096612	-0.656326	-0.830272	-3.76751	0.00370759	0.0307274	-1.92931	-0.656326	0.174207	10.4108	hyper	Gm34586	XR_382933.2	chr13	113653200	113686534	33335	+	tss_body	NCBI
cg34288114	0.634112	0.622972	3.76803	0.00370444	0.0307089	-1.92845	0.634112	0.168287	-10.486	hypo	Epha6	XM_006521787.2	chr16	59641432	60605047	963616	-	tss_body	NCBI
cg31303990	-0.649008	-0.468815	-3.76809	0.00370409	0.0307088	-1.92836	-0.649008	0.172238	10.9151	hyper	NA	ENSMUST00000221467.1	chr13	17684484	17694736	10253	-	tss_body	UCSC
cg30447495	-0.724912	-1.00934	-3.76828	0.00370295	0.0307036	-1.92805	-0.724912	0.192372	11.0942	hyper	chr12-22030376-22031105	NA	chr12	22030376	22031105	730	*	Island	UCSC
cg32339015	0.653386	-0.604504	3.76846	0.00370184	0.0306959	-1.92775	0.653386	0.173383	-10.8189	hypo	Colq	XM_011245105.1	chr14	31523081	31577212	54132	-	tss_body	NCBI
cg28389764	1.08283	1.81346	3.76875	0.00370011	0.0306873	-1.92728	1.08283	0.287319	-13.0671	hypo	Q0VG85	ENSMUST00000179614.8	chr10	41606595	41606795	201	-	tss_200	UCSC
cg42218258	-0.695334	-0.505768	-3.76875	0.00370008	0.0306873	-1.92727	-0.695334	0.1845	11.6479	hyper	Q9D281	ENSMUST00000031080.14	chr5	64970070	65041886	71817	+	tss_body	UCSC
cg48020375	-0.617195	0.487435	-3.76904	0.00369833	0.0306781	-1.9268	-0.617195	0.163754	10.3362	hyper	NA	ENSMUST00000131311.1	chrX	134474988	134475188	201	-	tss_200	UCSC
cg30741679	-0.631092	0.716152	-3.76912	0.00369785	0.0306751	-1.92667	-0.631092	0.167438	10.2284	hyper	NA	ENSMUST00000222659.1	chr12	68511817	68532231	20415	-	tss_body	UCSC
cg42722372	0.752188	0.221268	3.76932	0.00369663	0.0306688	-1.92634	0.752188	0.199555	-12.7864	hypo	V5IRT6	ENSMUST00000086377.8	chr5	120811134	120812434	1301	+	tss_1500	UCSC
cg38030524	0.716748	0.790418	3.76967	0.00369451	0.0306608	-1.92576	0.716748	0.190135	-11.5455	hypo	Celf2	NM_001110230.1	chr2	6539693	7081302	541610	-	tss_body	NCBI
cg37659556	-1.27852	-2.63409	-3.76979	0.00369381	0.0306569	-1.92557	-1.27852	0.339149	11.6587	hyper	A0A0A6YWV6	ENSMUST00000193791.5	chr1	157458376	157458576	201	+	tss_200	UCSC
cg42231504	-0.968105	1.60125	-3.77002	0.00369239	0.0306541	-1.92518	-0.968105	0.25679	12.9304	hyper	Rbm47	NM_178446.4	chr5	66016548	66150978	134431	-	tss_body	NCBI
cg48157895	-0.651176	0.235968	-3.77022	0.00369119	0.0306494	-1.92486	-0.651176	0.172715	11.137	hyper	chrX-160765833-160766085	NA	chrX	160763833	160765833	2001	*	NShore	UCSC
cg28464938	-0.618508	-0.00059728	-3.77063	0.00368874	0.0306357	-1.92419	-0.618508	0.164033	10.6496	hyper	Nus1	NM_030250.2	chr10	52417546	52440192	22647	+	tss_body	NCBI
cg37785347	0.656709	0.638422	3.77079	0.00368776	0.0306341	-1.92392	0.656709	0.174157	-10.7533	hypo	D3YYN7	ENSMUST00000097464.3	chr1	172278082	172298064	19983	-	tss_body	UCSC
cg44948282	-0.809251	0.928799	-3.77077	0.00368786	0.0306341	-1.92395	-0.809251	0.214611	12.3119	hyper	Q8VGW3	ENSMUST00000215359.1	chr7	104922290	104928057	5768	-	tss_body	UCSC
cg33036205	0.769502	1.44272	3.77091	0.00368706	0.0306293	-1.92373	0.769502	0.204063	-10.6191	hypo	Fyb	XM_006519982.1	chr15	6522796	6665608	142813	+	tss_body	NCBI
cg28262138	1.00224	2.22482	3.77116	0.00368556	0.0306226	-1.92332	1.00224	0.265763	-10.6784	hypo	NA	ENSMUST00000181223.7	chr10	22306701	22312944	6244	+	tss_body	UCSC
cg40738528	0.612563	-0.127146	3.77148	0.00368359	0.0306129	-1.92279	0.612563	0.16242	-10.5239	hypo	NA	ENSMUST00000137589.1	chr4	33246011	33290163	44153	-	tss_body	UCSC
cg41998141	-0.719633	-0.322557	-3.7717	0.00368231	0.0306079	-1.92244	-0.719633	0.190798	12.2162	hyper	Bre	XM_011240687.2	chr5	31697905	32084950	387046	+	tss_body	NCBI
cg40160775	-0.962493	-1.31266	-3.77176	0.00368193	0.0306058	-1.92234	-0.962493	0.255184	13.7765	hyper	Kcnc4	XM_006502475.3	chr3	107438297	107458925	20629	-	tss_body	NCBI
cg32611431	0.744241	0.442348	3.77195	0.00368076	0.030599	-1.92202	0.744241	0.197309	-12.5194	hypo	Ptk2b	XM_017315930.1	chr14	66153256	66281068	127813	-	tss_body	NCBI
cg35240171	-0.705526	0.911309	-3.77202	0.00368033	0.0305972	-1.9219	-0.705526	0.187042	10.9715	hyper	Cebpz	XM_006523558.3	chr17	78919005	78935095	16091	-	tss_body	NCBI
cg41226980	0.829076	1.70402	3.77224	0.00367904	0.0305913	-1.92155	0.829076	0.219784	-10.4701	hypo	1700024P16Rik	XM_017320219.1	chr4	104833831	105016864	183034	+	tss_body	NCBI
cg29141675	-0.651006	-1.0179	-3.77263	0.0036767	0.0305755	-1.92091	-0.651006	0.17256	10.0154	hyper	Agap2	XM_006513559.3	chr10	127079457	127093170	13714	+	tss_body	NCBI
cg30811054	-0.6376	0.231519	-3.773	0.00367447	0.0305608	-1.9203	-0.6376	0.16899	10.8876	hyper	Q9D0R9	ENSMUST00000062370.8	chr12	75630595	75669537	38943	-	tss_body	UCSC
cg34661167	-0.778443	-1.56424	-3.773	0.00367445	0.0305608	-1.92029	-0.778443	0.206319	10.3934	hyper	D3YY45	ENSMUST00000127032.7	chr17	13716435	13761601	45167	-	tss_body	UCSC
cg41115710	0.832953	1.56288	3.77309	0.00367392	0.0305582	-1.92015	0.832953	0.220762	-10.935	hypo	Q810G1	ENSMUST00000105148.1	chr4	88676924	88677124	201	-	tss_200	UCSC
cg35258749	-0.6371	-0.30369	-3.77318	0.00367338	0.0305546	-1.92	-0.6371	0.16885	10.8257	hyper	Map4k3	XM_006524198.2	chr17	80580513	80728205	147693	-	tss_body	NCBI
cg41560594	-0.869475	1.59169	-3.77329	0.00367271	0.0305509	-1.91982	-0.869475	0.230429	10.9991	hyper	O09127	ENSMUST00000030420.8	chr4	136929418	136956816	27399	-	tss_body	UCSC
cg41382134	-0.660874	0.690695	-3.77378	0.00366977	0.0305312	-1.91901	-0.660874	0.175123	10.7796	hyper	Macf1	NM_001199137.1	chr4	123349632	123684360	334729	-	tss_body	NCBI
cg44787288	-0.8142	-1.72912	-3.77485	0.00366336	0.0304892	-1.91726	-0.8142	0.215691	10.2947	hyper	Ap3b2	NM_021492.3	chr7	81460398	81493925	33528	-	tss_body	NCBI
cg35834962	-0.726339	0.783511	-3.77516	0.00366149	0.0304785	-1.91675	-0.726339	0.1924	11.5036	hyper	Nedd4l	NM_031881.2	chr18	65023526	65217826	194301	+	tss_body	NCBI
cg29925139	-0.689063	-0.389758	-3.77525	0.00366092	0.030475	-1.91659	-0.689063	0.182521	11.6372	hyper	Q8BW74	ENSMUST00000004051.7	chr11	90336535	90390895	54361	-	tss_body	UCSC
cg34530151	-0.712766	-1.2257	-3.77525	0.00366096	0.030475	-1.9166	-0.712766	0.1888	10.4745	hyper	A9C477	ENSMUST00000139250.7	chr16	94570863	94665947	95085	+	tss_body	UCSC
cg46488259	0.782572	1.22413	3.77527	0.00366083	0.030475	-1.91657	0.782572	0.207289	-11.4958	hypo	A0A1L1STC0	ENSMUST00000215296.1	chr9	21140952	21149942	8991	-	tss_body	UCSC
cg47582477	-0.868372	1.24409	-3.77529	0.00366071	0.030475	-1.91653	-0.868372	0.230015	12.7189	hyper	NA	ENSMUST00000225851.1	chrX	42059920	42068406	8487	+	tss_body	UCSC
cg32472261	-0.757601	0.741069	-3.77549	0.00365954	0.0304717	-1.91621	-0.757601	0.200663	12.3104	hyper	Q3TBG7	ENSMUST00000171688.8	chr14	51091149	51102009	10861	+	tss_body	UCSC
cg42712205	-0.985621	1.46016	-3.77568	0.00365839	0.030465	-1.91589	-0.985621	0.261045	12.7904	hyper	NA	ENSMUST00000200841.3	chr5	120155310	120156610	1301	+	tss_1500	UCSC
cg44289420	-0.730866	-0.258299	-3.77568	0.00365839	0.030465	-1.9159	-0.730866	0.193572	12.4497	hyper	Ppp1r13l	XM_006540127.3	chr7	19360467	19378540	18074	+	tss_body	NCBI
cg29604465	0.64234	-0.347995	3.77586	0.00365732	0.0304598	-1.9156	0.64234	0.170118	-10.8776	hypo	Nlrp3	XM_006532857.1	chr11	59541368	59541568	201	+	tss_200	NCBI
cg47642465	-0.778768	1.32051	-3.77588	0.00365717	0.0304596	-1.91556	-0.778768	0.206248	10.7652	hyper	Plac1	XM_006541525.1	chrX	53069992	53209725	139734	-	tss_body	NCBI
cg44127169	-0.742687	1.06431	-3.77605	0.00365617	0.0304575	-1.91529	-0.742687	0.196684	11.1452	hyper	Sox5	XM_011241578.1	chr6	143828424	144781989	953566	-	tss_body	NCBI
cg39984581	0.827178	-0.297805	3.77616	0.00365549	0.0304558	-1.9151	0.827178	0.219053	-13.8817	hypo	G3UXM4	ENSMUST00000174776.7	chr3	87758357	87768966	10610	-	tss_body	UCSC
cg37323787	-0.830823	0.0425116	-3.77625	0.003655	0.0304558	-1.91496	-0.830823	0.220013	14.1826	hyper	D830032E09Rik	NR_102307.1	chr1	107917258	107950947	33690	+	tss_body	NCBI
cg42627901	-0.766896	-1.25064	-3.77647	0.00365365	0.0304502	-1.9146	-0.766896	0.203072	11.185	hyper	F8WGQ9	ENSMUST00000001125.5	chr5	114365621	114380483	14863	-	tss_body	UCSC
cg33223354	-0.69764	-0.973406	-3.77655	0.00365318	0.0304481	-1.91446	-0.69764	0.184729	10.8747	hyper	NA	ENSMUST00000227119.1	chr15	34306676	34308564	1889	+	tss_body	UCSC
cg38285563	-0.725068	-1.03664	-3.77661	0.00365279	0.0304467	-1.91436	-0.725068	0.191989	11.0496	hyper	E0CZ80	ENSMUST00000161970.7	chr2	35751661	35979766	228106	-	tss_body	UCSC
cg41993173	1.02274	2.06928	3.77671	0.00365225	0.0304442	-1.91421	1.02274	0.270803	-11.4837	hypo	NA	ENSMUST00000200894.1	chr5	31450823	31451451	629	+	tss_body	UCSC
cg28242796	-0.612617	0.549714	-3.77677	0.00365185	0.0304427	-1.9141	-0.612617	0.162206	10.1593	hyper	Q8K019	ENSMUST00000190156.6	chr10	20312528	20340262	27735	+	tss_body	UCSC
cg28169158	-0.859484	1.28533	-3.77697	0.00365069	0.0304378	-1.91378	-0.859484	0.227559	11.9399	hyper	Adgb	XM_017313875.1	chr10	10335702	10475136	139435	-	tss_body	NCBI
cg33054757	-0.743174	0.287667	-3.77754	0.00364728	0.0304188	-1.91284	-0.743174	0.196735	12.5539	hyper	NA	ENSMUST00000228875.1	chr15	8528950	8532788	3839	+	tss_body	UCSC
cg29715114	-0.740828	-0.560337	-3.77773	0.00364611	0.0304115	-1.91252	-0.740828	0.196104	12.3079	hyper	Q62108	ENSMUST00000108589.9	chr11	70016941	70045532	28592	+	tss_body	UCSC
cg47249105	0.830246	1.55034	3.77775	0.00364604	0.0304115	-1.9125	0.830246	0.219773	-10.8294	hypo	A0A0G2JGK4	ENSMUST00000198708.4	chr9	109051095	109056955	5861	+	tss_body	UCSC
cg32061161	-0.693571	0.394513	-3.77835	0.00364246	0.03039	-1.91151	-0.693571	0.183565	11.7251	hyper	Q542T7	ENSMUST00000167824.2	chr13	110054186	110280150	225965	-	tss_body	UCSC
cg29976444	0.809767	-0.779753	3.77839	0.00364222	0.030389	-1.91145	0.809767	0.214316	-12.7412	hypo	P70321	ENSMUST00000062709.3	chr11	96194315	96197447	3133	+	tss_body	UCSC
cg47318434	0.877364	1.54295	3.77858	0.00364105	0.030383	-1.91112	0.877364	0.232194	-11.7551	hypo	NA	ENSMUST00000214742.1	chr9	116189179	116194886	5708	+	tss_body	UCSC
cg34103359	-0.594478	-0.0171726	-3.77936	0.00363641	0.030359	-1.90985	-0.594478	0.157296	10.2452	hyper	Q6PE70	ENSMUST00000115028.10	chr16	33829664	33949338	119675	+	tss_body	UCSC
cg38150921	-0.62753	-0.418262	-3.77935	0.00363647	0.030359	-1.90986	-0.62753	0.166042	10.5915	hyper	Q8CJ00	ENSMUST00000114373.7	chr2	25095131	25095331	201	-	tss_200	UCSC
cg33244286	-0.652973	-0.318228	-3.77956	0.00363524	0.0303553	-1.90952	-0.652973	0.172764	11.1342	hyper	chr15-36938615-36939058	NA	chr15	36936615	36938615	2001	*	NShore	UCSC
cg34776862	0.714116	1.31066	3.77978	0.0036339	0.0303451	-1.90915	0.714116	0.18893	-10.2202	hypo	chr17-27565423-27566003	NA	chr17	27568003	27570003	2001	*	SShelf	UCSC
cg48148346	0.931396	0.805998	3.78041	0.00363015	0.0303224	-1.90812	0.931396	0.246374	-14.9279	hypo	Rps6ka3	XM_006528686.1	chrX	159255786	159368244	112459	+	tss_body	NCBI
cg41599448	0.693479	-0.0338331	3.78044	0.00363002	0.0303222	-1.90808	0.693479	0.183439	-11.9011	hypo	B1AZL1	ENSMUST00000040023.15	chr4	139531688	139620379	88692	+	tss_body	UCSC
cg46594637	-0.615533	0.18141	-3.78077	0.00362804	0.0303104	-1.90753	-0.615533	0.162806	10.5454	hyper	G5E8B6	ENSMUST00000187625.6	chr9	34488732	35036716	547985	+	tss_body	UCSC
cg42722082	0.814808	1.32024	3.78085	0.00362755	0.0303082	-1.9074	0.814808	0.215509	-11.2506	hypo	Oas3	NM_145226.2	chr5	120777859	120779159	1301	-	tss_1500	NCBI
cg34537785	0.746118	1.21515	3.78181	0.00362188	0.0302717	-1.90582	0.746118	0.197291	-10.6479	hypo	NA	ENSMUST00000232605.1	chr16	95237770	95355676	117907	-	tss_body	UCSC
cg42767470	-0.637283	-0.536211	-3.7819	0.00362138	0.0302717	-1.90568	-0.637283	0.168509	10.6296	hyper	Hip1r	NM_145070.3	chr5	123973627	124003215	29589	+	tss_body	NCBI
cg45400417	-0.632115	-0.469976	-3.78217	0.00361975	0.03026	-1.90523	-0.632115	0.16713	10.6083	hyper	chr8-13493806-13494518	NA	chr8	13489806	13491806	2001	*	NShelf	UCSC
cg31451009	-0.664257	-0.661555	-3.78221	0.00361952	0.0302591	-1.90517	-0.664257	0.175627	10.8988	hyper	Rreb1	XM_006516752.2	chr13	37856899	37952005	95107	+	tss_body	NCBI
cg38866263	-0.637744	-0.236364	-3.78239	0.00361847	0.0302552	-1.90488	-0.637744	0.168609	10.8898	hyper	Q8CDF7	ENSMUST00000171024.7	chr2	119516510	119541513	25004	-	tss_body	UCSC
cg29216193	0.649888	0.763932	3.7825	0.00361782	0.0302543	-1.9047	0.649888	0.171815	-10.4872	hypo	NA	ENSMUST00000156878.7	chr11	6512963	6520958	7996	-	tss_body	UCSC
cg28653838	-0.801548	0.430115	-3.78256	0.00361744	0.0302537	-1.90459	-0.801548	0.211906	13.3101	hyper	E9Q6E1	ENSMUST00000159994.1	chr10	75022303	75032528	10226	-	tss_body	UCSC
cg41895663	-0.782944	-0.27755	-3.78254	0.00361756	0.0302537	-1.90462	-0.782944	0.206989	13.2591	hyper	Q9WVQ1	ENSMUST00000088516.9	chr5	19227050	20702903	1475854	+	tss_body	UCSC
cg46326299	-0.702432	-0.0893129	-3.78268	0.00361673	0.0302511	-1.9044	-0.702432	0.185697	12.0583	hyper	Q6PB93	ENSMUST00000127664.1	chr8	119910840	124345722	4434883	+	tss_body	UCSC
cg45813940	-0.658716	-0.786022	-3.78303	0.00361464	0.030239	-1.90381	-0.658716	0.174124	10.6059	hyper	chr8-70597633-70598726	NA	chr8	70598726	70600726	2001	*	SShore	UCSC
cg42768346	-0.805019	-0.247844	-3.78316	0.00361387	0.0302336	-1.9036	-0.805019	0.21279	13.6784	hyper	Vps37b	NM_177876.4	chr5	124004640	124032260	27621	-	tss_body	NCBI
cg44395811	-0.781231	-1.29834	-3.78324	0.0036134	0.0302325	-1.90347	-0.781231	0.206498	11.229	hyper	Upk1a	NM_026815.2	chr7	30612934	30614234	1301	-	tss_1500	NCBI
cg43666578	0.595419	0.215512	3.78353	0.00361173	0.0302279	-1.90301	0.595419	0.157372	-10.2198	hypo	Gp9	XM_006506394.3	chr6	87776120	87779786	3667	+	tss_body	NCBI
cg45021911	-0.605763	0.263719	-3.78358	0.00361143	0.0302274	-1.90292	-0.605763	0.160103	10.355	hyper	Gm34225	XR_378439.2	chr7	115020345	115066824	46480	+	tss_body	NCBI
cg32427061	-0.707919	0.432157	-3.78363	0.0036111	0.0302265	-1.90283	-0.707919	0.1871	11.8265	hyper	NA	ENSMUST00000226359.1	chr14	45943999	45991037	47039	-	tss_body	UCSC
cg38268903	-0.734801	0.782511	-3.78396	0.0036092	0.030219	-1.9023	-0.734801	0.194189	11.6946	hyper	A2AR15	ENSMUST00000124443.7	chr2	34406861	34623475	216615	+	tss_body	UCSC
cg45140172	-0.737209	-0.984477	-3.78421	0.00360772	0.0302086	-1.90189	-0.737209	0.194812	11.4152	hyper	Q99L44	ENSMUST00000032988.9	chr7	127925715	127930104	4390	-	tss_body	UCSC
[truncated: 16,221 more rows]

## Sheet: NI vs CTRL (DMRs)
Chromosome	ChromosomeStart	ChromosomeEnd	Width	N CpGs	MinSmoothedFDR	Stouffer	HMFDR	Fisher	maxdiff	meandiff	OverlappingGenes	OverlappingSites
chr12	109525835	109535025	9191	67	1.1222e-49	1.19527e-15	0.0244517	7.77096e-16	29.3005	-0.35113	Gm27528, Gm27528	cg31119395_BC11,cg31119398_TC21,cg31119402_BC21,cg31119404_TC21,cg31119405_BC21,cg31119406_TC21,cg31119407_TC11,cg31119408_TC21,cg31119409_BC21,cg31119410_TC21,cg31119414_TC11,cg31119417_BC21,cg31119418_BC21,cg31119419_BC21,cg31119420_TC21,cg31119421_BC21,cg31119422_BC21,cg31119423_TC21,cg31119424_BC11,cg31119425_TC21,cg31119427_TC21,cg31119430_TC21,cg31119438_BC21,cg31119444_BC21,cg31119455_TC21…
chr16	92694618	92696035	1418	8	9.7882e-119	3.27925e-15	0.00187271	4.16602e-13	29.1053	19.8106	Runx1	cg34505729_BC11,cg34505756_BC21,cg34505757_BC21,cg34505758_TC11,cg34505763_TC21,cg34505765_BC21,cg34505766_BC21
chr18	65581509	65584052	2544	11	1.62373e-37	1.08962e-14	0.00550996	3.3038e-12	25.9173	9.54604	Zfp532	cg35841241_TC21,cg35841245_TC21,cg35841250_BC21,cg35841251_TC21,cg35841252_BC21,cg35841253_BC21,cg35841254_BC21,cg35841256_TC21,cg35841260_TC21,cg35841269_BC21,cg35841271_TC11
chr17	28006819	28008638	1820	9	6.04293e-92	1.25901e-13	0.00237605	5.00027e-12	17.9223	9.48813	Anks1	cg34783745_TC21,cg34783746_BC21,cg34783762_BC21,cg34783764_TC21,cg34783767_BC21,cg34783768_TC21,cg34783786_BC21,cg34783794_TC11,cg34783808_TC21
chr13	58806448	58808884	2437	12	2.39932e-56	4.4885e-12	0.00382804	6.9669e-12	11.612	5.54597	Ntrk2	cg31679398_BC11,cg31679410_TC11,cg31679453_TC21,cg31679475_BC11,cg31679480_TC21,cg31679488_TC21,cg31679517_TC21,cg31679526_BC21,cg31679535_TC21,cg31679540_TC21,cg31679557_BC21,cg31679561_BC11
chr11	55419562	55420285	724	6	2.96119e-121	1.72098e-13	0.00130018	8.79921e-12	27.0533	21.2686	Sparc	cg29565466_BC11,cg29565467_BC21,cg29565468_TC21,cg29565469_TC21,cg29565471_BC11
chr2	109692349	109694500	2152	14	2.61846e-47	4.25849e-14	0.0106974	1.41159e-11	9.41824	4.97676	Bdnf	cg38795537_TC21,cg38795541_BC21,cg38795547_BC11,cg38795550_BC21,cg38795559_BC21,cg38795560_TC21,cg38795561_TC11,cg38795562_TC21,cg38795591_BC21,cg38795592_TC21,cg38795593_BC21,cg38795618_TC21,cg38795650_TC21,cg38795651_BC21
chr10	75667406	75667615	210	4	0	1.60469e-12	7.87003e-05	1.49554e-11	-23.9538	-16.7265	Cabin1	cg28661541_TC11,cg28661542_BC11,cg28661543_TC21
chr4	99653474	99658232	4759	12	2.89921e-28	9.16337e-14	0.00836961	2.26227e-11	19.1624	8.19066	Foxd3, Gm23366, Gm12688	cg41183644_BC21,cg41183661_BC21,cg41183686_TC21,cg41183705_BC21,cg41183709_BC21,cg41183744_TC21,cg41183774_TC11,cg41183853_TC21,cg41183966_TC11,cg41183985_BC21,cg41183991_BC21
chr8	58911656	58912702	1047	9	1.89377e-63	3.04593e-13	0.00459752	3.48277e-11	11.6162	8.31461	BC030500, Galntl6	cg45737777_BC21,cg45737779_TC21,cg45737780_BC21,cg45737784_TC11,cg45737792_BC21,cg45737793_BC21,cg45737798_BC21,cg45737805_BC21,cg45737824_BC21
chr6	77242333	77245192	2860	12	2.08527e-40	7.07263e-13	0.00731246	9.50255e-11	13.8242	6.15549	Lrrtm1, Ctnna2	cg43585379_TC21,cg43585406_BC21,cg43585410_BC21,cg43585411_BC21,cg43585442_TC21,cg43585445_BC21,cg43585461_BC21,cg43585462_TC11,cg43585464_BC21,cg43585490_BC11,cg43585525_BC21,cg43585537_TC21
chr3	117574824	117575799	976	7	6.61604e-108	2.64124e-12	0.00146116	1.13296e-10	10.5616	7.82559	Plppr5	cg40227541_TC21,cg40227556_BC21,cg40227612_BC21,cg40227614_BC21,cg40227615_TC21,cg40227616_BC11,cg40227617_TC21
chr2	59828529	59830365	1837	7	4.09264e-79	3.02158e-12	0.00257642	1.19707e-10	19.7797	16.9772	Tanc1	cg38433184_BC21,cg38433192_TC21,cg38433193_BC21,cg38433197_TC21,cg38433201_TC21,cg38433208_BC11,cg38433219_BC11
chr14	70078662	70081606	2945	8	5.17525e-42	5.92098e-12	0.00366691	1.60474e-10	25.3075	16.2479	Egr3	cg32646883_BC11,cg32646923_TC11,cg32646935_TC21,cg32646955_TC11,cg32646998_TC11,cg32647039_BC21,cg32647041_BC21,cg32647042_BC21
chr4	153481117	153483326	2210	6	1.21462e-92	6.13175e-12	0.00183356	2.33901e-10	20.5072	11.7563	Ajap1	cg41762544_TC21,cg41762549_TC21,cg41762638_TC11,cg41762711_TC21,cg41762714_BC21
chr11	42182308	42183042	735	6	5.01986e-68	2.00609e-11	0.00257786	6.82848e-10	8.32327	6.45713	Gabra1	cg29448592_BC21,cg29448594_TC21,cg29448595_BC21,cg29448600_BC11,cg29448607_TC21
chr2	6721588	6722540	953	9	5.10684e-52	2.23764e-11	0.0063732	7.02695e-10	-20.9995	-17.0252	Celf2	cg38030647_TC21,cg38030648_BC21,cg38030655_TC21,cg38030656_TC21,cg38030658_BC21,cg38030659_TC11,cg38030660_TC21,cg38030661_TC21
chr2	74726050	74729458	3409	12	2.62526e-25	4.04261e-11	0.00969588	9.06236e-10	-27.4274	-12.7489	Hoxd3, Hoxd4, Mir10b, Gm28230	cg38559294_BC11,cg38559295_BC21,cg38559312_BC21,cg38559313_TC21,cg38559319_TC11,cg38559360_BC21,cg38559363_TC21,cg38559374_BC11,cg38559388_TC21,cg38559391_BC21,cg38559403_BC21
chrX	58030606	58033878	3273	12	2.60064e-43	5.8309e-11	0.00879648	9.983e-10	11.9451	4.6313	Zic3	cg47667052_BC21,cg47667055_BC21,cg47667056_TC11,cg47667072_BC21,cg47667127_TC21,cg47667132_TC21,cg47667136_TC11,cg47667149_TC21,cg47667176_TC21,cg47667183_TC11,cg47667197_TC21,cg47667220_BC21
chr7	40898111	40900152	2042	6	6.79399e-81	6.3306e-11	0.00198299	1.42105e-09	14.7787	10.1083	Vstm2b, A230077H06Rik	cg44477854_BC21,cg44477917_TC21,cg44477924_TC11,cg44477975_TC11,cg44478007_BC21,cg44478010_BC11
chr17	35866506	35868741	2236	8	1.83691e-36	2.14316e-10	0.00532758	1.91472e-09	-23.8764	-13.9194	Ppp1r18, Ppp1r18os, Gm28033	cg34885887_TC21,cg34885918_BC21,cg34885934_TC21,cg34885945_BC21,cg34885955_BC21,cg34885957_BC21,cg34885961_TC21,cg34885962_BC21
chr6	83086416	83087945	1530	7	4.58614e-35	6.73058e-11	0.00412994	2.33593e-09	17.3289	10.9794	Lbx2	cg43618892_TC11,cg43618894_BC11,cg43618919_TC11,cg43618920_TC11,cg43618960_TC21,cg43618974_BC21,cg43618975_TC21
chr16	77500050	77500863	814	6	3.10758e-57	1.19686e-10	0.00309124	2.83072e-09	19.2057	14.5229	Mir99ahg	cg34386332_BC21,cg34386336_TC21,cg34386338_BC21,cg34386340_TC21,cg34386341_BC21,cg34386349_BC21
chr9	107604887	107608867	3981	12	6.90706e-32	1.42862e-10	0.00978537	3.02143e-09	19.6513	11.2688	Sema3b	cg47229820_BC21,cg47229823_BC11,cg47229842_BC21,cg47229843_TC21,cg47229848_TC11,cg47229855_BC11,cg47229860_TC21,cg47229862_BC21,cg47229866_BC11,cg47229876_BC21,cg47229877_BC21
chr2	61803594	61806212	2619	14	1.62424e-24	4.40713e-11	0.0186663	3.71303e-09	11.6828	5.48455	Tbr1	cg07687349_TC21,cg38451210_BC21,cg38451224_BC21,cg38451227_BC11,cg38451233_TC21,cg38451239_TC21,cg38451246_BC21,cg38451260_TC21,cg38451268_BC21,cg38451308_BC21,cg38451310_TC21,cg38451313_BC11,cg38451315_TC21,cg38451317_BC21
chr16	92428445	92428721	277	4	2.34349e-108	3.13745e-10	0.000922631	3.77488e-09	25.1354	20.6416	Rcan1	cg34501681_BC11,cg34501683_BC21,cg34501685_BC21
chr5	131306958	131308473	1516	5	1.04239e-123	4.88619e-10	0.00053873	5.41011e-09	14.4763	8.71502	Galnt17	cg42848518_BC11,cg42848605_TC21,cg42848606_TC21,cg42848612_TC21
chr17	87825567	87826551	985	10	3.56832e-43	3.39122e-09	0.00938286	6.87656e-09	19.3672	12.4257	Gm50039	cg35336675_BC11,cg35336678_BC11,cg35336682_BC11,cg35336686_TC11,cg35336691_TC11,cg35336692_BC11,cg35336693_BC11,cg35336695_BC21,cg35336699_TC11,cg35336703_TC21
chr6	113392418	113393120	703	7	4.96948e-63	7.15758e-10	0.00342088	7.85454e-09	16.2125	11.3374	Ttll3	cg43855110_BC11,cg43855116_TC21,cg43855117_BC21,cg43855148_TC11,cg43855155_BC21,cg43855160_BC21,cg43855161_BC21
chr2	90782627	90783610	984	7	4.57429e-39	3.09612e-10	0.00612775	9.99023e-09	11.1945	6.1362	Agbl2	cg38665303_BC11,cg38665305_BC11,cg38665335_BC21,cg38665336_BC21,cg38665338_BC21,cg38665345_TC21,cg38665347_TC11
chr19	59468541	59469503	963	5	2.63561e-94	1.62773e-09	0.00141045	1.02243e-08	35.0094	18.9304	NA	cg36590743_BC21,cg36590759_TC21,cg36590761_TC11,cg36590774_BC21
chr15	79432949	79433153	205	5	3.74649e-59	5.56501e-10	0.0024371	1.03198e-08	23.1652	17.3593	Csnk1e	cg33551698_BC11,cg33551702_TC21,cg33551703_BC21,cg33551705_TC21
chr5	67096591	67099370	2780	10	3.04368e-19	2.08701e-10	0.0140931	1.48462e-08	12.9396	7.53267	Phox2b	cg04679505_TC21,cg20370622_BC21,cg42243141_BC21,cg42243162_TC21,cg42243170_TC21,cg42243211_TC21,cg42243217_BC11,cg42243218_BC21,cg42243221_TC21
chr10	59523770	59525274	1505	6	1.45851e-47	7.32755e-10	0.00324452	1.49286e-08	23.664	15.5694	Mcu	cg28507743_BC11,cg28507746_BC21,cg28507749_TC21,cg28507752_TC11,cg28507768_BC21
chr9	56619840	56621101	1262	10	1.80088e-35	3.89928e-10	0.00977486	1.59087e-08	16.0219	10.0293	Lingo1	cg46786856_TC21,cg46786857_BC11,cg46786870_TC21,cg46786871_BC21,cg46786876_BC21,cg46786877_TC21,cg46786898_TC21,cg46786915_BC21,cg46786917_TC21
chr13	94877126	94877635	510	5	4.57309e-47	8.43569e-10	0.0033618	1.63884e-08	11.1951	9.36175	Otp	cg31923892_BC21,cg31923904_TC21,cg31923906_TC21,cg31923907_TC11,cg31923926_TC21
chr5	26817352	26817841	490	5	1.91562e-56	9.88919e-10	0.00270745	1.69971e-08	21.7367	11.5319	Dpp6	cg41955249_TC21,cg41955259_TC21,cg41955276_TC21,cg41955277_BC21
chr10	85598368	85599301	934	5	5.02322e-44	1.03534e-09	0.00317638	1.88795e-08	19.5129	14.0409	Btbd11	cg28783369_BC21,cg28783372_BC21,cg28783377_TC21,cg28783379_BC21,cg28783412_BC21
chr17	70997299	70998137	839	5	1.33526e-81	1.57205e-09	0.00181632	2.03781e-08	21.494	16.2052	Gm49909, Myl12a	cg35175285_BC21,cg35175294_TC11,cg35175295_BC11,cg35175298_TC21
chr6	52204300	52205567	1268	9	4.12646e-89	3.11006e-09	0.00324104	2.0885e-08	20.6191	8.67307	Hoxaas3, Gm28308, Hoxa3, Hoxa5	cg43426246_BC11,cg43426252_TC21,cg43426253_BC11,cg43426275_BC21,cg43426290_BC11,cg43426292_BC21,cg43426307_TC21,cg43426309_BC21
chrX	12152449	12153574	1126	9	4.38813e-76	2.82902e-07	0.00365459	2.15322e-08	26.8522	11.1779	Bcor	cg47463434_TC21,cg47463436_BC11,cg47463438_BC21,cg47463441_TC11,cg47463450_BC21,cg47463455_BC11,cg47463459_TC21,cg47463474_BC21
chr17	34894922	34896615	1694	10	2.16992e-35	5.80037e-08	0.00992779	2.20388e-08	12.6372	-1.55774	Zbtb12, C2	cg34871174_TC21,cg34871185_TC21,cg34871194_BC21,cg34871195_TC11,cg34871217_TC21,cg34871222_TC21,cg34871226_TC21,cg34871232_TC21,cg34871234_BC21
chr19	46642141	46642301	161	4	8.67517e-70	2.19595e-09	0.00152331	2.37961e-08	22.2709	18.1633	Wbp1l	cg36463454_TC11,cg36463456_BC21,cg36463459_TC21,cg36463460_BC11
chr4	149674468	149676275	1808	7	1.83727e-40	1.33475e-08	0.00583066	2.475e-08	16.4231	12.9262	Pik3cd	cg41705754_BC21,cg41705756_BC21,cg41705774_BC21,cg41705776_BC21,cg41705780_TC21,cg41705822_BC21
chr13	78196396	78198592	2197	10	1.81504e-38	6.39987e-09	0.00957919	2.51204e-08	-27.4242	-8.78918	A830082K12Rik, Nr2f1	cg06259996_TC21,cg31824144_BC21,cg31824151_BC21,cg31824152_BC21,cg31824154_TC21,cg31824161_TC11,cg31824162_TC21,cg31824164_BC21,cg31824216_BC21
chr14	48662170	48663706	1537	8	1.4806e-46	1.2619e-09	0.00604929	3.05951e-08	16.0125	8.65507	Otx2	cg32455414_TC11,cg32455416_TC21,cg32455417_BC21,cg32455426_TC21,cg32455428_TC21,cg32455439_BC21,cg32455440_BC21
chr18	20059073	20059584	512	7	9.37078e-38	1.30499e-09	0.00707588	3.07865e-08	9.70112	6.44351	Dsc2	cg35485398_BC21,cg35485405_BC21,cg35485420_BC21,cg35485421_TC11,cg35485422_TC21,cg35485423_BC11
chr12	56534249	56537586	3338	11	2.53381e-23	5.3787e-10	0.0167472	3.41555e-08	12.9928	5.25436	Gm26973, Nkx2-1	cg30677495_TC21,cg30677516_BC21,cg30677518_BC21,cg30677535_TC21,cg30677559_BC21,cg30677583_TC11,cg30677605_BC21,cg30677609_TC11,cg30677610_BC21,cg30677641_BC21
chr11	93097763	93100093	2331	9	1.08802e-22	6.84418e-09	0.00872969	3.42442e-08	14.8791	5.30406	Car10	cg29940775_TC21,cg29940781_BC11,cg29940787_BC11,cg29940806_BC21,cg29940839_BC21,cg29940883_TC21,cg29940885_BC21,cg29940911_BC11,cg29940913_TC21
chr19	59466564	59467515	952	6	5.11926e-58	2.33999e-09	0.00331586	3.47849e-08	15.6579	11.1456	NA	cg36590664_TC21,cg36590666_BC21,cg36590683_TC21,cg36590692_BC21,cg36590695_TC21
chr1	19208780	19211991	3212	10	2.83597e-33	2.26245e-09	0.00977628	3.88414e-08	16.6332	6.22669	Tfap2b	cg36696350_TC21,cg36696367_BC11,cg36696369_TC11,cg36696388_BC21,cg36696389_BC21,cg36696390_TC21,cg36696441_BC21,cg36696453_TC21,cg36696466_TC21,cg36696468_BC21
chr18	32377003	32378320	1318	8	1.20312e-138	3.11051e-07	0.00109106	4.11245e-08	16.0822	6.59349	Bin1, A830052D11Rik	cg35563313_TC21,cg35563318_BC21,cg35563319_BC21,cg35563359_TC21,cg35563384_TC11,cg35563385_BC21,cg35563395_BC21,cg35563396_BC11
chr16	9993647	9995339	1693	7	9.20044e-43	2.17909e-09	0.00517139	4.26873e-08	8.56227	4.50952	Grin2a	cg33900697_TC11,cg33900698_TC21,cg33900741_BC21,cg33900765_BC11,cg33900770_TC11,cg33900798_TC21
chr4	11579566	11580215	650	5	1.71492e-42	2.52529e-09	0.00376222	4.34267e-08	21.6439	18.5425	Rad54b, Fsbp	cg40615235_TC21,cg40615236_BC21,cg40615237_TC21,cg40615246_TC21,cg40615248_TC21
chr4	91374648	91376640	1993	11	1.2797e-47	7.88379e-08	0.00654231	4.3585e-08	9.461	3.43653	Elavl2	cg41132214_BC21,cg41132225_BC11,cg41132231_BC11,cg41132249_TC21,cg41132258_BC21,cg41132259_TC11,cg41132260_BC21,cg41132271_TC21,cg41132275_BC11,cg41132277_TC21
chr18	11051896	11054636	2741	8	1.70367e-27	1.75587e-08	0.00604064	4.45685e-08	9.373	3.66686	Gata6, Gata6os	cg35426816_TC21,cg35426823_TC21,cg35426828_BC11,cg35426872_BC21,cg35426874_BC21,cg35426899_BC21,cg35426979_TC11
chr5	57718888	57722239	3352	10	2.13759e-21	1.63975e-09	0.0128852	4.45817e-08	18.2514	7.43307	Pcdh7, 4932441J04Rik	cg42178238_BC11,cg42178269_BC21,cg42178272_BC21,cg42178341_BC11,cg42178351_BC11,cg42178388_TC21,cg42178392_TC21,cg42178403_BC21,cg42178405_BC21,cg42178407_BC21
chr13	57907482	57908450	969	6	1.87043e-48	2.92611e-09	0.00407088	4.66998e-08	11.9031	7.67205	Spock1	cg31667446_TC21,cg31667468_TC21,cg31667502_TC21,cg31667504_BC21,cg31667505_TC21
chr2	136387586	136388147	562	4	4.64388e-62	5.06409e-09	0.00175522	5.13516e-08	10.8346	8.01195	Pak7	cg39008400_BC21,cg39008409_TC11,cg39008418_TC11
chr3	45380052	45381862	1811	5	4.42259e-100	4.71966e-09	0.00123733	5.30749e-08	11.2982	7.90135	Pcdh10	cg39705683_BC21,cg39705707_BC21,cg39705756_TC11,cg39705809_TC21
chr2	145860618	145861229	612	5	1.08625e-41	3.23648e-09	0.00406594	5.53453e-08	16.8741	14.4664	Rin2	cg39068351_BC21,cg39068356_BC21,cg39068373_BC21,cg39068374_TC21,cg39068375_BC21
chr2	27678728	27680013	1286	4	4.41228e-53	6.48081e-09	0.00168094	6.15948e-08	21.4321	16.647	Rxra	cg38181874_TC21,cg38181877_BC11,cg38181883_BC21,cg38181885_BC21
chr4	126324953	126325830	878	6	2.44853e-37	2.56626e-09	0.00617443	6.18485e-08	17.1375	12.4215	Gm12945, Tekt2	cg41419171_BC21,cg41419175_TC21,cg41419180_BC21,cg41419197_BC21,cg41419198_TC21
chr1	38626830	38629853	3024	6	3.46837e-54	4.81914e-09	0.00274056	6.55063e-08	16.7834	12.2924	Aff3	cg36831147_TC11,cg36831152_BC21,cg36831293_BC21,cg36831310_TC21,cg36831326_TC21
chr5	37825872	37827453	1582	8	1.06497e-58	3.73364e-09	0.00380501	6.75873e-08	10.926	8.10962	NA	cg42057225_TC21,cg42057229_BC21,cg42057230_BC11,cg42057255_TC21,cg42057261_TC21,cg42057299_TC11,cg42057300_BC11,cg42057310_BC21
chr2	101628436	101629775	1340	10	3.83116e-45	4.15674e-08	0.00861821	6.83395e-08	9.65159	5.5804	Rag2, B230118H07Rik	cg38735117_BC11,cg38735122_TC21,cg38735130_TC11,cg38735138_BC21,cg38735139_TC21,cg38735140_BC11,cg38735142_TC21,cg38735149_BC21,cg38735151_BC21
chr6	136543274	136543621	348	7	6.60387e-40	1.13239e-08	0.00602357	7.16614e-08	16.0831	10.2635	Atf7ip	cg44060779_TC21,cg44060779_TC22,cg44060780_BC11,cg44060783_TC11,cg44060785_TC21,cg44060785_TC22,cg44060786_TC11
chr5	5265368	5266336	969	7	1.08097e-49	1.03868e-08	0.0050518	7.55041e-08	22.3188	13.1365	Cdk14	cg41822307_TC21,cg41822316_TC21,cg41822317_BC21,cg41822318_TC21,cg41822321_BC21,cg41822322_TC21
chr1	120602094	120603779	1686	8	5.86794e-34	1.89995e-09	0.0078798	7.95924e-08	13.8753	6.93593	En1	cg37388350_BC21,cg37388365_BC11,cg37388369_BC11,cg37388370_TC11,cg37388382_BC21,cg37388444_BC21,cg37388449_BC11,cg37388490_BC21
chr8	33906352	33906973	622	4	2.31381e-45	9.71533e-09	0.00241586	9.92858e-08	23.2282	19.1827	Rbpms	cg45559969_TC21,cg45559970_TC21,cg45559971_TC21
chr19	5050237	5051366	1130	7	1.00954e-36	6.10564e-09	0.00741086	9.97043e-08	14.7293	7.46159	Rin1	cg36086624_BC21,cg36086630_TC21,cg36086631_BC21,cg36086632_BC11,cg36086633_TC21,cg36086634_TC11,cg36086650_BC21
chr2	172042792	172043663	872	4	1.54714e-56	1.18483e-08	0.00190568	1.10402e-07	15.5007	13.4344	Cbln4	cg39352368_TC21,cg39352417_TC21,cg39352426_BC21
chr11	96316911	96318829	1919	9	1.90565e-27	3.7222e-09	0.0105177	1.15609e-07	18.9513	9.88968	Mir10a, Hoxb4	cg29978879_BC11,cg29978887_TC21,cg29978889_TC21,cg29978901_BC21,cg29978917_TC21,cg29978921_BC21,cg29978926_BC21,cg29978935_TC11,cg29978936_BC11
chr2	149830490	149831322	833	5	1.92814e-50	9.70539e-09	0.00299929	1.25256e-07	14.7406	9.09869	Syndig1, C530025M09Rik	cg39096173_TC21,cg39096235_BC11,cg39096237_BC21,cg39096251_BC21
chr11	97022088	97022412	325	4	2.19799e-53	1.34482e-08	0.00215798	1.25875e-07	31.3441	24.6619	Sp6, Gm11532	cg29989012_TC11,cg29989039_BC21,cg29989040_TC21,cg29989042_BC21
chr4	22487033	22489148	2116	7	5.37443e-26	5.011e-09	0.00902373	1.36845e-07	6.97848	3.81854	Pou3f2	cg40676831_TC21,cg40676848_TC21,cg40676863_TC11,cg40676943_TC11,cg40676945_TC21,cg40676972_BC21
chr7	30313982	30314983	1002	6	3.26278e-33	7.98683e-09	0.00650539	1.46452e-07	18.2435	12.5697	Alkbh6, Syne4	cg44390842_TC11,cg44390844_TC21,cg44390847_TC21,cg44390863_TC11,cg44390869_BC21,cg44390871_BC21
chr4	142179568	142179817	250	3	1.8262e-89	2.63871e-08	0.000833314	1.46565e-07	26.3403	24.5395	Kazn	cg41640979_BC21,cg41640985_TC21,cg41640987_TC21
chr14	105588805	105589786	982	8	2.33859e-26	2.81396e-09	0.0167395	1.48268e-07	18.1433	9.57598	9330188P03Rik	cg32882770_TC21,cg32882775_BC21,cg32882783_BC11,cg32882792_TC21,cg32882795_BC21,cg32882796_TC21,cg32882798_TC21,cg32882801_TC21
chr5	28459918	28460089	172	3	1.1782e-97	2.85543e-08	0.000696888	1.52137e-07	29.9669	26.164	9530036O11Rik, Shh	cg41966470_TC21,cg41966471_TC21
chrX	120290348	120290397	50	3	8.61065e-90	2.78465e-08	0.000826566	1.53541e-07	17.4918	12.6391	Pcdh11x	cg47966489_BC11,cg47966492_BC21
chr3	98280370	98280511	142	4	3.06121e-55	1.77602e-08	0.00194738	1.55349e-07	23.5065	15.7029	Hmgcs2	cg40084839_TC21,cg40084841_TC21,cg40084843_BC21,cg40084845_BC21
chrX	49470049	49470821	773	6	5.06628e-45	1.3675e-08	0.00416756	1.60858e-07	9.39487	5.74094	Arhgap36	cg47618956_TC11,cg47618962_TC11,cg47618967_TC21,cg47618974_TC11,cg47618975_BC11,cg47618983_TC21
chr7	28917889	28919976	2088	5	9.91885e-25	1.22752e-08	0.00479547	1.68257e-07	15.8418	14.2976	Actn4	cg44371635_TC21,cg44371639_TC21,cg44371645_TC21,cg44371648_TC21
chr12	49381657	49385959	4303	10	1.4384e-19	2.74457e-09	0.0153415	1.68594e-07	16.7105	6.01708	Foxg1, Gm43517, Gm34304	cg30618810_BC21,cg30618822_BC21,cg30618835_TC21,cg30618857_BC21,cg30618933_TC21,cg30618937_BC21,cg30618962_BC21,cg30618990_BC11,cg30619053_BC11,cg30619125_TC21
chr11	87755271	87757335	2065	7	3.38087e-25	5.67683e-09	0.010351	1.77226e-07	-16.2472	-11.7712	Mir142hg, Mir142, Mir142b	cg29894886_TC21,cg29894893_TC21,cg29894909_TC21,cg29894910_TC21,cg29894917_TC21,cg29894932_TC21,cg29894946_TC21
chr19	44835973	44836792	820	3	5.45244e-100	3.61503e-08	0.000669453	1.86463e-07	28.03	23.4036	Pax2	cg04943368_BC21,cg36438536_BC21,cg36438562_TC11
chr17	8433653	8435400	1748	7	3.67979e-26	1.04817e-08	0.00969778	1.91661e-07	15.8071	7.76072	T	cg34614485_BC21,cg34614540_BC21,cg34614541_TC21,cg34614569_BC21,cg34614572_TC21,cg34614590_TC21,cg34614591_TC21
chr5	49524756	49524980	225	3	1.43619e-94	3.70687e-08	0.000800902	1.9526e-07	27.3977	17.098	Kcnip4	cg42126202_BC11,cg42126223_BC11
chr5	97935269	97935733	465	4	7.56182e-45	2.04652e-08	0.00273706	1.96551e-07	31.1583	23.6019	Antxr2	cg42453630_BC11,cg42453649_BC11,cg42453660_TC11
chr8	27120782	27122240	1459	10	7.20059e-25	7.33243e-09	0.0212918	1.97143e-07	11.2972	9.26296	Adgra2	cg45513750_BC21,cg45513753_TC21,cg45513755_BC21,cg45513756_BC21,cg45513757_BC11,cg45513759_BC21,cg45513791_TC21,cg45513797_TC21,cg45513798_TC21,cg45513834_BC21
chr5	71095266	71096411	1146	4	4.8571e-31	2.13305e-08	0.00296474	2.08212e-07	11.5116	8.38204	Gabra2	cg42267327_BC11,cg42267371_TC21,cg42267380_TC21
chr6	31124634	31126842	2209	7	2.08802e-28	1.21757e-08	0.00746417	2.12423e-07	-26.73	-18.1408	Lncpint	cg43268096_TC21,cg43268102_TC21,cg43268105_BC21,cg43268120_TC21,cg43268121_BC11,cg43268128_BC11
chr7	24585556	24585825	270	5	4.2051e-32	1.54389e-08	0.00611371	2.42176e-07	21.9501	15.8612	Zfp575	cg44320080_BC21,cg44320082_TC21,cg44320083_TC21,cg44320102_BC11
chr9	27299039	27299715	677	4	1.43506e-44	2.90209e-08	0.00237071	2.44847e-07	6.51219	5.22571	Igsf9b	cg46537582_TC21,cg46537583_TC11,cg46537590_TC21,cg46537637_TC21
chr5	124025389	124026147	759	5	5.19526e-35	1.83067e-08	0.00519429	2.45247e-07	20.2011	16.6106	Vps37b	cg42768352_TC21,cg42768358_BC11,cg42768359_TC21,cg42768362_TC21
chr12	80692514	80693222	709	6	6.62857e-29	1.15409e-08	0.00866359	2.50431e-07	10.8599	6.18056	Plekhd1	cg30858640_BC11,cg30858641_TC21,cg30858670_BC21,cg30858672_TC21,cg30858683_BC11,cg30858696_BC21
chr1	189402259	189402761	503	5	1.7604e-33	2.15321e-08	0.00518411	2.69454e-07	16.6659	13.8813	Kcnk2	cg37942673_BC21,cg37942674_BC21,cg37942675_BC21,cg37942684_TC21
chr7	130692059	130692930	872	5	1.89836e-37	2.0955e-08	0.00446341	2.73768e-07	29.6159	17.8901	Tacc2, Fgfr2	cg45166604_BC21,cg45166610_BC11,cg45166618_TC11,cg45166643_BC11,cg45166644_TC11
chr2	76097723	76098261	539	4	5.60254e-39	2.85666e-08	0.00319459	2.73913e-07	22.1095	18.2969	Pde11a	cg38573862_TC21,cg38573865_BC11,cg38573872_TC21
chr6	23248033	23249290	1258	8	5.80439e-30	3.44273e-08	0.0109508	2.85228e-07	8.22498	4.28183	Fezf1	cg04931708_TC11,cg07604651_TC21,cg43210385_BC21,cg43210394_BC21,cg43210397_TC21,cg43210408_TC21,cg43210435_BC21
chr18	58835980	58837735	1756	5	3.69561e-51	3.72263e-08	0.00246432	2.89323e-07	12.2913	6.33459	Adamts19	cg35777363_TC21,cg35777403_TC11,cg35777405_BC11,cg35777448_TC21,cg35777476_BC11
chr14	70626093	70627353	1261	6	2.03627e-56	9.43188e-07	0.00325683	2.96665e-07	25.3405	13.3384	Dmtn	cg32653900_TC21,cg32653921_BC11,cg32653930_BC21,cg32653932_BC21,cg32653936_TC21
chr16	84713469	84714249	781	5	1.27643e-43	2.50441e-08	0.00393807	3.00805e-07	-15.1806	-13.0718	Mir155hg, Mir155	cg34425712_TC21,cg34425713_BC21,cg34425718_BC21,cg34425719_TC21,cg34425720_TC21
chr19	43600045	43601611	1567	6	6.24401e-31	1.97423e-08	0.00698625	3.13897e-07	12.4039	8.3926	NA	cg36421050_TC21,cg36421059_TC21,cg36421060_BC21,cg36421073_BC21,cg36421085_BC21
chr3	154328981	154330943	1963	11	2.05233e-21	3.63397e-09	0.0277944	3.37984e-07	8.39469	5.09468	AI606473, Lhx8	cg40527504_TC21,cg40527530_TC11,cg40527554_TC21,cg40527559_BC11,cg40527564_TC21,cg40527582_TC11,cg40527584_TC21,cg40527586_BC21,cg40527590_BC21,cg40527594_BC21
chrX	58018720	58019310	591	5	8.01307e-35	2.75842e-08	0.00495151	3.44112e-07	14.5304	6.38445	NA	cg47666844_TC11,cg47666851_BC11,cg47666862_BC21,cg47666875_TC21
chr2	28911307	28912835	1529	7	2.57769e-28	1.35177e-08	0.0112182	3.45472e-07	10.4415	5.82805	Barhl1	cg38196215_TC11,cg38196244_TC21,cg38196252_BC21,cg38196257_BC11,cg38196270_TC11,cg38196287_BC21
chr16	32164254	32165622	1369	8	1.03381e-27	1.86781e-08	0.0121068	3.54722e-07	-14.4618	0.320206	Nrros	cg34084860_BC21,cg34084885_TC21,cg34084886_TC11,cg34084887_TC21,cg34084888_TC11,cg34084889_TC11,cg34084895_BC21
chr15	75997017	75998376	1360	6	1.56968e-48	1.7796e-05	0.0037121	3.74394e-07	25.1615	14.29	Mapk15	cg33502732_TC21,cg33502775_BC21,cg33502777_TC21,cg33502804_BC21,cg33502808_TC21,cg33502809_BC11
chr7	31110921	31112286	1366	4	8.29297e-84	1.13032e-07	0.000925244	3.95066e-07	-20.3541	-8.44581	Hpn	cg44402056_BC21,cg44402068_BC11,cg44402072_BC11
chr12	71638404	71638517	114	4	3.9794e-36	4.19297e-08	0.00361056	3.95497e-07	18.3009	17.6377	9630002D21Rik	cg30773879_TC21,cg30773881_BC11,cg30773882_TC21,cg30773883_BC21
chr10	119819277	119819521	245	5	2.62895e-32	2.85833e-08	0.00579056	3.96487e-07	18.1309	14.3182	Grip1	cg29065924_BC11,cg29065926_BC11,cg29065927_TC21,cg29065928_BC21,cg29065931_BC21
chr3	101836133	101836776	644	5	2.95051e-55	2.26836e-06	0.00268964	4.00707e-07	18.8008	13.9881	Mab21l3	cg40114040_BC21,cg40114050_TC21
chr17	48931785	48932656	872	6	3.83651e-28	3.09046e-08	0.00848511	4.09849e-07	8.79379	5.03387	Lrfn2	cg34999484_TC21,cg34999508_BC11,cg34999515_BC11,cg34999516_BC21,cg34999531_TC21,cg34999535_TC21
chr1	42693424	42697391	3968	12	1.0495e-18	1.89232e-08	0.0149777	4.12068e-07	9.75531	3.95183	Pou3f3, Gm20646, Pantr1	cg36868327_BC21,cg36868333_BC21,cg36868343_TC21,cg36868358_BC21,cg36868360_BC21,cg36868387_BC21,cg36868423_BC21,cg36868448_TC11,cg36868464_BC21,cg36868472_BC21,cg36868576_TC21
chr2	30266193	30266951	759	6	2.60681e-39	4.29629e-07	0.00564294	4.4018e-07	16.5745	9.17319	Gm28035, Phyhd1	cg38213222_BC21,cg38213225_TC21,cg38213226_TC21,cg38213227_BC21,cg38213228_TC21,cg38213229_BC21
chrY	1010349	1010941	593	13	2.52913e-27	1.55777e-08	0.0267819	4.68373e-07	-11.9009	-4.59883	Eif2s3y	cg48213588_BC21,cg48213589_TC11,cg48213591_TC21,cg48213593_TC11,cg48213594_TC11,cg48213598_BC11,cg48213601_BC11,cg48213602_BC11,cg48213604_BC11,cg48213610_TC21,cg48213611_TC11,cg48213612_TC21,cg48213614_TC11
chr10	68134705	68135243	539	5	5.10777e-83	1.60984e-07	0.00165943	4.86693e-07	27.3629	18.5727	Arid5b	cg28594019_BC11,cg28594019_BC12,cg28594023_TC21,cg28594024_TC11
chr17	29273110	29274312	1203	5	4.86788e-26	5.08567e-08	0.00480394	5.11927e-07	19.0569	14.6428	BC004004	cg34803315_TC21,cg34803318_TC21,cg34803331_TC21,cg34803332_TC21,cg34803338_TC21
chrX	137120150	137122248	2099	8	5.04302e-16	1.60718e-08	0.018697	5.31985e-07	14.9113	7.59863	Esx1	cg48037887_BC21,cg48037888_TC21,cg48037906_BC21,cg48037925_TC21,cg48037946_TC11,cg48037961_TC21,cg48037972_BC21
chr5	111581369	111582382	1014	7	7.46309e-28	4.05982e-08	0.0115067	5.86897e-07	11.4407	8.79131	C130026L21Rik	cg42588062_BC21,cg42588064_TC11,cg42588067_BC21,cg42588074_TC21,cg42588087_TC21,cg42588092_BC21,cg42588094_TC11
chrX	53052332	53054606	2275	13	5.9124e-24	2.92547e-08	0.0210377	6.00417e-07	14.3809	8.49565	Gm28730, Mir351, Mir503, Mir322	cg47641246_TC21,cg47641249_TC21,cg47641250_TC21,cg47641257_BC11,cg47641263_TC21,cg47641264_TC21,cg47641265_TC21,cg47641271_BC21,cg47641272_TC21,cg47641274_BC21,cg47641276_BC21,cg47641280_BC21
chr4	115056301	115060181	3881	15	7.51609e-19	6.09955e-07	0.0178847	6.13476e-07	16.3093	6.11639	Tal1	cg41304564_TC21,cg41304570_TC11,cg41304586_BC21,cg41304611_BC11,cg41304650_TC21,cg41304661_BC21,cg41304662_TC21,cg41304663_TC21,cg41304676_BC11,cg41304682_TC21,cg41304699_TC21,cg41304720_TC11,cg41304746_TC21,cg41304751_BC21,cg41304768_TC21
chr11	76292264	76294215	1952	6	3.41349e-48	3.85495e-07	0.0035187	6.25938e-07	20.4597	8.5614	Nxn	cg29776413_BC11,cg29776421_TC21,cg29776425_BC11,cg29776440_TC21,cg29776451_TC21
chr6	106793233	106794603	1371	5	2.91117e-28	5.00466e-08	0.00642177	6.49639e-07	-17.8603	-14.6856	Crbn	cg43814105_TC11,cg43814105_TO11,cg43814105_TO21,cg43814114_BC21
chr10	118121157	118121754	598	5	1.51515e-32	6.95548e-08	0.00570517	6.77608e-07	16.5987	12.8178	5330439M10Rik	cg29046651_BC11,cg29046658_TC21,cg29046663_TC21,cg29046664_BC21,cg29046671_BC21
chr13	40865564	40865654	91	4	3.6331e-36	8.13937e-08	0.00358452	6.98725e-07	-17.0499	-9.80981	Gcnt2	cg31478902_BC21,cg31478904_BC21,cg31478905_TC21,cg31478906_BC11
chr6	110645652	110646071	420	4	1.64142e-34	8.0554e-08	0.00383186	7.04448e-07	18.6611	10.9245	Grm7, Gm20387	cg43836610_BC21,cg43836611_BC21,cg43836626_TC21,cg43836642_BC21
chr11	60140121	60141403	1283	5	2.11567e-28	6.26629e-08	0.00599043	7.1652e-07	16.6802	10.1987	Rai1	cg29611121_TC21,cg29611138_TC21,cg29611180_TC21,cg29611182_BC21,cg29611202_TC21
chr13	76054925	76057067	2143	7	2.01738e-22	2.03351e-07	0.00998097	7.36948e-07	15.1834	8.44731	Gpr150	cg31812574_TC21,cg31812605_BC21,cg31812645_BC21,cg31812670_BC21,cg31812673_TC21,cg31812675_TC21
chr7	112427123	112427902	780	7	5.31995e-23	2.68513e-08	0.0148343	7.40901e-07	12.812	6.26083	Parva	cg45000100_TC21,cg45000102_BC21,cg45000104_TC21,cg45000109_TC21,cg45000115_BC11,cg45000128_BC21,cg45000131_TC11
chr8	99414620	99416851	2232	4	8.35399e-46	1.30717e-07	0.00202362	7.67082e-07	20.4057	8.92323	A330008L17Rik, Cdh8, Gm15680	cg46060509_BC11,cg46060573_TC11,cg46060596_BC21
chr6	48840290	48841768	1479	6	1.78971e-23	4.49459e-08	0.0103309	7.82157e-07	9.82327	6.97869	Tmem176a, Tmem176b	cg43392139_BC21,cg43392143_BC21,cg43392145_BC21,cg43392151_TC21,cg43392154_TC21
chr17	85612591	85613672	1082	5	3.00308e-23	6.40641e-08	0.00680013	7.92499e-07	10.8648	7.62226	Gm27801, Six3, Six3os1	cg35306904_BC21,cg35306905_BC21,cg35306934_TC21,cg35306943_BC11
chr10	42581779	42583860	2082	8	2.79251e-19	2.13654e-08	0.0191198	8.08712e-07	7.51764	5.5672	Ostm1, Nr2e1	cg28401458_TC11,cg28401484_BC21,cg28401539_BC21,cg28401568_BC11,cg28401571_BC21,cg28401579_BC21,cg28401586_BC21
chr11	3628894	3629154	261	4	7.68286e-51	1.30064e-07	0.00219603	8.70654e-07	13.7393	10.9272	Gm11950	cg29181895_BC21,cg29181896_BC21,cg29181899_BC11
chr1	89930276	89931831	1556	6	1.7685e-29	8.58594e-08	0.00591243	8.73928e-07	16.3824	5.99865	D130058E05Rik, Gbx2	cg37213699_BC11,cg37213742_BC21,cg37213786_BC11,cg37213808_BC21,cg37213829_TC21
chr7	45233920	45236579	2660	9	1.46586e-32	1.23396e-07	0.00803249	8.86709e-07	22.8291	6.68192	Cd37	cg44516596_BC11,cg44516611_BC21,cg44516613_BC11,cg44516621_TC21,cg44516637_TC21,cg44516638_BC21,cg44516661_BC21,cg44516672_BC11
chr9	107698976	107702826	3851	6	5.26248e-19	7.4761e-08	0.00664458	8.98604e-07	20.1729	12.1787	Sema3f	cg47231470_BC21,cg47231478_BC21,cg47231489_TC11,cg47231503_TC21,cg47231517_TC21
chr3	96559408	96560709	1302	6	2.10081e-30	8.90152e-08	0.00801785	9.00449e-07	10.3288	5.44537	Txnip, Gm15441	cg40065934_TC21,cg40065944_BC21,cg40065947_TC21,cg40065948_TC21,cg40065953_TC21,cg40065966_TC11
chr4	127971113	127972542	1430	5	1.99291e-44	1.4567e-07	0.0036097	9.02606e-07	16.3103	11.3799	NA	cg41437562_BC11,cg41437571_BC21,cg41437585_BC11,cg41437611_BC21
chr5	107721814	107722803	990	5	5.42039e-33	9.3532e-08	0.00593005	9.08904e-07	18.8852	13.262	Gfi1	cg42553338_BC21,cg42553340_BC21,cg42553349_BC21,cg42553357_BC21
chr7	84409618	84411042	1425	5	1.90227e-23	6.93483e-08	0.00852049	9.71137e-07	12.1774	8.83164	Arnt2	cg44813011_TC11,cg44813012_TC21,cg44813013_BC21,cg44813022_BC21
chr14	24002839	24005158	2320	8	7.58174e-49	1.34393e-06	0.00509041	9.739e-07	12.723	4.17242	4930519K11Rik, Kcnma1	cg32270739_TC11,cg32270742_BC21,cg32270746_TC21,cg32270756_BC21,cg32270777_BC11,cg32270793_BC21,cg32270892_TC21
chr5	3844619	3845244	626	4	3.23426e-33	1.3393e-07	0.00387018	1.06738e-06	21.0313	15.6889	Krit1, Lrrd1	cg41811728_TC11,cg41811731_TC21,cg41811742_BC21,cg41811745_BC21
chr2	54436188	54436430	243	3	3.36494e-49	2.15705e-07	0.0016667	1.08147e-06	14.7623	11.9862	Galnt13	cg38397270_BC21,cg38397286_BC21,cg38397293_TC21
chr11	103112120	103113165	1046	5	1.44948e-25	8.14091e-08	0.00840317	1.09055e-06	12.938	12.3447	Acbd4	cg30074442_TC21,cg30074456_BC21,cg30074462_BC21,cg30074464_TC21,cg30074476_TC21
chr11	43474056	43474302	247	5	3.90976e-36	1.28095e-07	0.00457549	1.09649e-06	13.4511	10.1744	C1qtnf2	cg29456009_BC21,cg29456010_TC21,cg29456014_BC21,cg29456015_TC21,cg29456022_TC11
chr3	17793798	17795686	1889	8	1.16998e-24	1.34961e-07	0.0096822	1.1049e-06	8.11612	5.10908	Mir124-2hg, Mir124a-2	cg39521464_BC21,cg39521465_BC21,cg39521466_TC21,cg39521467_BC21,cg39521520_TC21,cg39521537_TC21,cg39521544_BC11,cg39521545_TC21
chr7	143004674	143007028	2355	5	2.72662e-18	8.42309e-08	0.00837308	1.12451e-06	-15.2858	-13.3271	Tspan32, Tspan32os	cg45288310_TC21,cg45288316_TC21,cg45288319_BC21,cg45288321_BC21,cg45288326_BC21
chr5	36528796	36531673	2878	8	6.45142e-23	1.33672e-07	0.0114124	1.17879e-06	14.3137	9.09083	Tbc1d14	cg42043271_BC11,cg42043289_BC21,cg42043308_TC21,cg42043309_BC21,cg42043313_BC21,cg42043321_BC21,cg42043325_BC21
chr1	40324843	40325885	1043	6	3.51575e-33	1.37927e-07	0.00650759	1.1966e-06	19.3201	9.86158	Il1rl2	cg36850505_TC21,cg36850528_TC21,cg36850529_BC21,cg36850540_TC21,cg36850541_BC11,cg36850542_TC11
chr3	41522508	41523192	685	4	1.85816e-29	1.39285e-07	0.0047047	1.20099e-06	16.4265	14.6637	2400006E01Rik	cg39687741_BC21,cg39687747_BC11,cg39687748_BC21
chr10	70120956	70121841	886	4	6.89167e-34	1.55345e-07	0.00394031	1.21902e-06	21.4353	12.9213	Ccdc6	cg28615938_TC21,cg28615939_TC21,cg28615950_TC11,cg28615958_TC21
chr6	15184331	15185606	1276	7	1.48325e-28	8.40097e-08	0.0104681	1.27485e-06	15.4711	7.84166	Foxp2	cg43161251_TC21,cg43161252_TC21,cg43161254_BC21,cg43161256_TC21,cg43161258_BC21,cg43161264_TC21,cg43161265_TC21
chr13	98502999	98505118	2120	6	2.79487e-17	7.87508e-08	0.0105025	1.27567e-06	13.71	7.7157	NA	cg31962284_BC21,cg31962294_BC21,cg31962311_TC21,cg31962333_BC21,cg31962385_TC21
chr2	55435866	55437855	1990	10	7.36894e-44	5.20139e-07	0.00747813	1.28536e-06	12.8464	5.80098	Kcnj3	cg38401502_BC21,cg38401503_TC21,cg38401507_BC21,cg38401518_TC21,cg38401538_TC21,cg38401562_TC11,cg38401563_BC21,cg38401568_BC21,cg38401585_TC11,cg38401587_BC21
chr16	21995279	21996545	1267	5	1.30421e-30	2.10844e-07	0.00594396	1.3365e-06	13.5644	9.8541	Liph	cg33999184_BC21,cg33999199_BC21,cg33999200_TC11,cg33999209_TC21
chr13	98175844	98176516	673	5	3.54251e-37	2.21291e-07	0.00415973	1.34947e-06	18.9798	12.8823	Arhgef28	cg31958010_BC21,cg31958014_BC21,cg31958017_BC11,cg31958018_TC21
chr2	27739903	27740739	837	4	1.70016e-45	3.43315e-07	0.00258504	1.36212e-06	18.1727	13.2003	Rxra	cg38182493_BC21,cg38182498_TC21,cg38182507_TC21,cg38182516_BC21
chr7	67849227	67850025	799	7	1.64229e-27	9.15307e-08	0.0113646	1.36526e-06	18.6322	12.0524	Gm39027	cg44675201_BC21,cg44675205_TC11,cg44675215_TC21,cg44675216_TC11,cg44675217_BC21,cg44675226_TC21
chrX	143826978	143827489	512	4	4.00185e-33	1.70402e-07	0.00424167	1.36811e-06	20.0476	15.8224	Capn6, Gm47298	cg48076535_BC21,cg48076537_BC21,cg48076539_TC21
chr9	112118613	112119782	1170	4	1.27985e-74	1.99512e-06	0.00140526	1.374e-06	18.3764	14.2127	Arpp21, Mir128-2	cg47278310_BC21,cg47278311_BC21,cg47278330_TC21
chr19	6848237	6848592	356	4	3.93848e-29	1.62471e-07	0.00503135	1.39073e-06	16.8248	16.0057	Ccdc88b	cg36113671_BC21,cg36113674_TC21,cg36113680_BC21
chr1	4496182	4497471	1290	8	6.70932e-37	1.98972e-07	0.00820097	1.45362e-06	12.2582	6.02115	Gm37587, Sox17	cg36610007_TC11,cg36610016_TC21,cg36610022_BC21,cg36610025_TC21,cg36610051_TC11,cg36610056_BC21,cg36610062_BC21
chr7	70357255	70360612	3358	12	2.00303e-26	3.3478e-06	0.0127525	1.47133e-06	11.4682	4.0134	Nr2f2	cg44695963_BC21,cg44695967_TC21,cg44695968_TC21,cg44695997_TC21,cg44696013_BC21,cg44696028_TC11,cg44696042_TC21,cg44696052_BC11,cg44696065_BC11,cg44696100_BC21,cg44696125_BC11
chr13	116303095	116303729	635	4	9.30817e-28	1.82187e-07	0.00485039	1.49943e-06	-18.2939	-15.5716	Isl1	cg32118059_TC21,cg32118061_TC21,cg32118082_TC21
chr19	7069577	7070512	936	5	1.6965e-62	8.45056e-07	0.00222463	1.51319e-06	22.6011	12.8208	Macrod1	cg36117439_TC21,cg36117447_BC21,cg36117453_TC21,cg36117454_TC11,cg36117463_BC21
chr8	91872488	91872917	430	5	1.01893e-31	1.70227e-07	0.00543828	1.53611e-06	13.9163	8.27543	Gm28511	cg46000019_BC21,cg46000024_BC21,cg46000026_BC21,cg46000029_TC11,cg46000039_BC21
chr11	19014292	19015844	1553	4	4.06904e-27	1.90348e-07	0.0047091	1.54337e-06	21.2199	17.6889	Gm16141, Meis1	cg29289444_BC11,cg29289460_TC21,cg29289484_BC21
chr5	137349528	137351032	1505	5	6.1376e-43	2.46201e-05	0.00309333	1.55912e-06	10.1689	6.31704	Ephb4	cg42915486_BC21,cg42915490_TC21,cg42915491_TC11,cg42915547_BC11,cg42915564_BC21
chr4	119814312	119814941	630	5	1.20035e-25	1.26358e-07	0.00819849	1.55962e-06	11.2891	7.4857	Hivep3	cg41354801_TC21,cg41354803_BC11,cg41354804_TC11,cg41354809_TC11,cg41354825_BC21
chr11	119037384	119037936	553	5	6.40918e-38	4.66364e-07	0.00452713	1.62527e-06	19.8553	14.9062	Cbx8	cg30268333_BC21,cg30268334_BC21,cg30268353_BC21,cg30268364_TC21
chr8	36147090	36147221	132	4	3.83227e-36	2.51464e-07	0.00348222	1.63693e-06	12.2382	10.3495	Prag1	cg45583843_BC11,cg45583846_BC21,cg45583846_BC22
chr5	84416164	84418518	2355	9	1.23722e-16	4.04917e-08	0.0249623	1.64712e-06	8.63987	4.31372	Epha5	cg42366211_TC21,cg42366212_BC11,cg42366246_BC21,cg42366253_TC21,cg42366305_TC11,cg42366317_BC21,cg42366318_BC21,cg42366329_TC21
chr2	165887416	165888647	1232	6	5.43136e-19	9.42385e-08	0.0128087	1.65091e-06	14.3127	10.329	Zmynd8	cg39267576_TC21,cg39267582_BC21,cg39267590_BC21,cg39267597_BC21,cg39267598_TC21
chr10	26077820	26079088	1269	6	5.44692e-23	1.57358e-07	0.00841357	1.65196e-06	13.9275	6.83643	Gm9767, Tmem200a	cg28294730_TC11,cg28294732_BC21,cg28294806_TC21,cg28294819_BC21,cg28294825_BC21
chr11	77518516	77519251	736	5	2.07632e-26	1.57097e-07	0.00721494	1.67153e-06	-16.7152	-13.8534	Abhd15, Gm10392	cg29789690_TC11,cg29789693_TC21,cg29789694_BC11,cg29789707_BC21,cg29789708_TC21
chr6	89421561	89421857	297	5	1.32658e-43	2.38695e-06	0.00349371	1.68173e-06	-21.5775	-14.2965	Chchd6	cg43684668_TC11,cg43684668_TO11,cg43684668_TO21,cg43684671_BC21
chr13	40727743	40729433	1691	4	2.08012e-20	2.10523e-07	0.0053613	1.77206e-06	-14.787	-12.8465	Gm26688, Tfap2a	cg31477176_TC21,cg31477182_TC21,cg31477198_TC21
chr1	156838878	156839156	279	4	6.90636e-41	4.18554e-07	0.00290677	1.80973e-06	20.0076	16.4473	Angptl1, Ralgps2	cg37654274_TC21,cg37654275_TC21,cg37654278_TC21
chr2	152427603	152427691	89	3	2.1071e-46	3.85546e-07	0.0017507	1.81089e-06	20.7988	16.9954	6820408C15Rik	cg39118054_BC21,cg39118056_TC11,cg39118059_TC21
chr7	109615089	109617703	2615	7	3.61182e-21	2.94024e-07	0.0110622	1.82105e-06	13.8459	7.77409	Denn2b	cg44975729_TC21,cg44975735_TC11,cg44975737_TC21,cg44975738_BC21,cg44975754_TC11,cg44975756_TC21
chr1	134036977	134037554	578	7	5.45262e-26	1.35985e-07	0.0129194	1.84929e-06	17.6067	12.9409	Fmod	cg37487772_TC21,cg37487773_BC21,cg37487775_TC11,cg37487776_BC21,cg37487780_TC21,cg37487781_TC11,cg37487783_TC21
chr3	88536189	88537017	829	6	3.02963e-36	2.17702e-07	0.00646636	1.85453e-06	24.5112	14.2839	Mex3a, Mir1905	cg39995253_BC21,cg39995255_BC21,cg39995261_BC21,cg39995299_TC21,cg39995318_BC11
chr19	59451586	59452799	1214	5	3.53487e-30	3.0202e-07	0.00604503	1.87693e-06	18.0024	12.4122	Emx2os	cg36590215_BC11,cg36590216_BC11,cg36590229_TC21,cg36590245_BC21
chr13	29278108	29278595	488	4	8.92214e-29	2.31402e-07	0.00512803	1.88073e-06	19.538	17.2292	Cdkal1	cg31385303_TC21,cg31385305_TC21,cg31385310_BC21
chr8	113848676	113848875	200	3	8.65659e-61	4.80618e-07	0.00128083	1.89917e-06	7.95612	3.54624	Adamts18	cg46193029_TC11,cg46193045_TC11
chr17	63862691	63864063	1373	8	1.85471e-32	4.0561e-07	0.0102828	1.9269e-06	16.3226	7.00005	Fer, A930002H24Rik	cg35105680_TC21,cg35105681_TC21,cg35105684_BC21,cg35105685_BC21,cg35105688_TC21,cg35105697_TC21,cg35105719_BC11,cg35105769_TC21
chr1	59483765	59484628	864	4	7.13348e-27	2.44723e-07	0.00497277	1.96657e-06	19.922	17.5281	Fzd7	cg36977721_BC21,cg36977737_TC11,cg36977745_TC11
chr3	66978242	66979873	1632	6	2.95788e-21	1.22126e-07	0.0109368	1.98899e-06	16.1995	7.79299	Shox2	cg39849517_TC21,cg39849548_TC21,cg39849552_TC21,cg39849560_TC21,cg39849583_TC11
chr10	84758992	84760210	1219	7	2.277e-20	8.46819e-08	0.0178331	2.01737e-06	9.98185	6.83896	Rfx4	cg28774786_BC11,cg28774799_BC21,cg28774806_BC21,cg28774820_TC21,cg28774824_BC21,cg28774834_TC21
chr12	58212922	58214060	1139	7	5.07898e-32	3.80526e-06	0.00682137	2.01783e-06	9.276	4.45427	Sstr1	cg30690310_BC21,cg30690312_BC21,cg30690331_BC21,cg30690332_TC21,cg30690345_BC11,cg30690355_BC21
chr11	20646323	20648494	2172	6	4.60695e-27	2.04751e-07	0.00598502	2.01965e-06	24.434	13.0087	Sertad2	cg29304910_TC21,cg29304920_TC21,cg29304921_TC11,cg29304932_BC21,cg29304946_BC21,cg29304947_TC21
chr12	72939182	72940900	1719	7	6.61759e-23	3.37582e-07	0.0100136	2.04305e-06	10.256	5.26574	Six6, 4930447C04Rik	cg30787216_BC21,cg30787222_BC21,cg30787242_TC11,cg30787247_BC11,cg30787274_TC21,cg30787278_BC21
chr17	46552898	46554033	1136	6	1.4309e-23	1.87602e-07	0.0112194	2.05554e-06	14.0279	9.86534	Srf, Mir6976	cg34966985_TC11,cg34967006_TC21,cg34967010_BC11,cg34967015_TC11,cg34967018_TC21
chr6	105677560	105677914	355	3	6.19445e-41	4.25576e-07	0.00208493	2.05853e-06	14.0812	11.9005	Cntn4, Gm15631	cg43808697_TC21,cg43808711_BC21,cg43808718_BC21
chr10	70204518	70204989	472	5	7.76439e-24	1.60538e-07	0.00954631	2.0617e-06	20.9389	15.2095	Mrln	cg28617369_TC21,cg28617371_TC21,cg28617373_BC21,cg28617374_BC21,cg28617380_TC21
chr16	72027472	72027680	209	6	6.45336e-33	3.20728e-07	0.00622316	2.08853e-06	14.0858	7.26981	NA	cg34348377_BC21,cg34348379_TC21,cg34348381_BC11,cg34348382_TC21,cg34348384_TC21,cg34348385_TC11
chr2	109673719	109678131	4413	14	6.09794e-40	0.000128178	0.00931427	2.12482e-06	8.90967	2.87339	Gm20638, Bdnf, Gm45346	cg38795286_BC21,cg38795298_BC21,cg38795317_BC21,cg38795321_BC21,cg38795330_TC21,cg38795349_TC21,cg38795350_BC21,cg38795355_TC11,cg38795359_TC11,cg38795360_TC11,cg38795379_TC21,cg38795394_TC11,cg38795449_TC11
chr12	61521883	61524739	2857	7	8.34006e-18	1.49279e-07	0.0112185	2.20934e-06	10.4829	3.60295	Lrfn5	cg30708216_TC11,cg30708217_BC11,cg30708224_BC11,cg30708234_TC11,cg30708291_BC21,cg30708292_TC21,cg30708333_TC21
chr12	56611956	56613422	1467	9	2.73953e-26	8.31831e-08	0.0128995	2.26899e-06	5.92113	3.29462	Nkx2-9	cg30678218_TC21,cg30678265_BC21,cg30678268_BC21,cg30678282_TC21,cg30678283_TC11,cg30678286_BC21,cg30678291_BC21,cg30678299_BC21
chr7	63924457	63926865	2409	7	3.70494e-25	5.92492e-07	0.00847572	2.28768e-06	16.8666	0.352543	Klf13	cg44635332_BC21,cg44635333_BC21,cg44635338_BC21,cg44635352_TC21,cg44635353_TC21,cg44635354_BC21
chr16	14906573	14906642	70	3	1.5739e-43	4.96951e-07	0.00190797	2.32205e-06	20.9293	17.6066	Efcab1, Gm33696	cg33939245_BC11,cg33939246_BC21,cg33939250_TC21
chr5	101647125	101648541	1417	6	7.58031e-37	3.09482e-07	0.00568952	2.36455e-06	12.0302	8.4919	NA	cg42491972_TC11,cg42491992_BC21,cg42492016_TC21,cg42492026_BC11,cg42492038_TC21
chr3	73056922	73058573	1652	7	4.4441e-25	1.46203e-06	0.0124829	2.44973e-06	8.34006	3.0881	Slitrk3	cg39888361_TC21,cg39888389_BC21,cg39888390_TC11,cg39888392_BC21,cg39888398_BC11,cg39888416_BC21
chr4	83284624	83285198	575	3	6.63013e-38	5.1464e-07	0.00225788	2.47725e-06	22.7004	19.9922	Ttc39b	cg41074828_TC11,cg41074845_BC21,cg41074846_BC21
chr17	23679226	23680102	877	6	1.72296e-33	2.7958e-05	0.00695275	2.49074e-06	15.7842	11.079	Cldn6	cg34721681_BC21,cg34721682_BC21,cg34721684_BC11,cg34721687_BC21,cg34721695_BC11,cg34721722_TC11
chr10	69269987	69270821	835	5	5.51075e-27	2.87889e-07	0.00773241	2.49313e-06	24.7265	12.5189	Rhobtb1	cg28605350_BC21,cg28605351_TC11,cg28605361_TC11,cg28605362_BC11,cg28605389_BC21
chr15	76207560	76209170	1611	7	2.95447e-26	1.56946e-06	0.0100765	2.53983e-06	18.422	9.26008	Plec	cg33507013_BC21,cg33507020_TC21,cg33507026_TC21,cg33507037_TC21,cg33507044_TC21,cg33507045_TC21
chr13	37761546	37761939	394	4	2.4155e-35	5.10908e-07	0.00365339	2.5526e-06	19.6793	16.5552	Gm31600	cg31449588_TC11,cg31449595_BC21,cg31449596_BC21,cg31449598_BC21
chr11	66168284	66168705	422	4	1.75743e-27	3.3317e-07	0.00542034	2.56772e-06	10.8243	9.42781	Gm12296, Dnah9	cg29668939_BC21,cg29668957_BC21,cg29668958_BC21
chr17	68840262	68842492	2231	5	4.5126e-37	6.38202e-07	0.00429618	2.58415e-06	8.56069	3.87419	Tmem200c	cg35155144_BC21,cg35155196_TC21,cg35155220_BC11,cg35155269_BC11,cg35155280_BC11
chr11	79273760	79273935	176	3	5.45369e-38	5.50583e-07	0.00225249	2.61844e-06	15.0307	13.8082	Gm44787	cg29810622_BC21,cg29810624_BC21
chr17	34969522	34969745	224	3	6.03361e-46	5.96488e-07	0.00178381	2.67837e-06	27.8398	19.6669	Hspa1a	cg34872684_BC11,cg34872685_BC21
chr11	31871542	31873230	1689	5	1.40794e-35	1.21937e-06	0.00425236	2.68526e-06	22.1427	14.4918	Cpeb4	cg29373583_TC21,cg29373591_TC21,cg29373593_BC21,cg29373603_TC21,cg29373606_TC11
chr9	63941577	63942033	457	4	4.77067e-28	3.60348e-07	0.00529646	2.68799e-06	17.7396	14.4909	NA	cg46864610_BC21,cg46864614_TC11,cg46864617_BC21
chr11	96320073	96320946	874	4	1.26281e-28	3.75875e-07	0.00474245	2.71932e-06	15.5531	11.6475	Hoxb4	cg29979009_TC21,cg29979021_BC21,cg29979054_BC21
chr9	4795629	4796367	739	6	6.28632e-28	2.30237e-07	0.00956932	2.72768e-06	15.4847	6.28247	Gria4	cg46393805_BC11,cg46393829_BC21,cg46393830_BC21,cg46393850_BC21,cg46393851_TC21
chr1	9298568	9299701	1134	7	4.84117e-25	4.20739e-07	0.0110032	2.79681e-06	6.71687	3.6611	Sntg1	cg36635429_BC21,cg36635435_BC21,cg36635439_TC21,cg36635456_TC21,cg36635461_TC21,cg36635489_TC21
chr7	65803082	65804039	958	4	4.30849e-20	3.52023e-07	0.00640457	2.90688e-06	13.8966	3.50177	1810008I18Rik	cg44653537_TC21,cg44653538_TC21,cg44653545_TC21,cg44653547_TC21
chr9	111689878	111690178	301	4	4.50889e-57	3.07888e-06	0.00186829	2.99871e-06	12.2341	8.52927	Stac	cg47275206_BC11,cg47275208_BC21,cg47275209_BC11
chr15	74955686	74957206	1521	4	7.32344e-80	6.55742e-06	0.00136568	3.00067e-06	-31.8726	-17.6252	Ly6e	cg33492694_BC21,cg33492724_BC21,cg33492728_BC21,cg33492732_BC21
chr8	62951503	62951999	497	4	6.7053e-29	4.102e-07	0.00516241	3.04262e-06	9.63147	5.78512	Spock3	cg45761283_TC21,cg45761305_BC21,cg45761306_BC11,cg45761311_TC21
chr9	60837316	60838725	1410	5	2.52907e-20	2.73366e-07	0.00926655	3.09173e-06	15.9022	10.0316	Uaca, Gm9869	cg46829916_TC21,cg46829923_BC21,cg46829937_TC21,cg46829938_BC21,cg46829945_BC21
chr13	44840063	44840615	553	4	1.93621e-27	4.17316e-07	0.00553096	3.17063e-06	16.1563	12.9756	Jarid2	cg31521507_TC11,cg31521508_TC21,cg31521512_BC21,cg31521515_TC21
chr2	10130508	10131483	976	5	9.83267e-17	2.63234e-07	0.010484	3.17417e-06	15.381	13.4046	Itih2	cg38052050_BC21,cg38052052_TC21,cg38052056_TC21,cg38052057_BC21
chr1	89928275	89928915	641	5	2.02968e-27	3.50603e-07	0.00769447	3.20167e-06	18.0533	13.24	Gbx2	cg37213601_BC21,cg37213618_BC11,cg37213620_BC21,cg37213621_BC21
chr6	121300104	121300737	634	5	3.69467e-30	5.26079e-07	0.00647237	3.24152e-06	13.1961	9.29879	Slc6a13	cg43936460_TC21,cg43936462_TC21,cg43936467_BC21,cg43936474_TC11,cg43936476_TC21
chr5	110386059	110387508	1450	5	2.24726e-20	3.26086e-07	0.00834487	3.25375e-06	13.6684	10.051	Fbrsl1	cg42573234_TC21,cg42573248_TC21,cg42573327_BC21,cg42573330_BC11
chr6	125690365	125690433	69	4	4.23925e-26	4.24058e-07	0.00584075	3.2924e-06	15.7333	14.6803	Ano2	cg43975971_BC21,cg43975972_TC21,cg43975974_TC21,cg43975975_TC21
chr8	89024668	89025664	997	5	4.83997e-17	2.97256e-07	0.00923111	3.30607e-06	18.9816	14.4294	Mir8110	cg45972278_BC11,cg45972279_TC21,cg45972305_TC11,cg45972306_BC21
chr15	61989042	61989959	918	5	7.5316e-36	2.69819e-06	0.00489773	3.32206e-06	-19.566	-13.1874	Myc	cg33406536_TC21,cg33406543_BC21,cg33406554_TC21,cg33406563_BC21,cg33406566_TC21
chr1	109982709	109983748	1040	7	1.61068e-57	1.51612e-05	0.00382043	3.39969e-06	21.0283	4.57652	Cdh7	cg37331953_TC21,cg37331954_TC21,cg37331967_BC21,cg37331984_BC11,cg37331985_TC21,cg37331995_BC21,cg37331996_BC21
chr1	25829127	25830512	1386	6	6.87367e-40	1.98724e-05	0.00509801	3.45585e-06	7.88357	4.97403	Adgrb3	cg36740374_BC11,cg36740379_BC21,cg36740385_TC11,cg36740387_TC21,cg36740483_BC11
chr18	86711179	86714206	3028	9	1.36159e-15	3.16524e-07	0.022067	3.47328e-06	12.3765	5.24757	Cbln2	cg36046325_BC21,cg36046329_BC21,cg36046347_BC11,cg36046378_BC21,cg36046379_BC21,cg36046395_BC21,cg36046396_BC21,cg36046424_TC21,cg36046445_BC21
chr16	28851440	28851598	159	3	3.62053e-39	7.84979e-07	0.0022033	3.51099e-06	-26.228	-21.4098	Mb21d2	cg34049201_TC21,cg34049202_TC21
chr3	125938361	125938858	498	3	3.37642e-36	7.58256e-07	0.0024202	3.53081e-06	10.4326	7.81662	Ugt8a	cg40288220_BC21,cg40288221_BC21
chr6	52183915	52184267	353	3	5.80721e-36	7.53184e-07	0.0024931	3.53553e-06	-17.337	-15.7463	Hoxaas3, Gm29430, Gm28308, Hoxa3	cg43425748_BC11,cg43425749_TC21,cg43425751_TC21
chr13	37666531	37667641	1111	9	6.36208e-81	0.00017774	0.00356077	3.6197e-06	-26.8386	-11.226	AI463229	cg31448630_BC21,cg31448631_TC11,cg31448633_TC21,cg31448646_TC11,cg31448650_BC11,cg31448651_BC21,cg31448655_TC21,cg31448657_BC21
chr15	96583859	96583922	64	4	2.69315e-29	5.3248e-07	0.00458452	3.65904e-06	-15.4518	-13.0602	Slc38a1	cg33747776_TC21,cg33747777_BC11,cg33747779_BC11
chr5	116591365	116592022	658	4	2.17501e-25	4.77805e-07	0.00610367	3.67707e-06	9.66028	5.92699	Srrm4	cg42665140_BC21,cg42665141_TC21,cg42665167_BC21
chr12	107930873	107931229	357	3	9.16081e-35	7.97144e-07	0.00254262	3.71136e-06	-15.7064	2.52632	Bcl11b	cg31098603_BC21,cg31098605_TC11
chr12	109452822	109454234	1413	8	4.97599e-25	6.57344e-07	0.0132087	3.74555e-06	12.1841	5.39336	Dlk1	cg31118359_BC21,cg31118360_TC21,cg31118367_BC21,cg31118377_TC21,cg31118432_BC11,cg31118449_TC11,cg31118470_BC21,cg31118471_BC21
chr8	32883612	32885029	1418	6	4.84117e-25	1.09033e-06	0.00639942	3.81501e-06	12.9037	5.14603	Nrg1	cg45550222_BC21,cg45550306_BC11,cg45550308_TC21,cg45550336_TC11,cg45550341_TC21
chr10	88885779	88886402	624	5	3.19644e-23	4.27847e-07	0.00902918	3.82802e-06	9.36949	5.21264	Slc5a8	cg28812531_BC21,cg28812549_BC21,cg28812567_BC11,cg28812571_BC21
chr18	76858631	76859215	585	4	1.21332e-24	5.09674e-07	0.00611355	3.84232e-06	8.38492	7.10947	Skor2	cg35950701_TC21,cg35950709_BC11,cg35950745_BC11
chr16	38713454	38714379	926	6	2.30567e-53	8.21341e-06	0.00307432	3.87011e-06	23.3394	11.1682	NA	cg34150442_BC21,cg34150458_TC21,cg34150460_BC11,cg34150461_BC21,cg34150461_BC22
chr3	57845981	57848190	2210	6	1.66023e-25	1.86724e-06	0.00586576	3.95555e-06	19.3622	7.81672	Pfn2	cg39794795_BC21,cg39794809_BC21,cg39794871_TC11,cg39794956_BC21,cg39794970_BC11
chr18	21654505	21655027	523	6	5.91889e-23	2.66631e-07	0.0126736	3.96705e-06	16.6938	12.0128	4930426D05Rik, Klhl14	cg06591973_TC21,cg35497261_TC21,cg35497262_BC11,cg35497263_BC21,cg35497266_TC21
chr5	127241536	127242779	1244	3	3.02429e-41	9.39542e-07	0.00189387	4.00816e-06	17.4502	12.603	Tmem132c	cg42804580_TC21,cg42804645_TC21,cg42804695_BC21
chr7	64501235	64502623	1389	5	9.11734e-65	5.41501e-06	0.00240131	4.01448e-06	7.50629	4.97646	Apba2	cg44640764_BC21,cg44640766_BC21,cg44640812_TC11,cg44640849_BC11,cg44640899_TC21
chr10	125328577	125328963	387	4	6.10211e-26	5.34755e-07	0.00609148	4.06506e-06	15.1088	12.7462	Slc16a7	cg29123162_TC21,cg29123169_BC21,cg29123170_BC21
chr3	20367120	20367220	101	3	1.1817e-32	8.66492e-07	0.00280654	4.09693e-06	13.4879	10.9183	Agtr1b	cg39537258_TC21,cg39537259_TC21
chr19	5474153	5475453	1301	8	1.63842e-24	5.18334e-07	0.0126542	4.11147e-06	11.165	6.62769	Efemp2	cg36092790_TC11,cg36092791_TC21,cg36092796_BC11,cg36092798_TC21,cg36092858_BC21,cg36092862_TC21,cg36092867_TC21,cg36092870_BC21
chr19	40872756	40873442	687	3	1.73977e-35	9.20342e-07	0.00248922	4.15825e-06	16.8627	16.6793	E030044B06Rik	cg36390097_TC21,cg36390105_BC21,cg36390132_BC21
chr2	29250312	29250511	200	3	6.50125e-33	8.95079e-07	0.00282892	4.22469e-06	16.6796	16.0835	Ntng2, 6530402F18Rik	cg38200439_TC21,cg38200454_BC11
chr11	69655245	69655610	366	5	6.94831e-26	5.62916e-07	0.00796408	4.29078e-06	16.8303	12.6272	Sox15	cg29708312_TC21,cg29708316_BC21,cg29708325_BC21,cg29708327_BC11,cg29708328_BC21
chr16	88289928	88290251	324	5	8.56231e-36	1.32177e-06	0.0043308	4.31343e-06	13.865	6.6712	Grik1	cg34453389_TC21,cg34453391_BC21,cg34453392_BC21,cg34453394_TC21
chr12	76081600	76082089	490	3	1.62629e-31	9.22742e-07	0.00280646	4.3231e-06	24.3406	20.7066	Syne2	cg30816003_BC21,cg30816004_BC21,cg30816020_TC21
chr18	75501874	75502906	1033	5	1.80344e-45	3.045e-06	0.00351521	4.35327e-06	24.4693	12.108	Ctif	cg35935043_BC21,cg35935048_TC21,cg35935049_BC11,cg35935053_BC21
chr16	4639877	4640711	835	4	7.30558e-26	6.16445e-07	0.00535668	4.44844e-06	16.9298	13.9944	Vasn, Dnaja3, Coro7	cg33859853_BC11,cg33859854_TC21,cg33859884_TC21,cg33859893_TC21
chr14	120296752	120297738	987	4	3.11543e-30	7.0739e-07	0.00455275	4.49811e-06	18.9378	14.7026	Mbnl2	cg32976047_BC21,cg32976054_TC21,cg32976057_BC11,cg32976071_TC21
chr17	50288134	50289118	985	4	7.99215e-34	1.01159e-06	0.0039042	4.5376e-06	23.2287	12.9155	Dazl	cg35013495_BC11,cg35013497_BC11,cg35013498_TC21
chr17	85608005	85609898	1894	6	1.39985e-28	4.32385e-07	0.00690612	4.56923e-06	9.33897	6.03352	Six3os1	cg35306787_BC21,cg35306788_TC21,cg35306833_TC21,cg35306835_TC21,cg35306852_TC21
chr5	106465866	106466806	941	5	1.66078e-26	4.6635e-07	0.00751692	4.61016e-06	9.47275	8.0745	Gm26872	cg42540945_BC11,cg42540956_BC21,cg42540963_BC11,cg42540970_BC21
chr14	48665051	48666355	1305	8	3.15119e-22	2.45522e-07	0.0198826	4.63709e-06	10.0534	4.02867	Otx2	cg32455483_BC21,cg32455485_TC11,cg32455487_TC11,cg32455488_TC21,cg32455517_BC21,cg32455531_TC21,cg32455542_TC11
chr14	48673537	48674074	538	5	3.08123e-23	6.22335e-07	0.00891252	4.65234e-06	6.44577	5.04912	Otx2os1, Otx2, Gm49154	cg32455722_TC11,cg32455724_BC21,cg32455747_TC11,cg32455748_BC21,cg32455754_BC21
chr14	54476083	54476279	197	4	2.00907e-24	6.10404e-07	0.0068285	4.68083e-06	11.425	7.83104	Rem2	cg32496964_BC21,cg32496966_BC21,cg32496969_BC21,cg32496972_TC21
chr15	36555291	36555538	248	3	9.44163e-32	9.98602e-07	0.00293199	4.68518e-06	21.5757	14.2007	Snx31	cg33240059_TC21,cg33240073_TC21
chr5	73354084	73354675	592	4	5.72243e-30	8.54525e-07	0.00448854	4.75876e-06	21.2164	16.5828	NA	cg42286637_BC21,cg42286640_TC11,cg42286646_BC21,cg42286647_TC21
chr18	63386081	63387352	1272	5	3.40778e-27	5.79921e-07	0.00779911	4.83253e-06	11.5273	7.05296	Piezo2	cg35818707_BC21,cg35818754_TC21,cg35818803_BC21,cg35818805_TC21
chr2	33216025	33217681	1657	9	6.0628e-44	7.81353e-05	0.00745173	4.89841e-06	17.1127	8.42047	Angptl2, Ralgps1	cg38255174_BC21,cg38255182_BC21,cg38255188_TC21,cg38255192_BC21,cg38255196_TC21,cg38255198_TC21,cg38255200_TC21,cg38255204_TC21
chr14	64589735	64591183	1449	7	6.50653e-17	3.11971e-07	0.0145189	4.91929e-06	12.891	6.8881	Mir124a-1hg, Mir124a-1	cg32594702_TC11,cg32594707_TC21,cg32594745_BC21,cg32594750_TC11,cg32594762_TC21,cg32594763_TC21,cg32594765_BC21
chr15	39857132	39857416	285	5	2.97607e-24	5.75904e-07	0.00850781	4.99191e-06	10.232	7.95565	Dpys	cg33270262_TC21,cg33270266_BC11,cg33270283_TC21,cg33270284_TC21
chr7	17060666	17062343	1678	4	9.18737e-31	8.83989e-07	0.00377708	5.01917e-06	31.5777	14.9486	Hif3a	cg44271374_BC21,cg44271387_BC21,cg44271389_BC11
chr10	80165902	80166058	157	3	1.64369e-33	1.10252e-06	0.00282803	5.05305e-06	16.4539	13.7869	Cirbp	cg28715265_BC21,cg28715266_BC21,cg28715270_BC21
chr9	109051187	109051422	236	5	1.307e-23	5.2307e-07	0.00916856	5.06013e-06	-17.8468	-12.7967	Shisa5	cg47249096_BC21,cg47249097_BC21,cg47249098_BC21,cg47249105_BC11,cg47249106_TC21
chr17	86240330	86240346	17	3	5.6617e-31	1.11225e-06	0.00302764	5.18328e-06	19.1015	17.3749	Prkce	cg35314700_BC21,cg35314701_TC21,cg35314702_BC21
chr10	85545364	85546175	812	4	7.90525e-34	1.19235e-06	0.00385333	5.26517e-06	17.8162	14.3224	Btbd11	cg28782828_BC21,cg28782832_BC21,cg28782834_TC21,cg28782835_TC21
chr17	28930642	28930696	55	3	1.01812e-38	1.29438e-06	0.0021971	5.30917e-06	19.0785	16.0594	Gm16191	cg34798256_BC11,cg34798257_BC21,cg34798259_BC11
chr1	12692143	12692408	266	4	1.99565e-30	9.35515e-07	0.0044537	5.38826e-06	9.89835	5.47849	Sulf1	cg36655099_TC21,cg36655102_BC21,cg36655106_TC21,cg36655108_TC11
chr1	19217021	19217490	470	3	2.19332e-47	1.48344e-06	0.00176525	5.39474e-06	25.017	19.0425	Tfap2b	cg12050067_TC11,cg36696552_BC21,cg36696560_BC11
chr17	86536085	86537079	995	4	3.60925e-44	8.07621e-06	0.00247901	5.45483e-06	21.4581	11.6556	Prkce	cg35318760_BC21,cg35318766_BC11,cg35318782_TC11,cg35318788_TC21
chr8	70487199	70488736	1538	6	5.63446e-54	4.81182e-06	0.0033389	5.47977e-06	13.2053	7.53264	1700020G03Rik, Tmem59l	cg45811832_BC21,cg45811834_TC11,cg45811852_BC21,cg45811889_TC21,cg45811891_TC21
chr3	63294622	63297204	2583	8	7.99309e-40	1.39557e-05	0.00634713	5.58042e-06	13.0474	2.24953	Mme	cg39826073_BC21,cg39826078_BC11,cg39826081_TC21,cg39826089_BC11,cg39826157_BC21,cg39826161_BC21,cg39826179_BC21,cg39826181_TC21
chr7	49636755	49636950	196	4	7.72029e-23	7.11795e-07	0.00773483	5.60162e-06	13.3407	9.33052	Dbx1	cg44562194_BC21,cg44562201_BC21,cg44562203_BC21
chr11	18944509	18945748	1240	5	1.64128e-21	5.6887e-07	0.0104505	5.67502e-06	26.3357	16.1682	Meis1	cg29288823_TC21,cg29288827_TC21,cg29288831_TC21,cg29288838_TC21
chrX	60178051	60179167	1117	8	9.7784e-25	4.18071e-07	0.0149657	5.67962e-06	8.65856	3.65912	Mcf2	cg47677488_TC21,cg47677500_BC11,cg47677506_BC21,cg47677507_TC21,cg47677514_TC21,cg47677515_BC21,cg47677516_TC11
[truncated: 8,612 more rows]

## Sheet: I vs CTRL (DMPs)
Probe	logFC	AveExpr	t	P-value	Adjusted p-value	B	Coefficient	Stdev	Delta beta	Status	Gene	Transcript	Chromosome	ChromosomeStart	ChromosomeEnd	ChromosomeLength	ChromosomeStrand	Feature	Source
[truncated: 29,606 more rows]

[truncated: 4 more sheets: I vs CTRL (DMRs), I vs NI (DMPs), I vs NI (DMRs), Reactome pathways]
